# Supplementary material for: Additional oxidative stress reroutes the global response of Aspergillus fumigatus to iron depletion
Source: BMC Genomics. 2018 May 10;19:357. doi: 10.1186/s12864-018-4730-x (PMC5946477; doi:10.1186/s12864-018-4730-x)
Supplement: Supplementary file 2 — Gene/protein enrichment analysis. Significant shared GO, FunCat or KEGG pathway terms were determined with AspGD Gene Ontology Term Finder (http://www.aspergillusgenome.org/cgi-bin/GO/goTermFinder) or FungiFun2 (https://elbe.hki-jena.de/fungifun/fungifun.php). Terms highlighted with yellow are presented in Tables 2 and 3. (XLS 790 kb) [file 12864_2018_4730_MOESM2_ESM.xls]

## Sheet: iron deprived
Additional file 2 Gene/protein enrichment analysis
Terms highlighted with yellow are presented in Tables 1 and 2.
-Fe/-H2O2 vs. +Fe/-H2O2
TRANSCRIPTOME
Gene group:	Up-regulated by iron starvation stress
1. AspGD Gene Ontology Term Finder (http://www.aspergillusgenome.org/cgi-bin/GO/goTermFinder)
GOID	GO_term	Cluster frequency	Background frequency	Corrected P-value	False discovery rate	Gene(s) annotated to the term	Directly Annotated GOID List
10106	cellular response to iron ion starvation	10 out of 1107 genes, 0.9%	17 out of 10130 background genes, 0.2%	0.002	0	sidI:sidC:fre2:mirC:sidA:sidH:sidD:mirD:hapX:amcA	19184:6526:55114:31171:71469:33212:34755:6826:44550:19748:15677:15891:44718:19290:6696:90375:55085:70301:1900551:6879:15686:9405:6880:66:34757:10106:34599
9237	siderophore metabolic process	6 out of 1107 genes, 0.5%	8 out of 10130 background genes, 0.1%	0.03514	0.04	sidI:sidC:sidA:sidJ:sidF:hapX	19184:31171:71469:33212:44550:19748:19290:6696:90375:70301:1900551:6879:6880:9405:34757:10106:46215:34599
1902652	secondary alcohol metabolic process	14 out of 1107 genes, 1.3%	40 out of 10130 background genes, 0.4%	0.04343	0.0333	erg24B:sidI:sidA:Afu3g01410:sidF:sidH:sidD:erg13:hasG:erg25B:Afu5g00135:Afu5g14260:erg3A:fma-PKS	1900584:10142:1900554:36180:44550:1900557:45944:19290:6084:6696:1900551:8204:10106:1900815:34599:19184:71216:9267:55114:31171:33212:45461:19748:7163:70301:36170:70317:6879:45892:35690:9405:6633:1902086
2. FungiFun (https://elbe.hki-jena.de/fungifun/fungifun.php)
FunCat ID	FunCat description	FunCat main category	Gene ID(s)	Exact p-value	Adjusted p-value	# genes / category	# genes / input
1.2	secondary metabolism	Metabolism	AFUA_1G00560 | AFUA_1G01000 | AFUA_1G01180 | AFUA_1G01500 | AFUA_1G01690 | AFUA_1G01930 | AFUA_1G01960 | AFUA_1G06120 | AFUA_1G06800 | AFUA_1G07650 | AFUA_1G10380 | AFUA_1G10390 | AFUA_1G11270 | AFUA_1G11280 | AFUA_1G11290 | AFUA_1G11300 | AFUA_1G11310 | AFUA_1G11600 | AFUA_1G12310 | AFUA_1G12620 | AFUA_1G13800 | AFUA_1G15530 | AFUA_1G15910 | AFUA_1G17140 | AFUA_1G17270 | AFUA_2G00460 | AFUA_2G00…	2.5343e-21	1.0289e-18	166 / 870	166 / 1107
32.07.05	detoxification by export	Cell rescue, defense and virulence	AFUA_1G01930 | AFUA_1G03200 | AFUA_1G12620 | AFUA_1G12690 | AFUA_1G13800 | AFUA_2G02040 | AFUA_2G11420 | AFUA_2G16860 | AFUA_3G01120 | AFUA_3G01520 | AFUA_3G02060 | AFUA_3G02520 | AFUA_3G02760 | AFUA_3G03430 | AFUA_3G03670 | AFUA_3G07120 | AFUA_3G07300 | AFUA_3G08530 | AFUA_3G09680 | AFUA_4G01360 | AFUA_5G00790 | AFUA_5G01540 | AFUA_5G06070 | AFUA_5G06580 | AFUA_5G09460 | AFUA_5G13160 | AFUA_5G13…	1.4922e-8	3.0292e-06	34 / 127	34 / 1107
20.01.27	drug/toxin transport	Cellular transport, transport facilitation and transport routes	AFUA_1G01930 | AFUA_1G03200 | AFUA_1G12620 | AFUA_1G12690 | AFUA_1G13800 | AFUA_2G02040 | AFUA_2G05200 | AFUA_2G11420 | AFUA_2G16860 | AFUA_3G01120 | AFUA_3G01520 | AFUA_3G02060 | AFUA_3G02520 | AFUA_3G02760 | AFUA_3G03430 | AFUA_3G03670 | AFUA_3G07120 | AFUA_3G07300 | AFUA_3G08530 | AFUA_3G09680 | AFUA_4G01360 | AFUA_4G08740 | AFUA_5G00790 | AFUA_5G01540 | AFUA_5G06070 | AFUA_5G06580 | AFUA_5G09…	5.0259e-8	6.8017e-06	38 / 158	38 / 1107
20.09.16.01	Type I protein secretion system (ABC-type transport systems)	Cellular transport, transport facilitation and transport routes	AFUA_1G03200 | AFUA_1G12620 | AFUA_1G12690 | AFUA_1G16440 | AFUA_3G01520 | AFUA_3G02760 | AFUA_3G03430 | AFUA_3G03670 | AFUA_5G01540 | AFUA_5G06070 | AFUA_5G09460 | AFUA_6G03080 | AFUA_6G04360 | AFUA_6G08020 | AFUA_7G00480	1.4345e-7	1.456e-05	15 / 34	15 / 1107
20.03.25	ABC transporters	Cellular transport, transport facilitation and transport routes	AFUA_1G03200 | AFUA_1G10390 | AFUA_1G12620 | AFUA_1G12690 | AFUA_1G16440 | AFUA_3G01520 | AFUA_3G02760 | AFUA_3G03430 | AFUA_3G03670 | AFUA_3G07300 | AFUA_3G09680 | AFUA_4G01360 | AFUA_5G00790 | AFUA_5G01540 | AFUA_5G06070 | AFUA_5G09460 | AFUA_5G09480 | AFUA_5G10510 | AFUA_6G03080 | AFUA_6G04360 | AFUA_6G08020 | AFUA_6G12870 | AFUA_7G00480	2.1928e-06	0.00017805	23 / 84	23 / 1107
20.03.22	transport ATPases	Cellular transport, transport facilitation and transport routes	AFUA_1G12690 | AFUA_2G00420 | AFUA_2G01320 | AFUA_2G14760 | AFUA_3G02760 | AFUA_3G03430 | AFUA_3G03670 | AFUA_3G07300 | AFUA_3G09680 | AFUA_3G10770 | AFUA_3G13000 | AFUA_5G00730 | AFUA_5G00790 | AFUA_5G06070 | AFUA_5G09460 | AFUA_5G09480 | AFUA_6G03080 | AFUA_6G03690 | AFUA_6G08020 | AFUA_7G00480 | AFUA_7G01030 | AFUA_7G04570 | AFUA_7G05752 | AFUA_7G06680	4.1546e-06	0.00028113	24 / 93	24 / 1107
34.01.01.01	homeostasis of metal ions (Na, K, Ca etc.)	Interaction with the environment	AFUA_1G01550 | AFUA_1G15550 | AFUA_1G16040 | AFUA_1G17140 | AFUA_1G17270 | AFUA_2G01320 | AFUA_2G01350 | AFUA_2G05730 | AFUA_2G17650 | AFUA_3G02670 | AFUA_3G03440 | AFUA_3G03640 | AFUA_3G07020 | AFUA_3G07300 | AFUA_3G09680 | AFUA_4G06570 | AFUA_4G13540 | AFUA_4G14640 | AFUA_5G00730 | AFUA_5G00790 | AFUA_5G09240 | AFUA_5G09460 | AFUA_5G14940 | AFUA_6G02170 | AFUA_6G03690 | AFUA_6G08020 | AFUA_6G12…	3.1149e-05	0.0018066	34 / 173	34 / 1107
20.09.18.07	non-vesicular cellular import	Cellular transport, transport facilitation and transport routes	AFUA_1G01550 | AFUA_1G02530 | AFUA_1G03280 | AFUA_1G05020 | AFUA_1G13210 | AFUA_2G00110 | AFUA_2G05730 | AFUA_2G08120 | AFUA_2G11220 | AFUA_2G12710 | AFUA_2G12790 | AFUA_2G17360 | AFUA_3G03440 | AFUA_3G03640 | AFUA_3G12900 | AFUA_3G14640 | AFUA_4G00120 | AFUA_4G00240 | AFUA_4G00990 | AFUA_4G01000 | AFUA_4G01560 | AFUA_4G04250 | AFUA_4G13090 | AFUA_4G13540 | AFUA_4G13900 | AFUA_5G00930 | AFUA_5G01…	4.1619e-05	0.0021122	36 / 190	36 / 1107
32.05.01	resistance proteins	Cell rescue, defense and virulence	AFUA_1G03200 | AFUA_1G10390 | AFUA_1G12620 | AFUA_1G12690 | AFUA_1G13800 | AFUA_2G11420 | AFUA_2G16860 | AFUA_3G01120 | AFUA_3G01520 | AFUA_3G02520 | AFUA_3G02760 | AFUA_3G03430 | AFUA_3G03670 | AFUA_3G08530 | AFUA_4G14300 | AFUA_5G01540 | AFUA_5G06070 | AFUA_5G14490 | AFUA_6G03080 | AFUA_7G00480	0.00012942	0.0058383	20 / 86	20 / 1107
20.01.01.01.01.01	siderophore-iron transport	Cellular transport, transport facilitation and transport routes	AFUA_1G16040 | AFUA_1G17270 | AFUA_2G05730 | AFUA_3G02670 | AFUA_3G03440 | AFUA_3G03640 | AFUA_5G14940 | AFUA_6G02170 | AFUA_7G04730 | AFUA_7G04970 | AFUA_7G06060	0.00015292	0.0062085	11 / 33	11 / 1107
32.05.01.03	chemical agent resistance	Cell rescue, defense and virulence	AFUA_1G03200 | AFUA_1G14945 | AFUA_3G01190 | AFUA_3G07300 | AFUA_3G09680 | AFUA_4G01360 | AFUA_5G00790 | AFUA_5G06730 | AFUA_5G09460 | AFUA_6G08020 | AFUA_8G06760	0.00077765	0.028702	11 / 39	11 / 1107
01.01.06.01.02	degradation of aspartate	Metabolism	AFUA_4G11460 | AFUA_5G05590 | AFUA_5G13940 | AFUA_6G00290 | AFUA_6G02490 | AFUA_7G00690	0.0011514	0.038957	6 / 14	6 / 1107
GO ID	GO name	GO namespace	Gene ID(s)	Exact p-value	Adjusted p-value	# genes / category	# genes / input
GO:0005575	cellular_component	CC	AFUA_1G00420 | AFUA_1G00560 | AFUA_1G00670 | AFUA_1G00690 | AFUA_1G01000 | AFUA_1G01010 | AFUA_1G01100 | AFUA_1G01160 | AFUA_1G01190 | AFUA_1G01330 | AFUA_1G01380 | AFUA_1G01450 | AFUA_1G01490 | AFUA_1G01500 | AFUA_1G01530 | AFUA_1G01690 | AFUA_1G01900 | AFUA_1G01980 | AFUA_1G02100 | AFUA_1G02270 | AFUA_1G02400 | AFUA_1G02640 | AFUA_1G02720 | AFUA_1G03170 | AFUA_1G03300 | AFUA_1G03320 | AFUA_1G03…	6.4692e-33	3.1311e-30	760 / 5105	760 / 1107
GO:0055085	transmembrane transport	BP	AFUA_1G01550 | AFUA_1G01930 | AFUA_1G02530 | AFUA_1G02730 | AFUA_1G03200 | AFUA_1G03280 | AFUA_1G03290 | AFUA_1G04870 | AFUA_1G05020 | AFUA_1G10390 | AFUA_1G12620 | AFUA_1G12690 | AFUA_1G13800 | AFUA_1G14440 | AFUA_2G00110 | AFUA_2G00780 | AFUA_2G02040 | AFUA_2G05730 | AFUA_2G08120 | AFUA_2G09282 | AFUA_2G11220 | AFUA_2G11420 | AFUA_2G12710 | AFUA_2G12790 | AFUA_2G16860 | AFUA_2G17360 | AFUA_3G01…	1.0799e-7	2.6133e-05	91 / 468	91 / 1107
GO:0008150	biological_process	BP	AFUA_1G00670 | AFUA_1G00690 | AFUA_1G01100 | AFUA_1G01190 | AFUA_1G01380 | AFUA_1G01450 | AFUA_1G01490 | AFUA_1G01530 | AFUA_1G01540 | AFUA_1G01900 | AFUA_1G02100 | AFUA_1G02270 | AFUA_1G02400 | AFUA_1G02720 | AFUA_1G02870 | AFUA_1G03150 | AFUA_1G03300 | AFUA_1G03320 | AFUA_1G03352 | AFUA_1G03360 | AFUA_1G03370 | AFUA_1G04420 | AFUA_1G04430 | AFUA_1G04440 | AFUA_1G05550 | AFUA_1G06120 | AFUA_1G06…	7.4614e-7	0.00012038	572 / 4382	572 / 1107
GO:0042626	ATPase activity, coupled to transmembrane movement of substances	MF	AFUA_1G10390 | AFUA_1G12690 | AFUA_3G02760 | AFUA_3G03430 | AFUA_3G03670 | AFUA_3G07300 | AFUA_5G00340 | AFUA_5G00790 | AFUA_5G06070 | AFUA_5G09460 | AFUA_5G10510 | AFUA_6G03080 | AFUA_6G04360 | AFUA_6G08020 | AFUA_7G00480 | AFUA_6G12870	1.3258e-06	0.00016042	16 / 38	16 / 1107
GO:0008080	N-acetyltransferase activity	MF	AFUA_1G12050 | AFUA_1G14980 | AFUA_1G16760 | AFUA_2G00380 | AFUA_2G00570 | AFUA_2G01380 | AFUA_2G17520 | AFUA_3G00760 | AFUA_3G00765 | AFUA_3G03650 | AFUA_4G14730 | AFUA_5G00720 | AFUA_6G03350 | AFUA_6G07920 | AFUA_7G00850 | AFUA_7G04960 | AFUA_8G01250	5.3371e-06	0.00051663	17 / 46	17 / 1107
GO:0044550	secondary metabolite biosynthetic process	BP	AFUA_2G07680 | AFUA_3G12890 | AFUA_3G12900 | AFUA_3G12910 | AFUA_3G12950 | AFUA_3G12960 | AFUA_7G00130 | AFUA_3G12930 | AFUA_8G00540 | AFUA_1G17200 | AFUA_3G03420 | AFUA_3G12920	1.4635e-05	0.0011805	12 / 27	12 / 1107
GO:1902086	fumagillin biosynthetic process	BP	AFUA_8G00370 | AFUA_8G00390 | AFUA_8G00400 | AFUA_8G00420 | AFUA_8G00430 | AFUA_8G00470 | AFUA_8G00510 | AFUA_8G00520 | AFUA_8G00540	3.1415e-05	0.0021721	9 / 17	9 / 1107
GO:0010106	cellular response to iron ion starvation	BP	AFUA_1G17190 | AFUA_1G17270 | AFUA_2G05730 | AFUA_2G07680 | AFUA_3G03410 | AFUA_3G03440 | AFUA_5G03920 | AFUA_8G02760 | AFUA_1G17200 | AFUA_3G03420	6.082e-05	0.0036796	10 / 22	10 / 1107
GO:0016887	ATPase activity	MF	AFUA_1G10390 | AFUA_1G12690 | AFUA_1G16440 | AFUA_3G02760 | AFUA_3G03430 | AFUA_3G03670 | AFUA_3G07300 | AFUA_3G09680 | AFUA_5G00340 | AFUA_5G00790 | AFUA_5G06070 | AFUA_5G09460 | AFUA_5G09480 | AFUA_5G10510 | AFUA_6G03080 | AFUA_6G04360 | AFUA_6G08020 | AFUA_7G00480 | AFUA_6G12870	8.7941e-05	0.0047293	19 / 66	19 / 1107
GO:0008762	UDP-N-acetylmuramate dehydrogenase activity	MF	AFUA_1G01180 | AFUA_2G00730 | AFUA_2G09580 | AFUA_2G14470 | AFUA_2G14480 | AFUA_3G02770 | AFUA_3G07410 | AFUA_3G09500 | AFUA_3G12950 | AFUA_4G00430 | AFUA_6G03620 | AFUA_6G14300	0.00021666	0.010486	12 / 34	12 / 1107
GO:0003674	molecular_function	MF	AFUA_1G00670 | AFUA_1G00690 | AFUA_1G01100 | AFUA_1G01190 | AFUA_1G01380 | AFUA_1G01450 | AFUA_1G01490 | AFUA_1G01530 | AFUA_1G01540 | AFUA_1G01930 | AFUA_1G01980 | AFUA_1G02100 | AFUA_1G02270 | AFUA_1G02400 | AFUA_1G02720 | AFUA_1G02730 | AFUA_1G03150 | AFUA_1G03200 | AFUA_1G03300 | AFUA_1G03320 | AFUA_1G03352 | AFUA_1G03360 | AFUA_1G03370 | AFUA_1G04420 | AFUA_1G04430 | AFUA_1G06160 | AFUA_1G06…	0.00030671	0.012705	558 / 4447	558 / 1107
GO:0006696	ergosterol biosynthetic process	BP	AFUA_1G17190 | AFUA_2G07680 | AFUA_3G03400 | AFUA_3G03410 | AFUA_3G03420	0.00032165	0.012705	5 / 7	5 / 1107
GO:0008152	metabolic process	BP	AFUA_1G01010 | AFUA_1G01330 | AFUA_1G01380 | AFUA_1G01500 | AFUA_1G01900 | AFUA_1G02640 | AFUA_1G03300 | AFUA_1G03352 | AFUA_1G06130 | AFUA_1G06140 | AFUA_1G06470 | AFUA_1G08910 | AFUA_1G08990 | AFUA_1G09080 | AFUA_1G09240 | AFUA_1G10390 | AFUA_1G10980 | AFUA_1G11250 | AFUA_1G11310 | AFUA_1G11560 | AFUA_1G12050 | AFUA_1G12690 | AFUA_1G13820 | AFUA_1G13940 | AFUA_1G13950 | AFUA_1G14980 | AFUA_1G15…	0.00034124	0.012705	210 / 1501	210 / 1107
GO:0016614	oxidoreductase activity, acting on CH-OH group of donors	MF	AFUA_1G01180 | AFUA_1G17110 | AFUA_2G00730 | AFUA_2G01770 | AFUA_2G14470 | AFUA_2G14480 | AFUA_3G02770 | AFUA_3G07410 | AFUA_3G09500 | AFUA_3G12950 | AFUA_4G00430 | AFUA_4G00610 | AFUA_6G03620 | AFUA_6G14300	0.00039063	0.013505	14 / 46	14 / 1107
GO:0016021	integral component of membrane	CC	AFUA_1G01550 | AFUA_1G01930 | AFUA_1G02530 | AFUA_1G02720 | AFUA_1G02730 | AFUA_1G03200 | AFUA_1G03280 | AFUA_1G03290 | AFUA_1G04870 | AFUA_1G05020 | AFUA_1G10390 | AFUA_1G10930 | AFUA_1G11230 | AFUA_1G12310 | AFUA_1G12620 | AFUA_1G12690 | AFUA_1G13800 | AFUA_1G14440 | AFUA_1G16040 | AFUA_1G17270 | AFUA_2G00110 | AFUA_2G00320 | AFUA_2G00420 | AFUA_2G00780 | AFUA_2G01320 | AFUA_2G01440 | AFUA_2G02…	0.00058592	0.018906	125 / 838	125 / 1107
GO:0043531	ADP binding	MF	AFUA_2G00910 | AFUA_2G17420 | AFUA_3G11500 | AFUA_8G01380	0.00075032	0.022134	4 / 5	4 / 1107
GO:1900551	N',N'',N'''-triacetylfusarinine C biosynthetic process	BP	AFUA_1G17190 | AFUA_3G03400 | AFUA_3G03410 | AFUA_5G03920 | AFUA_3G03420	0.00077742	0.022134	5 / 8	5 / 1107
KEGG pathway ID	KEGG pathway name	KEGG main category	Gene ID(s)	Exact p-value	Adjusted p-value	# genes / category	# genes / input
1100	Metabolic pathways	Metabolism	AFUA_1G03150 | AFUA_1G06150 | AFUA_1G06470 | AFUA_1G06800 | AFUA_1G07650 | AFUA_1G10980 | AFUA_1G11230 | AFUA_1G11560 | AFUA_1G11600 | AFUA_1G11610 | AFUA_1G14210 | AFUA_1G14710 | AFUA_1G15150 | AFUA_1G15780 | AFUA_1G17190 | AFUA_1G17220 | AFUA_1G17340 | AFUA_2G01350 | AFUA_2G01770 | AFUA_2G04280 | AFUA_2G04330 | AFUA_2G04870 | AFUA_2G05260 | AFUA_2G11600 | AFUA_2G13250 | AFUA_2G13630 | AFUA_2G14…	0.00023898	0.018162	81 / 975	81 / 1107
1110	Biosynthesis of secondary metabolites	Metabolism	AFUA_1G03150 | AFUA_1G06150 | AFUA_1G11230 | AFUA_1G11600 | AFUA_1G11610 | AFUA_1G14710 | AFUA_1G15780 | AFUA_2G04280 | AFUA_2G04870 | AFUA_2G13250 | AFUA_2G13630 | AFUA_2G14430 | AFUA_2G15160 | AFUA_2G17520 | AFUA_3G03410 | AFUA_3G03450 | AFUA_3G05480 | AFUA_3G08660 | AFUA_3G10660 | AFUA_3G11280 | AFUA_3G12960 | AFUA_4G03690 | AFUA_4G07210 | AFUA_4G08410 | AFUA_4G13960 | AFUA_4G14090 | AFUA_5G03…	0.00057038	0.021675	42 / 420	42 / 1107
1230	Biosynthesis of amino acids	Metabolism	AFUA_1G06150 | AFUA_1G11610 | AFUA_1G15780 | AFUA_2G13250 | AFUA_2G13630 | AFUA_3G05480 | AFUA_3G08660 | AFUA_4G03710 | AFUA_4G07210 | AFUA_5G05500 | AFUA_5G05590 | AFUA_5G05820 | AFUA_6G02490 | AFUA_6G02910 | AFUA_6G08780 | AFUA_6G13590 | AFUA_7G06540 | AFUA_8G02560	0.00086251	0.02185	18 / 130	18 / 1107
2010	ABC transporters	Environmental Information Processing	AFUA_3G02760 | AFUA_5G06070 | AFUA_6G03080 | AFUA_6G12870	0.0014476	0.02456	4 / 9	4 / 1107
1210	2-Oxocarboxylic acid metabolism	Metabolism	AFUA_1G15780 | AFUA_2G13630 | AFUA_3G08660 | AFUA_4G07210 | AFUA_5G05590 | AFUA_6G02490 | AFUA_6G02910 | AFUA_6G13590	0.0018893	0.02456	8 / 38	8 / 1107
660	C5-Branched dibasic acid metabolism	Metabolism	AFUA_1G15780 | AFUA_4G07210 | AFUA_6G13590	0.0021879	0.02456	3 / 5	3 / 1107
260	Glycine, serine and threonine metabolism	Metabolism	AFUA_1G06150 | AFUA_2G01770 | AFUA_2G13250 | AFUA_2G16610 | AFUA_4G01150 | AFUA_5G05500 | AFUA_5G05590 | AFUA_5G05820 | AFUA_5G13940 | AFUA_7G06540	0.0022621	0.02456	10 / 57	10 / 1107
330	Arginine and proline metabolism	Metabolism	AFUA_4G03710 | AFUA_4G06620 | AFUA_5G13180 | AFUA_5G13940 | AFUA_6G02490 | AFUA_6G02910 | AFUA_6G08000 | AFUA_6G08780 | AFUA_7G08450	0.0047133	0.044776	9 / 53	9 / 1107
Gene group:	Down-regulated by iron starvation stress
1. AspGD Gene Ontology Term Finder (http://www.aspergillusgenome.org/cgi-bin/GO/goTermFinder)
GOID	GO_term	Cluster frequency	Background frequency	Corrected P-value	False discovery rate	Gene(s) annotated to the term	Directly Annotated GOID List
55114	oxidation-reduction process	172 out of 1383 genes, 12.4%	680 out of 10130 background genes, 6.7%	3.78e-14	0	Afu1g02070:Afu1g04150:Afu1g06450:Afu1g06610:Afu1g06810:Afu1g07380:hem13:Afu1g10820:Afu1g11390:Afu1g11590:Afu1g12210:Afu1g13480:sod3:Afu1g15610:sur2:Afu1g17040:Afu1g17170:Afu1g17630:Afu2g00720:Afu2g01290:Afu2g03730:Afu2g04060:hppD:aox:Afu2g05220:Afu2g06000:Afu2g07920:maeA:Afu2g08890:Afu2g09130:Afu2g10220:Afu2g10240:Afu2g12530:Afu2g13710:Afu2g14970:Afu2g15590:Afu2g15930:Afu2g16380:Afu2g16630:Afu2g1…	6096:43936:1410:6006:9437:43941:12501:44550:35837:44262:1900602:15891:6784:6084:45991:6002:48315:6567:6572:2001310:46654:71454:45454:6116:6123:40009:6067:42183:6520:30476:45461:19379:19748:34605:8152:6995:6807:45329:6740:1901426:6827:51668:6121:10124:15976:1902835:43945:16226:1902828:43942:6725:9847:6090:1900584:1900778:42744:19660:43944:2:6071:31929:1516:1900557:46148:6696:9450:42316:32543:15671…
19748	secondary metabolic process	65 out of 1383 genes, 4.7%	210 out of 10130 background genes, 2.1%	6.36e-08	0	sidL:ags3:brlA:Afu2g01290:hppD:abr2:abr1:ayg1:arp2:arp1:pksP:fgaOx3:fgaCat:dmaW:fgaOx1:Afu3g02570:Afu3g04220:ppoC:Afu3g14710:encA:encB:encC:encD:fhpA:Afu4g09980:tpcG:Afu4g14760:osc3:cyp5081A1:cyp5081B1:sdr1:cyp5081D1:Afu4g14820:cyp5081C1:Afu4g14840:Afu4g14850:Afu5g01710:Afu5g06610:nrps8:Afu6g03480:mcsA:nrps9:gliZ:gliI:gliJ:gliP:gliC:gliM:gliG:gliK:gliA:gliN:gliF:gliT:fmqE:nrps11:fqzB:fmqD:nrps12:…	42243:43936:43941:44550:35837:44262:1900602:19290:19679:55085:48315:6572:2001310:1900617:1900560:1900805:75136:45461:19748:6995:10124:1902835:43945:1902828:43942:9847:1900584:1900778:19629:43944:90423:31929:1516:1900557:46148:1900772:42316:15671:70596:6355:43386:19184:46938:9821:70787:1900566:48023:6508:9405:6582:1900590:1900563:1900575:43935:1900376:70788:9073:10106:1900815:55114:6979:905:10913:…
44550	secondary metabolite biosynthetic process	52 out of 1383 genes, 3.8%	163 out of 10130 background genes, 1.6%	1.7e-06	0	sidL:brlA:Afu2g01290:hppD:abr2:abr1:ayg1:arp2:arp1:pksP:fgaOx3:fgaCat:dmaW:fgaOx1:Afu3g02570:Afu3g04220:ppoC:Afu3g14710:encA:encB:encC:encD:fhpA:Afu4g09980:tpcG:osc3:Afu4g14840:Afu5g01710:Afu5g06610:nrps8:mcsA:gliZ:gliI:gliJ:gliP:gliC:gliM:gliG:gliK:gliA:gliN:gliF:gliT:nrps11:fqzB:fmqD:nrps12:Afu6g13970:Afu6g13990:nscC:ftmA:ftmPT2	42243:43936:43941:44550:35837:44262:1900602:19290:19679:55085:48315:6572:2001310:1900617:1900560:1900805:75136:45461:19748:6995:10124:1902835:43945:1902828:43942:9847:1900584:1900778:19629:43944:90423:31929:1516:1900557:46148:1900772:42316:15671:6355:43386:19184:46938:9821:70787:1900566:48023:6508:9405:1900590:1900563:1900575:43935:1900376:70788:9073:10106:1900815:55114:6979:905:10913:6915:190078…
51029	rRNA transport	10 out of 1383 genes, 0.7%	11 out of 10130 background genes, 0.1%	2.76e-05	0	Afu1g05340:Afu1g05630:Afu1g06770:Afu1g15020:Afu2g10090:rps0:Afu6g12660:Afu6g13550:Afu7g01460:Afu7g04490	42274:30490:2181:6412:6407:447:56:469:28:45903:461:1900153
6407	rRNA export from nucleus	10 out of 1383 genes, 0.7%	11 out of 10130 background genes, 0.1%	2.76e-05	0	Afu1g05340:Afu1g05630:Afu1g06770:Afu1g15020:Afu2g10090:rps0:Afu6g12660:Afu6g13550:Afu7g01460:Afu7g04490	42274:30490:2181:6412:6407:447:56:469:28:45903:461:1900153
6582	melanin metabolic process	9 out of 1383 genes, 0.7%	10 out of 10130 background genes, 0.1%	0.00018	0	ags3:brlA:hppD:abr2:abr1:ayg1:arp2:arp1:pksP	42243:43936:48315:6572:75136:45461:19748:43945:9847:46148:70596:9821:70787:48023:9405:6582:70788:9073:1900815:55114:905:10913:44117:43324:42438:75307:2001307:1896:1900787:30640:6357:35690
35834	indole alkaloid metabolic process	13 out of 1383 genes, 0.9%	20 out of 10130 background genes, 0.2%	0.00021	0	fgaOx3:fgaCat:dmaW:fgaOx1:Afu4g14840:fmqE:nrps11:fqzB:fmqD:nrps12:Afu6g13990:ftmA:ftmPT2	44550:35837:55085:1900617:1900805:19748:1900778:1900557:1900772:19184:1900566:1900815:55114:6979:6915:1900781:1900793:1900554:1900809:2001307:35690
35835	indole alkaloid biosynthetic process	13 out of 1383 genes, 0.9%	20 out of 10130 background genes, 0.2%	0.00021	0	fgaOx3:fgaCat:dmaW:fgaOx1:Afu4g14840:fmqE:nrps11:fqzB:fmqD:nrps12:Afu6g13990:ftmA:ftmPT2	44550:35837:55085:1900617:1900805:19748:1900778:1900557:1900772:19184:1900566:1900815:55114:6979:6915:1900781:1900793:1900554:1900809:2001307:35690
9821	alkaloid biosynthetic process	14 out of 1383 genes, 1.0%	24 out of 10130 background genes, 0.2%	0.00049	0	brlA:fgaOx3:fgaCat:dmaW:fgaOx1:Afu4g14840:fmqE:nrps11:fqzB:fmqD:nrps12:Afu6g13990:ftmA:ftmPT2	43936:44550:35837:55085:48315:1900617:1900805:45461:19748:43945:1900778:1900557:1900772:19184:9821:1900566:48023:70788:1900815:55114:6979:905:10913:6915:1900781:1900793:1900554:1900809:42438:75307:2001307:1896:6357:35690
9820	alkaloid metabolic process	15 out of 1383 genes, 1.1%	28 out of 10130 background genes, 0.3%	0.00084	0	brlA:fgaOx3:fgaDH:fgaCat:dmaW:fgaOx1:Afu4g14840:fmqE:nrps11:fqzB:fmqD:nrps12:Afu6g13990:ftmA:ftmPT2	43936:9820:44550:35837:55085:48315:1900617:1900805:45461:19748:43945:1900778:1900557:1900772:19184:9821:1900566:48023:70788:1900815:55114:6979:905:10913:6915:1900781:1900793:1900554:1900809:42438:75307:2001307:1896:6357:35690
44710	single-organism metabolic process	332 out of 1383 genes, 24.0%	1939 out of 10130 background genes, 19.1%	0.00104	0	farB2:Afu1g01020:Afu1g01040:Afu1g02070:ilv3B:Afu1g04150:sidL:Afu1g06450:Afu1g06610:Afu1g06620:Afu1g06810:Afu1g06940:Afu1g07220:Afu1g07380:atg8:hem13:Afu1g10630:Afu1g10820:Afu1g11390:Afu1g11590:Afu1g12170:Afu1g12210:Afu1g13250:Afu1g13480:facB:sod3:msdS:ags3:Afu1g15610:brlA:sur2:Afu1g17040:Afu1g17170:Afu1g17630:Afu2g00630:Afu2g00720:Afu2g01010:Afu2g01290:Afu2g02250:Afu2g02260:Afu2g03730:Afu2g04060:…	42243:32:6261:1410:6006:35307:6890:19284:12501:737:1900443:45944:15891:19290:15908:45991:6002:55085:16310:48315:6501:6567:43558:10034:71361:1900617:9272:6333:6116:45923:42766:11:46519:45461:43066:45899:5982:742:97080:6807:6541:9085:45329:19563:6740:6827:15810:19441:6121:51570:1902835:16226:1902828:43942:6725:9082:6090:6749:51084:19660:44182:71211:6662:6071:6003:31929:70785:43605:31221:31054:34629…
42438	melanin biosynthetic process	8 out of 1383 genes, 0.6%	9 out of 10130 background genes, 0.1%	0.00123	0	brlA:hppD:abr2:abr1:ayg1:arp2:arp1:pksP	42243:48315:45461:9821:48023:9405:9073:905:10913:43324:42438:75307:1900787:30640:6357:43936:6572:75136:19748:43945:46148:70787:70788:1900815:55114:2001307:1896
43386	mycotoxin biosynthetic process	12 out of 1383 genes, 0.9%	20 out of 10130 background genes, 0.2%	0.00228	0	gliZ:gliI:gliJ:gliP:gliC:gliM:gliG:gliK:gliA:gliN:gliF:gliT	55085:43386:19184:6508:1900691:2001310:19748:6355:1900376:55114:36146
46189	phenol-containing compound biosynthetic process	18 out of 1383 genes, 1.3%	41 out of 10130 background genes, 0.4%	0.00284	0	brlA:Afu2g01290:hppD:abr2:abr1:ayg1:arp2:arp1:pksP:dmaW:Afu3g02570:encA:encB:encC:encD:tpcG:fqzB:ftmPT2	42243:48315:45461:1902835:1902828:31929:9821:48023:9405:1900563:9073:905:10913:1900781:1900793:43324:42438:75307:1900587:1900787:30640:6357:43936:44550:35837:1900602:6572:1900560:75136:19748:6995:43945:1900584:1900778:1900557:46148:1900772:70787:1900590:1900575:70788:1900815:55114:1900554:1900593:2001307:36184:1896
43043	peptide biosynthetic process	96 out of 1383 genes, 6.9%	449 out of 10130 background genes, 4.4%	0.00381	0	Afu1g03110:Afu1g03390:ubiA:Afu1g04320:sidL:Afu1g04530:Afu1g04660:Afu1g05080:Afu1g05340:Afu1g05500:Afu1g05630:Afu1g05990:Afu1g06340:Afu1g06770:Afu1g06810:rpp1:Afu1g09100:rps23:Afu1g10310:Afu1g10510:Afu1g11130:Afu1g11710:Afu1g12160:Afu1g12170:Afu1g12890:rpl17:Afu1g15020:Afu1g15730:Afu2g01290:S10a:Afu2g03380:Afu2g03590:Afu2g04130:Afu2g08130:Afu2g09210:Afu2g10090:aspf8:Afu2g10300:Afu2g10440:Afu2g1050…	19290:55:463:55085:43558:1900617:42254:45461:43066:31929:43386:34599:19184:46938:9405:1900563:723:447:1900781:1900691:1900809:71629:6750:6414:43039:45903:6415:71585:71276:1900153:6424:32790:44550:27:42274:2001310:1900560:1900805:19748:6450:9847:1900584:1900778:90423:1900557:16567:2109:1900772:32543:30490:6355:9267:30488:6419:2181:6412:1900566:45727:42273:6407:36170:1900590:6413:1900376:70125:6099…
43385	mycotoxin metabolic process	12 out of 1383 genes, 0.9%	21 out of 10130 background genes, 0.2%	0.00467	0	gliZ:gliI:gliJ:gliP:gliC:gliM:gliG:gliK:gliA:gliN:gliF:gliT	55085:43386:19184:6508:1900691:2001310:19748:6355:1900376:55114:36146
6518	peptide metabolic process	99 out of 1383 genes, 7.2%	471 out of 10130 background genes, 4.6%	0.00584	0	Afu1g03110:Afu1g03390:ubiA:Afu1g04320:sidL:Afu1g04530:Afu1g04660:Afu1g05080:Afu1g05340:Afu1g05500:Afu1g05630:Afu1g05990:Afu1g06100:Afu1g06340:Afu1g06770:Afu1g06810:rpp1:Afu1g09100:rps23:Afu1g10310:Afu1g10510:Afu1g11130:Afu1g11710:Afu1g12160:Afu1g12170:Afu1g12890:rpl17:Afu1g15020:Afu1g15730:Afu2g01290:S10a:Afu2g03380:Afu2g03590:Afu2g04130:Afu2g04360:Afu2g08130:Afu2g09210:Afu2g10090:aspf8:Afu2g1030…	6890:19290:55:463:55085:43558:1900617:42254:11:45461:43066:10731:6749:6662:31929:43386:34599:19184:46938:9405:1900563:723:447:103:6888:1900781:1900691:1900809:71629:6750:6414:43039:45903:6415:71585:71276:1900153:6424:32790:44550:27:42274:2001310:45454:1900560:1900805:19748:6450:9847:1900584:1900778:90423:1900557:16567:2109:1900772:32543:30490:6355:9267:30488:6419:2181:6412:1900566:45727:42273:640…
18958	phenol-containing compound metabolic process	19 out of 1383 genes, 1.4%	48 out of 10130 background genes, 0.5%	0.00962	0	ags3:brlA:Afu2g01290:hppD:abr2:abr1:ayg1:arp2:arp1:pksP:dmaW:Afu3g02570:encA:encB:encC:encD:tpcG:fqzB:ftmPT2	42243:48315:45461:1902835:1902828:31929:70596:9821:48023:9405:1900563:9073:905:10913:1900781:1900793:43324:42438:75307:1900587:1900787:30640:6357:43936:44550:35837:1900602:6572:1900560:75136:19748:6995:43945:9847:1900584:1900778:1900557:46148:1900772:70787:6582:1900590:1900575:70788:1900815:55114:44117:1900554:1900593:2001307:36184:1896:35690
1901564	organonitrogen compound metabolic process	184 out of 1383 genes, 13.3%	1015 out of 10130 background genes, 10.0%	0.01864	0	Afu1g00310:Afu1g01020:Afu1g01040:Afu1g02070:Afu1g03110:Afu1g03390:ilv3B:ubiA:Afu1g04320:sidL:Afu1g04530:Afu1g04660:Afu1g05080:Afu1g05340:Afu1g05500:Afu1g05630:Afu1g05990:Afu1g06100:Afu1g06340:Afu1g06770:Afu1g06810:rpp1:Afu1g06940:Afu1g07380:hem13:Afu1g09100:rps23:Afu1g10310:Afu1g10510:Afu1g10630:Afu1g10820:Afu1g10870:Afu1g11130:Afu1g11710:Afu1g12160:Afu1g12170:Afu1g12890:Afu1g13480:rpl17:Afu1g150…	6006:6890:19284:12501:45944:19290:15908:55:45991:6002:463:55085:48315:6567:43558:1900617:6116:42254:11:46519:45461:43066:6807:6541:9085:45329:6740:10731:15810:19441:6121:43942:9082:6090:6749:19660:44182:6662:31929:43605:6351:34551:43386:34599:19184:46938:9821:1902114:46835:45332:1678:48023:9405:1900563:9060:43935:723:9073:44416:16998:19878:447:103:6888:6537:9448:9088:6979:42450:6540:6562:905:6950…
42255	ribosome assembly	16 out of 1383 genes, 1.2%	39 out of 10130 background genes, 0.4%	0.02973	0	Afu1g03390:ubiA:Afu1g05080:Afu1g11130:Afu1g12890:Afu2g04130:Afu2g09210:Afu2g10300:Afu2g10440:rpL3:Afu3g11260:rps0:dspC:Afu4g07730:Afu5g05630:Afu7g04490	55:9405:447:40010:6414:6470:6415:1900153:27:2000786:30476:19933:16567:2109:30490:9267:2181:6412:6407:36170:462:71216:56:469:36180:28:7126:461
43604	amide biosynthetic process	100 out of 1383 genes, 7.2%	495 out of 10130 background genes, 4.9%	0.03027	0	Afu1g03110:Afu1g03390:ubiA:Afu1g04320:sidL:Afu1g04530:Afu1g04660:Afu1g05080:Afu1g05340:Afu1g05500:Afu1g05630:Afu1g05990:Afu1g06340:Afu1g06770:Afu1g06810:rpp1:Afu1g09100:rps23:Afu1g10310:Afu1g10510:Afu1g11130:Afu1g11710:Afu1g12160:Afu1g12170:Afu1g12890:rpl17:Afu1g15020:Afu1g15730:Afu2g01290:S10a:Afu2g03380:Afu2g03590:Afu2g04130:Afu2g08130:Afu2g08890:Afu2g09210:Afu2g10090:aspf8:Afu2g10300:Afu2g1044…	19290:55:463:55085:43558:1900617:42254:45461:43066:31929:43386:34599:19184:46938:9405:1900563:723:447:1900781:1900691:1900809:71629:6750:6414:43039:46452:45903:6415:71585:71276:9165:1900153:6424:32790:44550:27:9102:42274:2001310:46654:1900560:1900805:19748:10124:6450:9847:1900584:1900778:90423:1900557:16567:2109:1900772:32543:30490:6355:9267:46208:30488:6419:2181:6412:1900566:45727:42273:6407:361…
1901615	organic hydroxy compound metabolic process	45 out of 1383 genes, 3.3%	180 out of 10130 background genes, 1.8%	0.03772	0	Afu1g11590:ags3:brlA:sur2:Afu2g01010:Afu2g01290:hppD:Afu2g12530:Afu2g14600:Afu2g14970:abr2:abr1:ayg1:arp2:arp1:pksP:fgaCat:dmaW:fgaOx1:Afu3g02570:pdcA:Afu3g13680:encA:encB:encC:encD:Afu4g03120:phoC:erg12:gldB:tpcG:osc3:Afu4g14840:alcC:erg1:Afu5g08900:Afu5g11100:Afu5g12690:aldA:fqzB:fmqD:Afu6g13990:Afu7g01000:adh1:ftmPT2	42243:32:45991:48315:6567:1900617:6116:45461:45329:6740:19563:1902835:1902828:6090:6071:31929:70596:6020:9821:6796:48023:9405:1900563:9073:44416:19571:6979:36187:905:19413:10913:1900781:30437:45333:36168:30148:1900793:1900581:43324:7005:42438:75307:1900587:6068:1900787:30640:6357:43458:16125:6021:43936:9437:44550:35837:1900602:6084:6572:1900560:6067:75136:6089:19748:34605:6995:51668:15976:43945:9…
43603	cellular amide metabolic process	106 out of 1383 genes, 7.7%	537 out of 10130 background genes, 5.3%	0.04778	0	Afu1g03110:Afu1g03390:ubiA:Afu1g04320:sidL:Afu1g04530:Afu1g04660:Afu1g05080:Afu1g05340:Afu1g05500:Afu1g05630:Afu1g05990:Afu1g06100:Afu1g06340:Afu1g06770:Afu1g06810:rpp1:Afu1g09100:rps23:Afu1g10310:Afu1g10510:Afu1g11130:Afu1g11710:Afu1g12160:Afu1g12170:Afu1g12890:rpl17:Afu1g15020:Afu1g15730:Afu2g01290:S10a:Afu2g02250:Afu2g03380:Afu2g03590:Afu2g04130:Afu2g04360:Afu2g08130:Afu2g08890:Afu2g09210:Afu2…	6890:19290:55:463:55085:43558:1900617:42254:11:45461:43066:10731:43942:6749:6662:31929:43605:43386:34599:19184:46938:9405:1900563:43935:723:447:103:6888:6979:10913:1900781:1900691:1900809:71629:6750:6414:43039:46452:45903:31408:6415:71585:71276:9165:1900153:6424:32790:43936:43941:44550:27:9102:42274:2001310:46654:45454:1900560:1900805:6145:9442:19748:10124:6450:43945:9847:1900584:1900778:43944:90…
2. FungiFun (https://elbe.hki-jena.de/fungifun/fungifun.php)
FunCat ID	FunCat description	FunCat main category	Gene ID(s)	Exact p-value	Adjusted p-value	# genes / category	# genes / input
12.04	translation	Protein synthesis	AFUA_1G02030 | AFUA_1G03110 | AFUA_1G03390 | AFUA_1G04040 | AFUA_1G04320 | AFUA_1G04660 | AFUA_1G05080 | AFUA_1G05500 | AFUA_1G05630 | AFUA_1G05990 | AFUA_1G06340 | AFUA_1G06770 | AFUA_1G06830 | AFUA_1G09100 | AFUA_1G09440 | AFUA_1G10510 | AFUA_1G11130 | AFUA_1G11710 | AFUA_1G12170 | AFUA_1G12890 | AFUA_1G14410 | AFUA_1G15020 | AFUA_2G01750 | AFUA_2G02150 | AFUA_2G03380 | AFUA_2G04130 | AFUA_2G07…	3.7054e-22	1.6711e-19	77 / 177	77 / 1383
12.01.01	ribosomal proteins	Protein synthesis	AFUA_1G03110 | AFUA_1G03390 | AFUA_1G04040 | AFUA_1G04320 | AFUA_1G04530 | AFUA_1G04660 | AFUA_1G05080 | AFUA_1G05340 | AFUA_1G05500 | AFUA_1G05630 | AFUA_1G05990 | AFUA_1G06340 | AFUA_1G06770 | AFUA_1G06830 | AFUA_1G09100 | AFUA_1G09440 | AFUA_1G10310 | AFUA_1G10510 | AFUA_1G11130 | AFUA_1G11710 | AFUA_1G12890 | AFUA_1G14410 | AFUA_1G15020 | AFUA_1G15730 | AFUA_2G02150 | AFUA_2G03380 | AFUA_2G03…	1.4116e-21	3.1832e-19	73 / 165	73 / 1383
2.11	electron transport and membrane-associated energy conservation	Energy	AFUA_1G02070 | AFUA_1G06610 | AFUA_1G06620 | AFUA_1G07200 | AFUA_1G12110 | AFUA_1G12210 | AFUA_1G12290 | AFUA_1G13480 | AFUA_1G14200 | AFUA_1G15590 | AFUA_2G04060 | AFUA_2G07720 | AFUA_2G09130 | AFUA_2G13010 | AFUA_2G13110 | AFUA_2G13710 | AFUA_2G16630 | AFUA_2G17960 | AFUA_3G01290 | AFUA_3G06040 | AFUA_3G07640 | AFUA_3G07810 | AFUA_4G03120 | AFUA_4G05860 | AFUA_4G06790 | AFUA_4G08490 | AFUA_4G11…	4.2368e-15	6.3693e-13	47 / 102	47 / 1383
16.21.08	Fe/S binding	Protein with binding function or cofactor requirement (structural or analytic)	AFUA_1G06610 | AFUA_1G06810 | AFUA_1G12290 | AFUA_1G14200 | AFUA_1G15590 | AFUA_2G09130 | AFUA_2G13710 | AFUA_3G07810 | AFUA_3G10110 | AFUA_4G05860 | AFUA_4G06790 | AFUA_4G11050 | AFUA_5G04210 | AFUA_5G04370 | AFUA_5G07750 | AFUA_5G09680 | AFUA_5G10370 | AFUA_5G10610 | AFUA_6G02960 | AFUA_6G08810 | AFUA_6G12790 | AFUA_6G12930 | AFUA_7G02070	1.6647e-13	1.8769e-11	23 / 32	23 / 1383
12.01	ribosome biogenesis	Protein synthesis	AFUA_1G03390 | AFUA_1G04040 | AFUA_1G04320 | AFUA_1G04660 | AFUA_1G05080 | AFUA_1G05340 | AFUA_1G05630 | AFUA_1G05990 | AFUA_1G06340 | AFUA_1G06770 | AFUA_1G06830 | AFUA_1G09100 | AFUA_1G09440 | AFUA_1G10510 | AFUA_1G11710 | AFUA_1G12890 | AFUA_1G14410 | AFUA_1G15020 | AFUA_1G15730 | AFUA_2G02150 | AFUA_2G03380 | AFUA_2G03590 | AFUA_2G04130 | AFUA_2G07380 | AFUA_2G08130 | AFUA_2G09210 | AFUA_2G09…	1.1423e-12	1.0303e-10	63 / 182	63 / 1383
20.01.15	electron transport	Cellular transport, transport facilitation and transport routes	AFUA_1G02070 | AFUA_1G02820 | AFUA_1G06100 | AFUA_1G06610 | AFUA_1G06940 | AFUA_1G07200 | AFUA_1G11390 | AFUA_1G12210 | AFUA_1G12290 | AFUA_1G13480 | AFUA_1G14200 | AFUA_1G15590 | AFUA_2G00720 | AFUA_2G04060 | AFUA_2G04710 | AFUA_2G06150 | AFUA_2G07720 | AFUA_2G09130 | AFUA_2G13010 | AFUA_2G13110 | AFUA_2G13710 | AFUA_2G17960 | AFUA_2G18030 | AFUA_3G06040 | AFUA_3G07640 | AFUA_3G07810 | AFUA_3G08…	4.6756e-12	3.5145e-10	87 / 300	87 / 1383
02.11.05	accessory proteins of electron transport and membrane-associated energy conservation	Energy	AFUA_1G02070 | AFUA_1G06610 | AFUA_1G12290 | AFUA_1G14200 | AFUA_1G15590 | AFUA_2G04710 | AFUA_2G09130 | AFUA_2G13010 | AFUA_2G13110 | AFUA_2G13710 | AFUA_3G07810 | AFUA_3G08770 | AFUA_3G10110 | AFUA_4G05860 | AFUA_4G06790 | AFUA_4G11050 | AFUA_5G02750 | AFUA_5G04210 | AFUA_5G04370 | AFUA_5G09680 | AFUA_5G10370 | AFUA_5G10610 | AFUA_6G02960 | AFUA_6G08810 | AFUA_6G12790	8.4909e-10	5.4706e-8	25 / 49	25 / 1383
1.2	secondary metabolism	Metabolism	AFUA_1G01040 | AFUA_1G01890 | AFUA_1G02970 | AFUA_1G04450 | AFUA_1G07230 | AFUA_1G10370 | AFUA_1G11390 | AFUA_1G12210 | AFUA_1G13510 | AFUA_1G13660 | AFUA_1G17630 | AFUA_2G00180 | AFUA_2G00690 | AFUA_2G01950 | AFUA_2G07920 | AFUA_2G10220 | AFUA_2G10530 | AFUA_2G12280 | AFUA_2G12500 | AFUA_2G12550 | AFUA_2G14750 | AFUA_2G15860 | AFUA_2G17480 | AFUA_2G17490 | AFUA_2G17530 | AFUA_2G17600 | AFUA_2G17…	1.5326e-8	8.6401e-7	178 / 870	178 / 1383
02.13.03	aerobic respiration	Energy	AFUA_1G02070 | AFUA_1G06610 | AFUA_1G12110 | AFUA_1G12290 | AFUA_1G13480 | AFUA_1G14200 | AFUA_1G15590 | AFUA_2G05060 | AFUA_2G09130 | AFUA_2G13010 | AFUA_2G13110 | AFUA_2G13710 | AFUA_3G03330 | AFUA_3G07810 | AFUA_3G08770 | AFUA_3G10110 | AFUA_4G05860 | AFUA_4G06790 | AFUA_4G11050 | AFUA_5G02750 | AFUA_5G04210 | AFUA_5G04370 | AFUA_5G07750 | AFUA_5G09680 | AFUA_5G10370 | AFUA_5G10560 | AFUA_5G10…	4.5745e-7	2.2923e-05	31 / 88	31 / 1383
32.07.01	detoxification involving cytochrome P450	Cell rescue, defense and virulence	AFUA_1G11390 | AFUA_1G17170 | AFUA_2G07920 | AFUA_3G03930 | AFUA_3G14760 | AFUA_4G06890 | AFUA_4G14790 | AFUA_4G14810 | AFUA_4G14830 | AFUA_5G01360 | AFUA_5G01710 | AFUA_5G02620 | AFUA_5G14860 | AFUA_5G15050 | AFUA_6G08920 | AFUA_6G09670 | AFUA_6G09730 | AFUA_6G10720 | AFUA_6G14360 | AFUA_7G06630 | AFUA_8G00962 | AFUA_8G02210	6.0383e-7	2.7233e-05	22 / 52	22 / 1383
1.05	C-compound and carbohydrate metabolism	Metabolism	AFUA_1G00310 | AFUA_1G00530 | AFUA_1G01890 | AFUA_1G03600 | AFUA_1G04150 | AFUA_1G04450 | AFUA_1G05290 | AFUA_1G05840 | AFUA_1G06810 | AFUA_1G07200 | AFUA_1G14170 | AFUA_1G14540 | AFUA_1G14560 | AFUA_1G15440 | AFUA_1G15590 | AFUA_1G15610 | AFUA_1G16250 | AFUA_1G17030 | AFUA_1G17040 | AFUA_1G17630 | AFUA_2G00450 | AFUA_2G00650 | AFUA_2G00690 | AFUA_2G00710 | AFUA_2G00720 | AFUA_2G01010 | AFUA_2G01…	1.0201e-06	4.1826e-05	168 / 858	168 / 1383
1.02	nitrogen, sulfur and selenium metabolism	Metabolism	AFUA_1G04680 | AFUA_1G07380 | AFUA_1G10820 | AFUA_1G10870 | AFUA_1G17170 | AFUA_2G02250 | AFUA_2G03900 | AFUA_2G06000 | AFUA_2G09650 | AFUA_2G10520 | AFUA_2G10560 | AFUA_2G15390 | AFUA_2G15590 | AFUA_3G03560 | AFUA_3G12200 | AFUA_3G14610 | AFUA_4G03410 | AFUA_4G09140 | AFUA_4G09470 | AFUA_4G14780 | AFUA_4G14790 | AFUA_4G14830 | AFUA_5G01240 | AFUA_5G02350 | AFUA_5G06230 | AFUA_5G06680 | AFUA_5G09…	7.4956e-06	0.00028171	45 / 167	45 / 1383
16.21.01	heme binding	Protein with binding function or cofactor requirement (structural or analytic)	AFUA_1G02070 | AFUA_1G11390 | AFUA_1G15590 | AFUA_2G04710 | AFUA_2G13010 | AFUA_2G13110 | AFUA_2G18030 | AFUA_3G02270 | AFUA_3G14250 | AFUA_3G14760 | AFUA_4G06890 | AFUA_4G09830 | AFUA_5G01470 | AFUA_5G01710 | AFUA_5G02620 | AFUA_5G02750 | AFUA_6G03890 | AFUA_6G09670 | AFUA_6G09730 | AFUA_7G02010 | AFUA_8G00740 | AFUA_8G00962	3.3275e-05	0.0011544	22 / 64	22 / 1383
2.1	tricarboxylic-acid pathway (citrate cycle, Krebs cycle, TCA cycle)	Energy	AFUA_1G06810 | AFUA_1G15590 | AFUA_2G06000 | AFUA_2G07780 | AFUA_2G08280 | AFUA_2G15312 | AFUA_3G07810 | AFUA_4G06380 | AFUA_4G11080 | AFUA_4G11650 | AFUA_4G14850 | AFUA_5G08890 | AFUA_5G09680 | AFUA_5G10370 | AFUA_6G03590 | AFUA_6G05210 | AFUA_6G12930 | AFUA_7G05070 | AFUA_8G05530	5.9027e-05	0.0019015	19 / 53	19 / 1383
16.21.05	FAD/FMN binding	Protein with binding function or cofactor requirement (structural or analytic)	AFUA_1G06610 | AFUA_1G07200 | AFUA_1G12290 | AFUA_2G04060 | AFUA_2G09130 | AFUA_2G13710 | AFUA_2G16630 | AFUA_2G17960 | AFUA_3G03560 | AFUA_3G06040 | AFUA_3G07810 | AFUA_3G10110 | AFUA_4G05860 | AFUA_4G08490 | AFUA_4G11050 | AFUA_4G12930 | AFUA_4G14630 | AFUA_4G14850 | AFUA_5G04370 | AFUA_5G07780 | AFUA_5G11290 | AFUA_6G02960 | AFUA_6G08810 | AFUA_6G08920 | AFUA_6G10880 | AFUA_6G12070 | AFUA_6G12…	0.00011438	0.0034391	31 / 112	31 / 1383
2.13	respiration	Energy	AFUA_1G02070 | AFUA_1G07200 | AFUA_1G15590 | AFUA_2G03490 | AFUA_2G05060 | AFUA_2G07720 | AFUA_2G13110 | AFUA_3G07690 | AFUA_3G10110 | AFUA_3G11070 | AFUA_4G03120 | AFUA_4G05860 | AFUA_4G12540 | AFUA_5G02750 | AFUA_5G10610 | AFUA_6G00750 | AFUA_6G07670 | AFUA_6G11430 | AFUA_6G12790 | AFUA_7G01000 | AFUA_7G05070 | AFUA_8G05530 | AFUA_8G06000	0.00083528	0.023545	23 / 83	23 / 1383
20.09.18	cellular import	Cellular transport, transport facilitation and transport routes	AFUA_1G01812 | AFUA_1G11820 | AFUA_1G12240 | AFUA_2G03730 | AFUA_2G04550 | AFUA_2G10560 | AFUA_2G10910 | AFUA_2G11520 | AFUA_2G17540 | AFUA_3G00200 | AFUA_3G01560 | AFUA_3G01840 | AFUA_3G03010 | AFUA_3G03700 | AFUA_3G06730 | AFUA_3G11490 | AFUA_3G11790 | AFUA_3G12580 | AFUA_3G12720 | AFUA_3G12740 | AFUA_3G14170 | AFUA_4G01230 | AFUA_4G03610 | AFUA_4G03940 | AFUA_4G04150 | AFUA_4G08870 | AFUA_4G09…	0.00092835	0.024274	56 / 265	56 / 1383
20.03	transport facilities	Cellular transport, transport facilitation and transport routes	AFUA_1G01812 | AFUA_1G10370 | AFUA_1G10880 | AFUA_1G11380 | AFUA_1G11820 | AFUA_1G12240 | AFUA_1G12290 | AFUA_1G13480 | AFUA_1G15490 | AFUA_2G01660 | AFUA_2G04550 | AFUA_2G04620 | AFUA_2G04710 | AFUA_2G07720 | AFUA_2G09130 | AFUA_2G09450 | AFUA_2G10560 | AFUA_2G10910 | AFUA_2G11520 | AFUA_2G12500 | AFUA_2G13110 | AFUA_2G15780 | AFUA_2G17540 | AFUA_3G00200 | AFUA_3G01200 | AFUA_3G01360 | AFUA_3G01…	0.00096881	0.024274	86 / 445	86 / 1383
32.05.03	defense related proteins	Cell rescue, defense and virulence	AFUA_1G10310 | AFUA_2G00720 | AFUA_3G13580 | AFUA_3G13880 | AFUA_5G12730 | AFUA_6G09660 | AFUA_6G09730 | AFUA_6G11430 | AFUA_6G13490 | AFUA_6G13940 | AFUA_6G13945 | AFUA_6G14360 | AFUA_7G01000 | AFUA_7G06630 | AFUA_8G00240 | AFUA_8G06020 | AFUA_8G06980	0.0010446	0.024796	17 / 55	17 / 1383
01.20.35.01.01	metabolism of melanins	Metabolism	AFUA_1G14540 | AFUA_2G17540 | AFUA_2G17550 | AFUA_2G17560 | AFUA_2G17580 | AFUA_3G01070 | AFUA_4G13780 | AFUA_5G06210	0.0011347	0.025588	8 / 17	8 / 1383
20.09.18.07	non-vesicular cellular import	Cellular transport, transport facilitation and transport routes	AFUA_1G01812 | AFUA_1G11820 | AFUA_1G12240 | AFUA_2G03860 | AFUA_2G04550 | AFUA_2G08800 | AFUA_2G10910 | AFUA_2G17660 | AFUA_3G00200 | AFUA_3G00430 | AFUA_3G01560 | AFUA_3G01840 | AFUA_3G03320 | AFUA_3G03700 | AFUA_3G06730 | AFUA_3G11790 | AFUA_3G12170 | AFUA_3G12580 | AFUA_3G13670 | AFUA_3G14170 | AFUA_4G02650 | AFUA_4G09040 | AFUA_4G09560 | AFUA_4G14670 | AFUA_5G00500 | AFUA_5G04260 | AFUA_5G06…	0.0016095	0.034566	42 / 190	42 / 1383
32.07.07.01	catalase reaction	Cell rescue, defense and virulence	AFUA_2G18030 | AFUA_3G02270 | AFUA_6G03890 | AFUA_8G01670	0.0017502	0.03588	4 / 5	4 / 1383
01.05.06.07	C-2 compound and organic acid catabolism	Metabolism	AFUA_2G07780 | AFUA_3G10750 | AFUA_3G11070 | AFUA_4G11080 | AFUA_5G06240 | AFUA_6G00750 | AFUA_6G03590 | AFUA_6G11430 | AFUA_7G01000 | AFUA_7G01010	0.0018485	0.036246	10 / 26	10 / 1383
32.05.05.01	toxins	Cell rescue, defense and virulence	AFUA_3G03930 | AFUA_5G01360 | AFUA_5G02640 | AFUA_5G14860 | AFUA_5G15050 | AFUA_6G09610 | AFUA_6G12050 | AFUA_7G05130 | AFUA_8G00170 | AFUA_8G05590	0.0025706	0.048306	10 / 27	10 / 1383
GO ID	GO name	GO namespace	Gene ID(s)	Exact p-value	Adjusted p-value	# genes / category	# genes / input
GO:0003735	structural constituent of ribosome	MF	AFUA_1G03110 | AFUA_1G03390 | AFUA_1G04040 | AFUA_1G04320 | AFUA_1G04530 | AFUA_1G04660 | AFUA_1G05080 | AFUA_1G05340 | AFUA_1G05500 | AFUA_1G05630 | AFUA_1G05990 | AFUA_1G06340 | AFUA_1G06770 | AFUA_1G06830 | AFUA_1G09100 | AFUA_1G10510 | AFUA_1G11130 | AFUA_1G11710 | AFUA_1G12890 | AFUA_1G15020 | AFUA_1G15730 | AFUA_2G02150 | AFUA_2G03380 | AFUA_2G04130 | AFUA_2G07380 | AFUA_2G08130 | AFUA_2G09…	9.5629e-31	7.1339e-28	68 / 111	68 / 1383
GO:0005840	ribosome	CC	AFUA_1G03110 | AFUA_1G03390 | AFUA_1G04040 | AFUA_1G04320 | AFUA_1G04530 | AFUA_1G04660 | AFUA_1G05080 | AFUA_1G05340 | AFUA_1G05500 | AFUA_1G05630 | AFUA_1G05990 | AFUA_1G06340 | AFUA_1G06770 | AFUA_1G06830 | AFUA_1G09100 | AFUA_1G10510 | AFUA_1G11130 | AFUA_1G11710 | AFUA_1G12890 | AFUA_1G15020 | AFUA_1G15730 | AFUA_2G02150 | AFUA_2G03380 | AFUA_2G04130 | AFUA_2G07380 | AFUA_2G08130 | AFUA_2G09…	2.1174e-27	7.8979e-25	71 / 131	71 / 1383
GO:0006412	translation	BP	AFUA_1G03110 | AFUA_1G03390 | AFUA_1G04040 | AFUA_1G04320 | AFUA_1G04530 | AFUA_1G04660 | AFUA_1G05340 | AFUA_1G05500 | AFUA_1G05630 | AFUA_1G05990 | AFUA_1G06340 | AFUA_1G06770 | AFUA_1G09100 | AFUA_1G10510 | AFUA_1G11130 | AFUA_1G11710 | AFUA_1G12890 | AFUA_1G15020 | AFUA_1G15730 | AFUA_2G02150 | AFUA_2G03380 | AFUA_2G04130 | AFUA_2G07380 | AFUA_2G08130 | AFUA_2G09200 | AFUA_2G09210 | AFUA_2G10…	9.5883e-22	2.3843e-19	71 / 155	71 / 1383
GO:0055114	oxidation-reduction process	BP	AFUA_1G02070 | AFUA_1G02820 | AFUA_1G02970 | AFUA_1G04150 | AFUA_1G06100 | AFUA_1G06450 | AFUA_1G06610 | AFUA_1G07200 | AFUA_1G07230 | AFUA_1G07380 | AFUA_1G07480 | AFUA_1G11390 | AFUA_1G11590 | AFUA_1G12210 | AFUA_1G12290 | AFUA_1G13660 | AFUA_1G14540 | AFUA_1G15610 | AFUA_1G16850 | AFUA_1G17040 | AFUA_1G17170 | AFUA_1G17630 | AFUA_2G00720 | AFUA_2G01290 | AFUA_2G01950 | AFUA_2G04060 | AFUA_2G04…	8.5413e-18	1.5929e-15	225 / 936	225 / 1383
GO:0005622	intracellular	CC	AFUA_1G02820 | AFUA_1G03110 | AFUA_1G04320 | AFUA_1G04660 | AFUA_1G05080 | AFUA_1G05340 | AFUA_1G05500 | AFUA_1G05630 | AFUA_1G06340 | AFUA_1G06770 | AFUA_1G06830 | AFUA_1G07440 | AFUA_1G09100 | AFUA_1G09130 | AFUA_1G10510 | AFUA_1G11130 | AFUA_1G12170 | AFUA_1G12890 | AFUA_1G13550 | AFUA_1G14200 | AFUA_1G15610 | AFUA_2G02150 | AFUA_2G04130 | AFUA_2G07380 | AFUA_2G08130 | AFUA_2G08550 | AFUA_2G09…	1.1556e-17	1.7242e-15	93 / 270	93 / 1383
GO:0016491	oxidoreductase activity	MF	AFUA_1G02070 | AFUA_1G02820 | AFUA_1G02970 | AFUA_1G04150 | AFUA_1G06450 | AFUA_1G06610 | AFUA_1G07200 | AFUA_1G07380 | AFUA_1G07480 | AFUA_1G11390 | AFUA_1G11590 | AFUA_1G12210 | AFUA_1G12290 | AFUA_1G13660 | AFUA_1G14540 | AFUA_1G15610 | AFUA_1G16850 | AFUA_1G17040 | AFUA_1G17170 | AFUA_1G17630 | AFUA_2G00720 | AFUA_2G01290 | AFUA_2G01950 | AFUA_2G04060 | AFUA_2G04200 | AFUA_2G04560 | AFUA_2G05…	1.8261e-17	2.2704e-15	203 / 821	203 / 1383
GO:0020037	heme binding	MF	AFUA_1G02070 | AFUA_1G07200 | AFUA_1G11390 | AFUA_2G04710 | AFUA_2G07720 | AFUA_2G07920 | AFUA_2G13110 | AFUA_2G15590 | AFUA_2G18030 | AFUA_3G01690 | AFUA_3G03930 | AFUA_3G09220 | AFUA_3G14250 | AFUA_3G14610 | AFUA_3G14760 | AFUA_4G03120 | AFUA_4G03410 | AFUA_4G06890 | AFUA_4G08490 | AFUA_4G09470 | AFUA_4G09830 | AFUA_4G09980 | AFUA_4G14780 | AFUA_4G14790 | AFUA_4G14810 | AFUA_4G14830 | AFUA_5G01…	1.1363e-13	1.211e-11	50 / 120	50 / 1383
GO:0043386	mycotoxin biosynthetic process	BP	AFUA_6G09630 | AFUA_6G09640 | AFUA_6G09650 | AFUA_6G09670 | AFUA_6G09680 | AFUA_6G09690 | AFUA_6G09700 | AFUA_6G09710 | AFUA_6G09720 | AFUA_6G09730 | AFUA_6G09740 | AFUA_6G09660	4.2218e-9	3.9369e-7	12 / 14	12 / 1383
GO:0030529	ribonucleoprotein complex	CC	AFUA_1G03390 | AFUA_1G04320 | AFUA_1G04530 | AFUA_1G04660 | AFUA_1G05080 | AFUA_1G05500 | AFUA_1G05630 | AFUA_1G05990 | AFUA_1G06340 | AFUA_1G06830 | AFUA_1G11710 | AFUA_1G15020 | AFUA_1G15730 | AFUA_2G03380 | AFUA_2G04130 | AFUA_2G07380 | AFUA_2G08130 | AFUA_2G10090 | AFUA_2G10100 | AFUA_2G10440 | AFUA_2G10500 | AFUA_3G05600 | AFUA_3G06840 | AFUA_3G06970 | AFUA_4G03880 | AFUA_4G04460 | AFUA_4G07…	7.6481e-9	6.3395e-7	40 / 112	40 / 1383
GO:0004497	monooxygenase activity	MF	AFUA_1G13660 | AFUA_2G01950 | AFUA_2G07920 | AFUA_2G17490 | AFUA_3G01690 | AFUA_3G03930 | AFUA_3G14610 | AFUA_3G14760 | AFUA_3G15050 | AFUA_4G06200 | AFUA_4G06890 | AFUA_4G09220 | AFUA_4G09470 | AFUA_4G09980 | AFUA_4G13780 | AFUA_4G14780 | AFUA_4G14790 | AFUA_4G14810 | AFUA_4G14830 | AFUA_5G01360 | AFUA_5G01710 | AFUA_5G02610 | AFUA_5G02620 | AFUA_5G07780 | AFUA_5G14860 | AFUA_6G01920 | AFUA_6G03…	8.5917e-9	6.4094e-7	42 / 121	42 / 1383
GO:0016705	oxidoreductase activity, acting on paired donors, with incorporation or reduction of molecular oxygen	MF	AFUA_1G11390 | AFUA_2G07920 | AFUA_3G01690 | AFUA_3G03930 | AFUA_3G09220 | AFUA_3G14610 | AFUA_3G14760 | AFUA_4G06890 | AFUA_4G09470 | AFUA_4G09980 | AFUA_4G14780 | AFUA_4G14790 | AFUA_4G14810 | AFUA_4G14830 | AFUA_5G01360 | AFUA_5G01710 | AFUA_5G02610 | AFUA_5G02620 | AFUA_5G14860 | AFUA_5G15050 | AFUA_6G01920 | AFUA_6G09670 | AFUA_6G09730 | AFUA_6G13940 | AFUA_6G13945 | AFUA_6G14360 | AFUA_7G06…	5.761e-8	3.907e-06	32 / 85	32 / 1383
GO:0015935	small ribosomal subunit	CC	AFUA_1G05630 | AFUA_1G15020 | AFUA_2G02150 | AFUA_2G10090 | AFUA_3G06970 | AFUA_6G12720 | AFUA_7G01460 | AFUA_3G13320 | AFUA_1G09440	9.2659e-7	5.6165e-05	9 / 11	9 / 1383
GO:0019748	secondary metabolic process	BP	AFUA_2G01290 | AFUA_2G17600 | AFUA_3G02570 | AFUA_4G00210 | AFUA_4G14780 | AFUA_4G14790 | AFUA_4G14800 | AFUA_4G14810 | AFUA_4G14820 | AFUA_4G14830 | AFUA_4G14840 | AFUA_4G14850 | AFUA_6G03480 | AFUA_6G12040 | AFUA_6G13930 | AFUA_6G09660 | AFUA_6G12050 | AFUA_6G12080 | AFUA_8G00170 | AFUA_5G12730 | AFUA_6G09610 | AFUA_4G14770	9.7875e-7	5.6165e-05	22 / 53	22 / 1383
GO:0005506	iron ion binding	MF	AFUA_1G02070 | AFUA_1G04680 | AFUA_1G07380 | AFUA_1G11390 | AFUA_1G16850 | AFUA_2G07920 | AFUA_2G13110 | AFUA_2G15590 | AFUA_3G01690 | AFUA_3G01800 | AFUA_3G03930 | AFUA_3G09220 | AFUA_3G14610 | AFUA_3G14760 | AFUA_4G00230 | AFUA_4G03410 | AFUA_4G06890 | AFUA_4G09470 | AFUA_4G09980 | AFUA_4G14780 | AFUA_4G14790 | AFUA_4G14810 | AFUA_4G14830 | AFUA_5G01360 | AFUA_5G01710 | AFUA_5G02610 | AFUA_5G02…	1.4831e-06	7.9026e-05	40 / 133	40 / 1383
GO:0042438	melanin biosynthetic process	BP	AFUA_1G16590 | AFUA_2G04200 | AFUA_2G17530 | AFUA_2G17540 | AFUA_2G17550 | AFUA_2G17560 | AFUA_2G17600 | AFUA_2G17580	1.7358e-05	0.00086325	8 / 11	8 / 1383
GO:0051536	iron-sulfur cluster binding	MF	AFUA_1G04680 | AFUA_1G06610 | AFUA_1G07380 | AFUA_1G10310 | AFUA_2G15590 | AFUA_4G05860 | AFUA_4G10690 | AFUA_5G04370 | AFUA_5G10370 | AFUA_5G10610 | AFUA_6G03670 | AFUA_7G02070 | AFUA_5G08890 | AFUA_4G11960 | AFUA_2G15960	2.1915e-05	0.0010218	15 / 34	15 / 1383
GO:0046148	pigment biosynthetic process	BP	AFUA_2G17530 | AFUA_2G17540 | AFUA_2G17550 | AFUA_2G17560 | AFUA_2G17600 | AFUA_2G17580	4.8718e-05	0.001995	6 / 7	6 / 1383
GO:0010181	FMN binding	MF	AFUA_1G02820 | AFUA_1G07200 | AFUA_1G07380 | AFUA_1G12210 | AFUA_2G04060 | AFUA_2G15590 | AFUA_3G09220 | AFUA_4G03120 | AFUA_4G11050 | AFUA_5G01450 | AFUA_5G13800 | AFUA_6G09200 | AFUA_7G06420 | AFUA_8G06000 | AFUA_2G17960	4.979e-05	0.001995	15 / 36	15 / 1383
GO:0042744	hydrogen peroxide catabolic process	BP	AFUA_2G18030 | AFUA_6G03890 | AFUA_3G02270 | AFUA_8G01670 | AFUA_3G12120	5.6159e-05	0.001995	5 / 5	5 / 1383
GO:0008121	ubiquinol-cytochrome-c reductase activity	MF	AFUA_1G02070 | AFUA_1G13480 | AFUA_4G11390 | AFUA_5G04210 | AFUA_5G10610	5.6159e-05	0.001995	5 / 5	5 / 1383
GO:0000104	succinate dehydrogenase activity	MF	AFUA_4G14850 | AFUA_5G09680 | AFUA_5G10370 | AFUA_7G05070 | AFUA_8G05530	5.6159e-05	0.001995	5 / 5	5 / 1383
GO:0005575	cellular_component	CC	AFUA_2G14150 | AFUA_6G00770 | AFUA_1G00250 | AFUA_1G00310 | AFUA_1G00530 | AFUA_1G00630 | AFUA_1G00650 | AFUA_1G00910 | AFUA_1G00930 | AFUA_1G00950 | AFUA_1G01020 | AFUA_1G01040 | AFUA_1G01790 | AFUA_1G01890 | AFUA_1G01920 | AFUA_1G02770 | AFUA_1G02950 | AFUA_1G02960 | AFUA_1G02970 | AFUA_1G03190 | AFUA_1G03550 | AFUA_1G04150 | AFUA_1G04315 | AFUA_1G04575 | AFUA_1G04690 | AFUA_1G04740 | AFUA_1G05…	8.1143e-05	0.0027515	786 / 5105	786 / 1383
GO:0008137	NADH dehydrogenase (ubiquinone) activity	MF	AFUA_1G06610 | AFUA_1G12290 | AFUA_2G09130 | AFUA_2G13710 | AFUA_2G14905 | AFUA_3G08770 | AFUA_4G05860 | AFUA_4G11050 | AFUA_5G04370 | AFUA_6G04620 | AFUA_6G08810 | AFUA_6G12790	0.00013468	0.0043683	12 / 27	12 / 1383
GO:0022857	transmembrane transporter activity	MF	AFUA_2G04550 | AFUA_2G10910 | AFUA_2G11520 | AFUA_3G00200 | AFUA_3G00430 | AFUA_3G03700 | AFUA_3G06730 | AFUA_3G11790 | AFUA_3G12170 | AFUA_3G12580 | AFUA_3G12720 | AFUA_3G14170 | AFUA_4G02650 | AFUA_4G03610 | AFUA_4G14670 | AFUA_5G00500 | AFUA_5G01160 | AFUA_6G03060 | AFUA_6G04270 | AFUA_6G07750 | AFUA_6G12040 | AFUA_6G14442 | AFUA_7G01740 | AFUA_7G06390 | AFUA_8G00770 | AFUA_8G01340	0.00016778	0.0052152	26 / 89	26 / 1383
GO:0006979	response to oxidative stress	BP	AFUA_2G18030 | AFUA_3G12270 | AFUA_6G03890 | AFUA_3G02270 | AFUA_4G09110 | AFUA_8G01670 | AFUA_3G12120 | AFUA_5G11820	0.00021224	0.0063333	8 / 14	8 / 1383
GO:0003333	amino acid transmembrane transport	BP	AFUA_2G08800 | AFUA_2G10560 | AFUA_3G01560 | AFUA_3G01820 | AFUA_3G11490 | AFUA_4G01230 | AFUA_4G08870 | AFUA_4G09040 | AFUA_4G10090 | AFUA_5G04260 | AFUA_5G06230 | AFUA_6G00412 | AFUA_7G00730 | AFUA_8G00800 | AFUA_8G02180 | AFUA_8G02200	0.0007807	0.021571	16 / 49	16 / 1383
GO:0015171	amino acid transmembrane transporter activity	MF	AFUA_2G08800 | AFUA_2G10560 | AFUA_3G01560 | AFUA_3G01820 | AFUA_3G11490 | AFUA_4G01230 | AFUA_4G08870 | AFUA_4G09040 | AFUA_4G10090 | AFUA_5G04260 | AFUA_5G06230 | AFUA_6G00412 | AFUA_7G00730 | AFUA_8G00800 | AFUA_8G02180 | AFUA_8G02200	0.0007807	0.021571	16 / 49	16 / 1383
GO:0051539	4 iron, 4 sulfur cluster binding	MF	AFUA_1G06610 | AFUA_2G11260 | AFUA_4G05860 | AFUA_4G11050 | AFUA_5G08890 | AFUA_4G11960 | AFUA_2G15960	0.00087352	0.023273	7 / 13	7 / 1383
GO:0003824	catalytic activity	MF	AFUA_1G01020 | AFUA_1G01040 | AFUA_1G01890 | AFUA_1G03550 | AFUA_1G05520 | AFUA_1G05980 | AFUA_1G07200 | AFUA_1G07220 | AFUA_1G07380 | AFUA_1G12210 | AFUA_1G14200 | AFUA_1G15440 | AFUA_1G16810 | AFUA_1G17630 | AFUA_2G00680 | AFUA_2G00690 | AFUA_2G00710 | AFUA_2G01290 | AFUA_2G01650 | AFUA_2G03230 | AFUA_2G04060 | AFUA_2G05400 | AFUA_2G07780 | AFUA_2G07820 | AFUA_2G08670 | AFUA_2G09650 | AFUA_2G11…	0.0012149	0.03124	116 / 630	116 / 1383
GO:0016627	oxidoreductase activity, acting on the CH-CH group of donors	MF	AFUA_2G16630 | AFUA_3G06040 | AFUA_3G07810 | AFUA_4G08490 | AFUA_5G09680 | AFUA_5G09980 | AFUA_6G07670 | AFUA_6G10880 | AFUA_8G01010	0.0012982	0.03124	9 / 21	9 / 1383
GO:0004601	peroxidase activity	MF	AFUA_2G18030 | AFUA_3G12270 | AFUA_5G02300 | AFUA_5G15070 | AFUA_6G03890 | AFUA_3G02270 | AFUA_4G09110 | AFUA_8G01670 | AFUA_3G12120	0.0012982	0.03124	9 / 21	9 / 1383
GO:0004096	catalase activity	MF	AFUA_2G18030 | AFUA_6G03890 | AFUA_3G02270 | AFUA_8G01670	0.0017663	0.03993	4 / 5	4 / 1383
GO:1900602	endocrocin biosynthetic process	BP	AFUA_4G00210 | AFUA_4G00220 | AFUA_4G00225 | AFUA_4G00230	0.0017663	0.03993	4 / 5	4 / 1383
GO:1902600	hydrogen ion transmembrane transport	BP	AFUA_1G02070 | AFUA_1G13480 | AFUA_2G13010 | AFUA_3G07640 | AFUA_4G11390 | AFUA_5G02750 | AFUA_5G04210 | AFUA_5G10560 | AFUA_5G10610 | AFUA_6G07730	0.0018929	0.041534	10 / 26	10 / 1383
GO:0030976	thiamine pyrophosphate binding	MF	AFUA_4G11650 | AFUA_5G14810 | AFUA_6G00750 | AFUA_6G11680 | AFUA_3G11070	0.0021651	0.043757	5 / 8	5 / 1383
GO:0004364	glutathione transferase activity	MF	AFUA_4G14530 | AFUA_6G00760 | AFUA_6G03390 | AFUA_6G09690 | AFUA_7G05500	0.0021651	0.043757	5 / 8	5 / 1383
GO:0022891	substrate-specific transmembrane transporter activity	MF	AFUA_2G04550 | AFUA_2G10910 | AFUA_2G11520 | AFUA_3G00200 | AFUA_3G00430 | AFUA_3G03700 | AFUA_3G06730 | AFUA_3G11790 | AFUA_3G12170 | AFUA_3G12720 | AFUA_3G14170 | AFUA_4G02650 | AFUA_4G14670 | AFUA_5G01160 | AFUA_6G03060 | AFUA_6G04270 | AFUA_6G14442 | AFUA_7G06390 | AFUA_8G01340	0.0021703	0.043757	19 / 68	19 / 1383
GO:0005215	transporter activity	MF	AFUA_1G12240 | AFUA_2G04550 | AFUA_2G10530 | AFUA_2G10910 | AFUA_2G11520 | AFUA_3G00200 | AFUA_3G00430 | AFUA_3G03700 | AFUA_3G06730 | AFUA_3G11790 | AFUA_3G12170 | AFUA_3G12720 | AFUA_3G14170 | AFUA_4G03610 | AFUA_4G09210 | AFUA_4G14670 | AFUA_5G01160 | AFUA_6G03060 | AFUA_6G04270 | AFUA_6G12040 | AFUA_6G14442 | AFUA_7G01490 | AFUA_7G06390 | AFUA_8G00770 | AFUA_8G01340	0.0022877	0.04491	25 / 99	25 / 1383
KEGG pathway ID	KEGG pathway name	KEGG main category	Gene ID(s)	Exact p-value	Adjusted p-value	# genes / category	# genes / input
3010	Ribosome	Genetic Information Processing	AFUA_1G03110 | AFUA_1G03390 | AFUA_1G04040 | AFUA_1G04320 | AFUA_1G04530 | AFUA_1G04660 | AFUA_1G05080 | AFUA_1G05340 | AFUA_1G05500 | AFUA_1G05630 | AFUA_1G06340 | AFUA_1G06770 | AFUA_1G06830 | AFUA_1G09100 | AFUA_1G09440 | AFUA_1G10510 | AFUA_1G11130 | AFUA_1G11710 | AFUA_1G12890 | AFUA_1G14410 | AFUA_1G15020 | AFUA_1G15730 | AFUA_2G02150 | AFUA_2G03380 | AFUA_2G03590 | AFUA_2G04130 | AFUA_2G07…	3.3239e-32	3.2574e-30	65 / 95	65 / 1383
190	Oxidative phosphorylation	Metabolism	AFUA_1G02070 | AFUA_1G06610 | AFUA_1G06620 | AFUA_1G12290 | AFUA_1G13480 | AFUA_1G15590 | AFUA_2G09130 | AFUA_2G13010 | AFUA_2G13710 | AFUA_2G14905 | AFUA_3G07640 | AFUA_3G07690 | AFUA_3G07810 | AFUA_3G08380 | AFUA_3G08770 | AFUA_4G05860 | AFUA_4G06790 | AFUA_4G11050 | AFUA_4G11390 | AFUA_5G02750 | AFUA_5G04210 | AFUA_5G04370 | AFUA_5G09680 | AFUA_5G10370 | AFUA_5G10560 | AFUA_5G10610 | AFUA_6G02…	1.4395e-7	7.0537e-06	31 / 77	31 / 1383
620	Pyruvate metabolism	Metabolism	AFUA_1G07200 | AFUA_1G17040 | AFUA_2G00720 | AFUA_2G08280 | AFUA_2G08670 | AFUA_3G10750 | AFUA_4G03120 | AFUA_4G11080 | AFUA_5G12840 | AFUA_5G14790 | AFUA_5G14800 | AFUA_5G14830 | AFUA_6G05210 | AFUA_6G07720 | AFUA_6G11430 | AFUA_7G01000 | AFUA_8G05580	4.7777e-05	0.0015607	17 / 40	17 / 1383
380	Tryptophan metabolism	Metabolism	AFUA_2G00720 | AFUA_2G18030 | AFUA_3G02270 | AFUA_3G06040 | AFUA_3G09220 | AFUA_3G14250 | AFUA_4G09830 | AFUA_4G11650 | AFUA_5G02620 | AFUA_5G09140 | AFUA_6G03890 | AFUA_6G11430 | AFUA_7G01000 | AFUA_7G02010 | AFUA_8G01670	8.0234e-05	0.0019657	15 / 34	15 / 1383
1110	Biosynthesis of secondary metabolites	Metabolism	AFUA_1G00310 | AFUA_1G00530 | AFUA_1G03550 | AFUA_1G06940 | AFUA_1G07380 | AFUA_1G07480 | AFUA_1G10630 | AFUA_1G10870 | AFUA_1G15590 | AFUA_2G00450 | AFUA_2G00720 | AFUA_2G01010 | AFUA_2G07920 | AFUA_2G09650 | AFUA_2G10240 | AFUA_2G11260 | AFUA_2G15312 | AFUA_2G16280 | AFUA_2G16630 | AFUA_2G18030 | AFUA_3G01070 | AFUA_3G01690 | AFUA_3G02270 | AFUA_3G03930 | AFUA_3G07160 | AFUA_3G07810 | AFUA_3G11…	0.00050977	0.0099915	90 / 420	90 / 1383
PROTEOME
Protein group:	Up-regulated by iron starvation stress
1. AspGD Gene Ontology Term Finder (http://www.aspergillusgenome.org/cgi-bin/GO/goTermFinder)
GOID	GO_term	Cluster frequency	Background frequency	Corrected P-value	False discovery rate	Gene(s) annotated to the term	Directly Annotated GOID List
10106	cellular response to iron ion starvation	7 out of 122 genes, 5.7%	17 out of 10130 background genes, 0.2%	2.55e-07	0.00%	sidI:sidC:mirC:sidA:sidD:mirD:fetC	19184:55114:98707:31171:33212:34755:43324:46688:44550:19748:33215:44718:19290:6696:6827:1901684:55085:70301:1900551:6879:15686:35690:9405:6880:10106:34599
44281	small molecule metabolic process	32 out of 122 genes, 26.2%	803 out of 10130 background genes, 7.9%	3.85e-07	0.00%	Afu1g04560:Afu1g14710:leu2A:sidI:sidA:Afu2g11600:Afu2g13295:aro8:Afu2g16930:sidD:Afu3g11710:Afu3g14470:Afu3g15090:Afu4g06620:Afu4g07210:Afu4g09090:Afu4g09810:fbp1:lys9:Afu4g12840:nmt1:Afu5g02850:Afu5g06390:aspf29:Afu5g12350:acuE:erg3A:aspf22:Afu6g11620:ftmD:ftmF:ftmPT2	6096:1900563:32889:30448:5975:6890:44550:42144:19290:15744:44416:9072:55085:6115:45454:19878:1900551:103:6888:15741:1900560:10106:43419:71216:11:55114:31171:6537:6563:33212:42149:9062:19509:6094:45733:19748:8152:19563:19441:80058:15976:1901006:52699:9082:6749:70178:1900793:6662:6240:36180:9058:44409:1900772:6696:9168:1903257:2001307:34599:19184:6097:46704:6166:6144:6098:6189:9098:9228:70301:6879:…
44710	single-organism metabolic process	51 out of 122 genes, 41.8%	1939 out of 10130 background genes, 19.1%	2.72e-06	0.00%	Afu1g04560:gpgA:atg8:Afu1g07650:gcy1:Afu1g14710:Afu1g15670:leu2A:Afu1g17180:sidI:sidC:Afu2g00720:gel1:invB:sidA:Afu2g11600:Afu2g13295:aro8:Afu2g16930:sidD:ste7:pep2:Afu3g11710:Afu3g14470:Afu3g15090:Afu4g06620:Afu4g07210:Afu4g09090:Afu4g09810:fbp1:lys9:Afu4g12840:trr1:nmt1:Afu5g02850:fetC:Afu5g06390:Afu5g08290:sod1:aspf29:Afu5g12350:Afu6g02010:acuE:erg3A:aspf22:Afu6g11620:Afu7g06030:ftmD:ftmPT1:ft…	6096:16237:43936:32889:1320:6890:44550:33215:19290:10914:9072:7623:55085:1902927:48315:9409:2001310:45454:1402:6882:15741:1900560:43419:75306:11:98707:31171:6563:45461:30814:19748:8152:19563:6827:19441:1900436:751:15976:1901006:52699:9082:9847:6749:43944:71211:6662:6240:44409:1900461:1900772:6696:34629:34484:1903257:32258:71970:34599:46704:19184:9267:44805:6098:43153:70787:9228:71507:747:1901684:…
44699	single-organism process	70 out of 122 genes, 57.4%	3382 out of 10130 background genes, 33.4%	1.84e-05	0.00%	Afu1g04560:gpgA:casA:atg8:Afu1g07650:gcy1:abcB:Afu1g10930:Afu1g14710:Afu1g15670:leu2A:Afu1g17180:sidI:sidC:rodB:Afu2g00720:gel1:invB:mirC:sidA:Afu2g08080:Afu2g11600:Afu2g13295:aro8:Afu2g14960:Afu2g16930:sidD:sitT:mirD:mirB:Afu3g03670:ste7:Afu3g11280:pep2:Afu3g11710:Afu3g14470:Afu3g15090:Afu4g06620:Afu4g06910:Afu4g07210:Afu4g09090:Afu4g09810:fbp1:lys9:Afu4g12840:trr1:nmt1:Afu5g02850:fetC:Afu5g0639…	6096:16237:42243:43936:32889:1320:6890:30036:44550:19740:33215:19290:10914:9072:7623:1902927:55085:48315:9409:2001310:45454:1402:6882:15741:1900560:43419:75306:11:98707:31171:1902486:6563:6032:45461:30814:19748:8152:51666:19563:6827:19441:1900436:751:15976:1901006:52699:9082:9847:72489:6749:43944:71211:6662:6240:44409:1900461:1903475:1900772:147:6696:34629:34484:42026:1903257:32258:61161:71970:68…
44763	single-organism cellular process	59 out of 122 genes, 48.4%	2640 out of 10130 background genes, 26.1%	4.19e-05	0.00%	Afu1g04560:gpgA:casA:atg8:abcB:Afu1g10930:leu2A:sidI:sidC:rodB:gel1:invB:mirC:sidA:Afu2g11600:Afu2g13295:aro8:Afu2g14960:Afu2g16930:sidD:sitT:mirD:mirB:Afu3g03670:ste7:Afu3g11280:pep2:Afu3g11710:Afu3g14470:Afu3g15090:Afu4g06620:Afu4g06910:Afu4g07210:Afu4g09090:Afu4g09810:fbp1:lys9:Afu4g12840:trr1:nmt1:Afu5g02850:fetC:Afu5g06390:sod1:rodA:aspf29:Afu5g11560:Afu5g12350:acuE:erg3A:aspf22:Afu6g10700:A…	6096:16237:42243:43936:32889:1320:6890:30036:44550:19740:33215:19290:10914:9072:7623:1902927:55085:48315:9409:2001310:45454:1402:6882:15741:1900560:43419:75306:11:98707:31171:1902486:6563:6032:45461:30814:19748:8152:51666:19563:6827:19441:1900436:751:15976:1901006:52699:9082:9847:72489:6749:43944:71211:6662:6240:44409:1900461:1903475:1900772:147:6696:34629:34484:42026:1903257:32258:61161:71970:68…
44283	small molecule biosynthetic process	18 out of 122 genes, 14.8%	339 out of 10130 background genes, 3.3%	5.21e-05	0.00%	Afu1g14710:leu2A:sidI:sidA:Afu2g13295:sidD:Afu3g11710:Afu4g06620:Afu4g07210:Afu4g09810:fbp1:lys9:Afu4g12840:nmt1:erg3A:ftmD:ftmF:ftmPT2	44550:19290:1900560:31171:19748:19563:15976:1901006:52699:9082:1900772:6696:1903257:34599:19184:9228:70301:6879:9405:1900563:30448:5975:6115:19878:1900551:10106:71216:55114:6537:33212:42149:19509:6094:1900793:36180:2001307:6097:9098:72593:1902181:35690:6633
44711	single-organism biosynthetic process	27 out of 122 genes, 22.1%	735 out of 10130 background genes, 7.3%	5.93e-05	0.00%	gpgA:Afu1g14710:leu2A:sidI:sidC:gel1:sidA:Afu2g13295:sidD:Afu3g11710:Afu3g15090:Afu4g06620:Afu4g07210:Afu4g09810:fbp1:lys9:Afu4g12840:nmt1:Afu5g06390:sod1:Afu5g12350:erg3A:Afu6g11620:ftmD:ftmPT1:ftmF:ftmPT2	43936:1320:44550:19290:10914:7623:48315:9409:2001310:45454:6882:1900560:75306:31171:45461:30814:19748:8152:19563:15976:1901006:52699:9082:9847:43944:6240:1900772:6696:1903257:71970:34599:46704:19184:43153:9228:9651:36170:70301:6879:51091:9405:1900563:30448:5975:1900376:6801:1901856:34412:6115:19878:1900551:10106:71216:55114:6537:33212:42149:19509:6094:50821:31505:31321:6880:1900691:1900793:7186:3…
15688	iron chelate transport	4 out of 122 genes, 3.3%	7 out of 10130 background genes, 0.1%	0.00031	0.00%	mirC:mirD:mirB:sit1	55085:6879:15686:10106:71281:34755:42928:44718:35690
15891	siderophore transport	4 out of 122 genes, 3.3%	7 out of 10130 background genes, 0.1%	0.00031	0.00%	mirC:mirD:mirB:sit1	55085:6879:15686:10106:71281:34755:42928:44718:35690
42594	response to starvation	11 out of 122 genes, 9.0%	143 out of 10130 background genes, 1.4%	0.00052	0.00%	sidI:sidC:mirC:sidA:sidD:mirD:ste7:pep2:fbp1:fetC:sod1	16237:1320:44550:33215:19290:7623:48315:55085:45454:1402:6882:98707:31171:19748:19563:6827:1900436:15976:751:1900461:6696:34599:19184:9267:43153:70787:71507:1901684:36170:70301:6879:51091:9405:30448:1900376:6801:1901856:1900551:15686:10106:1990277:55114:33212:42149:6094:50821:31505:6880:768:43324:909:36091:16117:1903695:51603:7124:34755:10525:46688:1403:44718:72593:35690:6878:71508:196
1901678	iron coordination entity transport	4 out of 122 genes, 3.3%	8 out of 10130 background genes, 0.1%	0.00063	0.00%	mirC:mirD:mirB:sit1	55085:6879:15686:10106:71281:34755:42928:44718:35690
45454	cell redox homeostasis	6 out of 122 genes, 4.9%	32 out of 10130 background genes, 0.3%	0.00088	0.00%	Afu2g14960:Afu4g06910:Afu4g09090:trr1:sod1:aspf29	1320:6890:30036:7623:55085:45454:6882:11:6749:6662:6811:34599:43153:36170:6879:51091:9405:42144:2000678:6801:1901856:103:6888:6820:55114:51027:50821:80058:31505:6915:44070:19430:7005:36091:16117:10378:6878:1902376
1901564	organonitrogen compound metabolic process	30 out of 122 genes, 24.6%	1015 out of 10130 background genes, 10.0%	0.00112	0.00%	Afu1g04560:gpgA:leu2A:sidI:sidC:sidA:Afu2g11600:Afu2g13295:aro8:Afu2g17300:sidD:Afu3g11280:Afu3g11710:Afu3g14470:Afu4g06620:Afu4g07210:lys9:Afu4g12840:nmt1:Afu5g02850:Afu5g06390:aspf29:Afu5g12350:acuE:aspf22:Afu6g11620:ftmD:ftmPT1:ftmF:ftmPT2	6096:43936:32889:6890:44550:19290:10914:9072:48315:2001310:45454:1900560:43419:75306:11:31171:6563:6032:45461:30814:19748:8152:19441:15976:52699:9082:9847:6749:43944:6662:6240:44409:1900772:6696:1903257:34599:46704:19184:6098:9228:70301:6879:9405:256:1900563:30448:5975:1900376:42144:44416:19878:1900551:103:6888:10106:71216:55114:6537:33212:9062:19509:45733:80058:6880:1900691:70178:1900793:7186:36…
9605	response to external stimulus	12 out of 122 genes, 9.8%	199 out of 10130 background genes, 2.0%	0.00217	0.00%	sidI:sidC:mirC:sidA:sidD:mirD:ste7:pep2:fbp1:fetC:sod1:aspf22	6096:16237:32889:1320:44550:33215:19290:7623:48315:55085:45454:1402:6882:98707:31171:19748:19563:6827:1900436:15976:751:44409:1900461:6696:34599:19184:9267:43153:70787:71507:1901684:36170:70301:6879:51091:9405:30448:1900376:6801:44416:1901856:1900551:15686:10106:1990277:71216:55114:33212:42149:6094:50821:31505:6880:768:36180:43324:909:36091:16117:1903695:51603:7124:34755:10525:46688:1403:44718:72…
31667	response to nutrient levels	11 out of 122 genes, 9.0%	166 out of 10130 background genes, 1.6%	0.00224	0.00%	sidI:sidC:mirC:sidA:sidD:mirD:ste7:pep2:fbp1:fetC:sod1	16237:1320:44550:33215:19290:7623:48315:55085:45454:1402:6882:98707:31171:19748:19563:6827:1900436:15976:751:1900461:6696:34599:19184:9267:43153:70787:71507:1901684:36170:70301:6879:51091:9405:30448:1900376:6801:1901856:1900551:15686:10106:1990277:55114:33212:42149:6094:50821:31505:6880:768:43324:909:36091:16117:1903695:51603:7124:34755:10525:46688:1403:44718:72593:35690:6878:71508:196
9267	cellular response to starvation	10 out of 122 genes, 8.2%	135 out of 10130 background genes, 1.3%	0.00230	0.00%	sidI:sidC:mirC:sidA:sidD:mirD:ste7:pep2:fbp1:fetC	16237:44550:33215:19290:48315:55085:1402:98707:31171:19748:19563:6827:1900436:15976:751:1900461:6696:34599:19184:9267:70787:71507:1901684:36170:70301:6879:9405:30448:1900376:1900551:15686:10106:1990277:55114:33212:42149:6094:31505:6880:768:43324:909:1903695:51603:7124:34755:10525:46688:1403:44718:72593:35690:71508:196
9991	response to extracellular stimulus	11 out of 122 genes, 9.0%	167 out of 10130 background genes, 1.6%	0.00238	0.00%	sidI:sidC:mirC:sidA:sidD:mirD:ste7:pep2:fbp1:fetC:sod1	16237:1320:44550:33215:19290:7623:48315:55085:45454:1402:6882:98707:31171:19748:19563:6827:1900436:15976:751:1900461:6696:34599:19184:9267:43153:70787:71507:1901684:36170:70301:6879:51091:9405:30448:1900376:6801:1901856:1900551:15686:10106:1990277:55114:33212:42149:6094:50821:31505:6880:768:43324:909:36091:16117:1903695:51603:7124:34755:10525:46688:1403:44718:72593:35690:6878:71508:196
1900770	fumitremorgin B metabolic process	3 out of 122 genes, 2.5%	4 out of 10130 background genes, 0.0%	0.00316	0.00%	ftmD:ftmPT1:ftmPT2	1900772:1900793:1900803:2001307:1902181
1900772	fumitremorgin B biosynthetic process	3 out of 122 genes, 2.5%	4 out of 10130 background genes, 0.0%	0.00316	0.00%	ftmD:ftmPT1:ftmPT2	1900772:1900793:1900803:2001307:1902181
19725	cellular homeostasis	10 out of 122 genes, 8.2%	150 out of 10130 background genes, 1.5%	0.00587	0.00%	sidC:sidA:Afu2g14960:Afu4g06910:Afu4g09090:trr1:fetC:sod1:aspf29:sit1	1320:6890:30036:44550:33215:19290:7623:55085:45454:6882:11:98707:31171:19748:6827:6749:6662:6696:6811:34599:19184:43153:1901684:36170:6879:51091:9405:42144:2000678:6801:1901856:103:6888:6820:10106:55114:33212:51027:50821:80058:31505:6915:6880:44070:43324:19430:7005:36091:16117:10378:46688:42928:35690:6878:1902376
6879	cellular iron ion homeostasis	5 out of 122 genes, 4.1%	28 out of 10130 background genes, 0.3%	0.00861	0.00%	sidC:sidA:Afu2g14960:fetC:sit1	30036:44550:33215:19290:55085:45454:98707:31171:19748:6827:6696:34599:19184:1901684:6879:9405:2000678:10106:55114:33212:6880:43324:46688:42928:35690
31669	cellular response to nutrient levels	10 out of 122 genes, 8.2%	157 out of 10130 background genes, 1.5%	0.00876	0.00%	sidI:sidC:mirC:sidA:sidD:mirD:ste7:pep2:fbp1:fetC	16237:44550:33215:19290:48315:55085:1402:98707:31171:19748:19563:6827:1900436:15976:751:1900461:6696:34599:19184:9267:70787:71507:1901684:36170:70301:6879:9405:30448:1900376:1900551:15686:10106:1990277:55114:33212:42149:6094:31505:6880:768:43324:909:1903695:51603:7124:34755:10525:46688:1403:44718:72593:35690:71508:196
31668	cellular response to extracellular stimulus	10 out of 122 genes, 8.2%	158 out of 10130 background genes, 1.6%	0.00926	0.00%	sidI:sidC:mirC:sidA:sidD:mirD:ste7:pep2:fbp1:fetC	16237:44550:33215:19290:48315:55085:1402:98707:31171:19748:19563:6827:1900436:15976:751:1900461:6696:34599:19184:9267:70787:71507:1901684:36170:70301:6879:9405:30448:1900376:1900551:15686:10106:1990277:55114:33212:42149:6094:31505:6880:768:43324:909:1903695:51603:7124:34755:10525:46688:1403:44718:72593:35690:71508:196
51716	cellular response to stimulus	25 out of 122 genes, 20.5%	847 out of 10130 background genes, 8.4%	0.00967	0.00%	gpgA:casA:atg8:gcy1:sidI:sidC:gel1:mirC:sidA:Afu2g08080:Afu2g14960:sidD:mirD:mirB:ste7:pep2:fbp1:trr1:fetC:Afu5g06390:sod1:Afu5g11560:erg3A:aspf22:sit1	6096:16237:43936:32889:1320:30036:44550:33215:19290:10914:7623:55085:48315:9409:2001310:45454:1402:6882:75306:11:98707:31171:45461:30814:19748:51666:19563:6827:1900436:15976:751:9847:43944:71211:44409:1900461:1903475:147:6696:34629:32258:71970:34599:19184:9267:6515:44805:34314:43153:70787:71507:747:1901684:9651:36170:70301:6879:51091:9405:61025:30448:1900376:2000678:6801:44416:1901856:34412:9306:…
55072	iron ion homeostasis	5 out of 122 genes, 4.1%	29 out of 10130 background genes, 0.3%	0.01031	0.00%	sidC:sidA:Afu2g14960:fetC:sit1	30036:44550:33215:19290:55085:45454:98707:31171:19748:6827:6696:34599:19184:1901684:6879:9405:2000678:10106:55114:33212:6880:43324:46688:42928:35690
71496	cellular response to external stimulus	10 out of 122 genes, 8.2%	161 out of 10130 background genes, 1.6%	0.01090	0.00%	sidI:sidC:mirC:sidA:sidD:mirD:ste7:pep2:fbp1:fetC	16237:44550:33215:19290:48315:55085:1402:98707:31171:19748:19563:6827:1900436:15976:751:1900461:6696:34599:19184:9267:70787:71507:1901684:36170:70301:6879:9405:30448:1900376:1900551:15686:10106:1990277:55114:33212:42149:6094:31505:6880:768:43324:909:1903695:51603:7124:34755:10525:46688:1403:44718:72593:35690:71508:196
46165	alcohol biosynthetic process	7 out of 122 genes, 5.7%	73 out of 10130 background genes, 0.7%	0.01223	0.00%	Afu1g14710:sidI:sidA:sidD:erg3A:ftmD:ftmF	44550:19290:1900560:31171:19748:1900772:6696:34599:19184:70301:6879:9405:1900563:5975:6115:1900551:10106:55114:71216:33212:36180:1902181:35690:6633
70887	cellular response to chemical stimulus	16 out of 122 genes, 13.1%	408 out of 10130 background genes, 4.0%	0.01371	0.00%	atg8:gcy1:sidI:sidC:gel1:sidA:Afu2g14960:mirB:ste7:trr1:fetC:Afu5g06390:sod1:Afu5g11560:erg3A:sit1	43936:1320:30036:44550:33215:19290:7623:55085:48315:9409:45454:1402:6882:98707:31171:19748:51666:6827:1900436:751:71211:1900461:1903475:147:6696:34629:32258:71970:34599:19184:9267:44805:34314:43153:70787:71507:747:1901684:9651:36170:70301:6879:51091:9405:61025:30448:1900376:2000678:6801:1901856:34412:9306:1900551:15686:6888:61709:10106:1990277:71216:55114:33212:71281:50821:422:31505:31321:6880:45…
46916	cellular transition metal ion homeostasis	6 out of 122 genes, 4.9%	52 out of 10130 background genes, 0.5%	0.01637	0.00%	sidC:sidA:Afu2g14960:fetC:sod1:sit1	1320:30036:44550:33215:19290:55085:7623:45454:6882:98707:31171:19748:6827:6696:34599:19184:43153:1901684:36170:6879:51091:9405:2000678:6801:1901856:10106:55114:33212:50821:31505:6880:43324:36091:16117:46688:42928:35690:6878
55076	transition metal ion homeostasis	6 out of 122 genes, 4.9%	53 out of 10130 background genes, 0.5%	0.01828	0.00%	sidC:sidA:Afu2g14960:fetC:sod1:sit1	1320:30036:44550:33215:19290:55085:7623:45454:6882:98707:31171:19748:6827:6696:34599:19184:43153:1901684:36170:6879:51091:9405:2000678:6801:1901856:10106:55114:33212:50821:31505:6880:43324:36091:16117:46688:42928:35690:6878
45229	external encapsulating structure organization	8 out of 122 genes, 6.6%	106 out of 10130 background genes, 1.0%	0.01856	0.00%	rodB:gel1:gel4:ste7:Afu4g10020:sod1:rodA:gel2	42243:1320:7623:48315:9409:45454:1402:6882:1900436:751:1900461:71970:9267:43153:70787:71507:9651:36170:51091:9405:30448:5975:1900376:6886:6801:1901856:34412:1990277:55114:50821:31505:31321:768:909:36091:16117:1903695:7124:10525:1403:35690:6878:71508:196:16192
71555	cell wall organization	8 out of 122 genes, 6.6%	106 out of 10130 background genes, 1.0%	0.01856	0.00%	rodB:gel1:gel4:ste7:Afu4g10020:sod1:rodA:gel2	42243:1320:7623:48315:9409:45454:1402:6882:1900436:751:1900461:71970:9267:43153:70787:71507:9651:36170:51091:9405:30448:5975:1900376:6886:6801:1901856:34412:1990277:55114:50821:31505:31321:768:909:36091:16117:1903695:7124:10525:1403:35690:6878:71508:196:16192
42221	response to chemical	17 out of 122 genes, 13.9%	470 out of 10130 background genes, 4.6%	0.02116	0.00%	gpgA:atg8:gcy1:sidI:sidC:gel1:sidA:Afu2g14960:mirB:ste7:trr1:fetC:Afu5g06390:sod1:Afu5g11560:erg3A:sit1	43936:1320:30036:44550:33215:19290:10914:7623:55085:48315:9409:2001310:45454:1402:6882:75306:98707:31171:45461:30814:19748:51666:6827:1900436:751:9847:43944:71211:1900461:1903475:147:6696:34629:32258:71970:34599:19184:9267:44805:34314:43153:70787:71507:747:1901684:9651:36170:70301:6879:51091:9405:61025:30448:1900376:2000678:6801:1901856:34412:9306:1900551:15686:6888:61709:10106:1990277:71216:5511…
19290	siderophore biosynthetic process	3 out of 122 genes, 2.5%	7 out of 10130 background genes, 0.1%	0.02700	0.12%	sidI:sidC:sidA	44550:19290:31171:19748:6696:34599:19184:70301:6879:9405:1900551:10106:33212:6880
15976	carbon utilization	4 out of 122 genes, 3.3%	19 out of 10130 background genes, 0.2%	0.03164	0.11%	Afu2g16930:fbp1:acuE:aspf22	6096:32889:55085:15741:19563:15976:44409:256:15744:44416:71216:42149:9062:6094:45733:36180:6097:72593
1901617	organic hydroxy compound biosynthetic process	8 out of 122 genes, 6.6%	117 out of 10130 background genes, 1.2%	0.03760	0.11%	Afu1g14710:sidI:sidA:sidD:erg3A:ftmD:ftmF:ftmPT2	44550:19290:1900560:31171:19748:1900772:6696:34599:19184:70301:6879:9405:1900563:5975:6115:1900551:10106:55114:71216:33212:1900793:36180:2001307:1902181:35690:6633
6066	alcohol metabolic process	8 out of 122 genes, 6.6%	117 out of 10130 background genes, 1.2%	0.03760	0.11%	Afu1g14710:sidI:sidA:sidD:fbp1:erg3A:ftmD:ftmF	44550:19290:1900560:31171:19748:19563:15976:1900772:6696:34599:19184:70301:6879:9405:1900563:5975:6115:1900551:10106:55114:71216:33212:42149:6094:36180:72593:1902181:35690:6633
35834	indole alkaloid metabolic process	4 out of 122 genes, 3.3%	20 out of 10130 background genes, 0.2%	0.03919	0.11%	ftmD:ftmPT1:ftmF:ftmPT2	1900560:1900772:1900563:1900793:1900803:2001307:1902181
35835	indole alkaloid biosynthetic process	4 out of 122 genes, 3.3%	20 out of 10130 background genes, 0.2%	0.03919	0.10%	ftmD:ftmPT1:ftmF:ftmPT2	1900560:1900772:1900563:1900793:1900803:2001307:1902181
33212	iron assimilation	3 out of 122 genes, 2.5%	8 out of 10130 background genes, 0.1%	0.04283	0.10%	sidC:sidA:fetC	44550:33215:19290:98707:31171:19748:6827:6696:34599:19184:1901684:6879:9405:10106:55114:33212:6880:43324:46688:35690
9237	siderophore metabolic process	3 out of 122 genes, 2.5%	8 out of 10130 background genes, 0.1%	0.04283	0.10%	sidI:sidC:sidA	44550:19290:31171:19748:6696:34599:19184:70301:6879:9405:1900551:10106:33212:6880
42592	homeostatic process	10 out of 122 genes, 8.2%	190 out of 10130 background genes, 1.9%	0.04456	0.10%	sidC:sidA:Afu2g14960:Afu4g06910:Afu4g09090:trr1:fetC:sod1:aspf29:sit1	1320:6890:30036:44550:33215:19290:7623:55085:45454:6882:11:98707:31171:19748:6827:6749:6662:6696:6811:34599:19184:43153:1901684:36170:6879:51091:9405:42144:2000678:6801:1901856:103:6888:6820:10106:55114:33212:51027:50821:80058:31505:6915:6880:44070:43324:19430:7005:36091:16117:10378:46688:42928:35690:6878:1902376
2. FungiFun (https://elbe.hki-jena.de/fungifun/fungifun.php)
FunCat ID	FunCat description	FunCat main category	Gene ID(s)	Exact p-value	Adjusted p-value	# genes / category	# genes / input
20.01.01.01.01.01	siderophore-iron transport	Cellular transport, transport facilitation and transport routes	AFUA_2G05730 | AFUA_3G03440 | AFUA_3G03640 | AFUA_5G03790 | AFUA_7G04730 | AFUA_7G06060	1.1577e-05	0.0027321	6 / 33	6 / 122
32.07.07	oxygen and radical detoxification	Cell rescue, defense and virulence	AFUA_2G17300 | AFUA_4G09090 | AFUA_4G12990 | AFUA_5G09240 | AFUA_5G11320	0.00016157	0.019065	5 / 33	5 / 122
GO ID	GO name	GO namespace	Gene ID(s)	Exact p-value	Adjusted p-value	# genes / category	# genes / input
GO:0010106	cellular response to iron ion starvation	BP	AFUA_1G17190 | AFUA_2G05730 | AFUA_2G07680 | AFUA_3G03440 | AFUA_5G03790 | AFUA_1G17200 | AFUA_3G03420	6.6913e-9	1.4988e-06	7 / 22	7 / 122
GO:1900772	fumitremorgin B biosynthetic process	BP	AFUA_8G00200 | AFUA_8G00210 | AFUA_8G00250	3.9314e-05	0.0030535	3 / 6	3 / 122
GO:0031225	anchored component of membrane	CC	AFUA_3G00270 | AFUA_2G01170 | AFUA_6G11390 | AFUA_2G05340	5.2618e-05	0.0030535	4 / 17	4 / 122
GO:0042124	1,3-beta-glucanosyltransferase activity	MF	AFUA_2G01170 | AFUA_6G11390 | AFUA_2G05340	6.8158e-05	0.0030535	3 / 7	3 / 122
GO:0006696	ergosterol biosynthetic process	BP	AFUA_1G17190 | AFUA_2G07680 | AFUA_3G03420	6.8158e-05	0.0030535	3 / 7	3 / 122
GO:0009277	fungal-type cell wall	CC	AFUA_1G17250 | AFUA_2G01170 | AFUA_2G05340 | AFUA_5G09580	0.0001272	0.0045138	4 / 21	4 / 122
GO:0004754	saccharopine dehydrogenase (NAD+, L-lysine-forming) activity	MF	AFUA_3G11710 | AFUA_4G11340	0.00016121	0.0045138	2 / 2	2 / 122
GO:1902181	verruculogen biosynthetic process	BP	AFUA_8G00200 | AFUA_8G00230	0.00016121	0.0045138	2 / 2	2 / 122
GO:0009405	pathogenesis	BP	AFUA_1G17190 | AFUA_2G07680 | AFUA_4G04210 | AFUA_1G17200 | AFUA_3G03420 | AFUA_3G11400	0.00021776	0.0054198	6 / 68	6 / 122
GO:0055114	oxidation-reduction process	BP	AFUA_1G03150 | AFUA_1G07650 | AFUA_1G09930 | AFUA_1G15670 | AFUA_1G15780 | AFUA_1G17180 | AFUA_2G00720 | AFUA_2G07680 | AFUA_2G11600 | AFUA_2G14960 | AFUA_3G11710 | AFUA_4G06620 | AFUA_4G09090 | AFUA_4G11340 | AFUA_4G12990 | AFUA_5G03790 | AFUA_5G08290 | AFUA_5G11320 | AFUA_5G12350 | AFUA_6G02010 | AFUA_6G05140 | AFUA_6G13830 | AFUA_7G06030 | AFUA_8G00230 | AFUA_5G09240	0.00025967	0.0057779	25 / 936	25 / 122
GO:0009082	branched-chain amino acid biosynthetic process	BP	AFUA_1G15780 | AFUA_2G10420 | AFUA_4G07210	0.00030953	0.0057779	3 / 11	3 / 122
GO:0005618	cell wall	CC	AFUA_3G00270 | AFUA_5G09580 | AFUA_7G05450	0.00030953	0.0057779	3 / 11	3 / 122
GO:0044550	secondary metabolite biosynthetic process	BP	AFUA_2G07680 | AFUA_8G00250 | AFUA_1G17200 | AFUA_3G03420	0.00035158	0.006058	4 / 27	4 / 122
GO:0016740	transferase activity	MF	AFUA_2G10420 | AFUA_2G13295 | AFUA_2G13630 | AFUA_2G16200 | AFUA_2G17300 | AFUA_3G03650 | AFUA_3G05900 | AFUA_4G07210 | AFUA_4G14070 | AFUA_5G06390 | AFUA_6G00290 | AFUA_6G03540 | AFUA_7G06080 | AFUA_8G01930 | AFUA_8G00200 | AFUA_8G00210 | AFUA_8G00250 | AFUA_2G01170 | AFUA_6G11390 | AFUA_2G05340	0.00055433	0.0088693	20 / 705	20 / 122
GO:0015035	protein disulfide oxidoreductase activity	MF	AFUA_2G14960 | AFUA_4G09090 | AFUA_5G11320	0.000664	0.0099158	3 / 14	3 / 122
GO:0019863	IgE binding	MF	AFUA_2G03830 | AFUA_5G11320 | AFUA_6G06770	0.00082231	0.011214	3 / 15	3 / 122
GO:0005199	structural constituent of cell wall	MF	AFUA_1G17250 | AFUA_5G09580	0.00095115	0.011214	2 / 4	2 / 122
GO:0004121	cystathionine beta-lyase activity	MF	AFUA_3G05480 | AFUA_7G01590	0.00095115	0.011214	2 / 4	2 / 122
GO:0052716	hydroquinone:oxygen oxidoreductase activity	MF	AFUA_1G15670 | AFUA_5G03790	0.00095115	0.011214	2 / 4	2 / 122
GO:0009058	biosynthetic process	BP	AFUA_2G13630 | AFUA_4G04380 | AFUA_4G14070 | AFUA_6G00290 | AFUA_6G11620	0.0012077	0.013042	5 / 63	5 / 122
GO:0008483	transaminase activity	MF	AFUA_2G10420 | AFUA_2G13295 | AFUA_2G13630 | AFUA_6G00290	0.0014646	0.013042	4 / 39	4 / 122
GO:0016491	oxidoreductase activity	MF	AFUA_1G07650 | AFUA_1G09930 | AFUA_1G15670 | AFUA_1G15780 | AFUA_1G17180 | AFUA_2G00720 | AFUA_2G07680 | AFUA_2G11600 | AFUA_3G11710 | AFUA_4G06620 | AFUA_4G11340 | AFUA_4G12990 | AFUA_5G03790 | AFUA_5G08290 | AFUA_5G12350 | AFUA_6G02010 | AFUA_6G05140 | AFUA_6G13830 | AFUA_7G06030 | AFUA_8G00230 | AFUA_5G09240	0.0015131	0.013042	21 / 821	21 / 122
GO:0019430	removal of superoxide radicals	BP	AFUA_4G12990 | AFUA_5G09240	0.001572	0.013042	2 / 5	2 / 122
GO:0019290	siderophore biosynthetic process	BP	AFUA_2G07680 | AFUA_1G17200	0.001572	0.013042	2 / 5	2 / 122
GO:0042123	glucanosyltransferase activity	MF	AFUA_2G01170 | AFUA_6G11390	0.001572	0.013042	2 / 5	2 / 122
GO:0006662	glycerol ether metabolic process	BP	AFUA_4G09090 | AFUA_5G11320	0.001572	0.013042	2 / 5	2 / 122
GO:0031171	ferricrocin biosynthetic process	BP	AFUA_1G17190 | AFUA_1G17200	0.001572	0.013042	2 / 5	2 / 122
GO:0030170	pyridoxal phosphate binding	MF	AFUA_2G13295 | AFUA_2G13630 | AFUA_3G05480 | AFUA_6G00290 | AFUA_7G01590	0.0018175	0.01454	5 / 69	5 / 122
GO:0033212	iron assimilation	BP	AFUA_2G07680 | AFUA_1G17200	0.0023384	0.018062	2 / 6	2 / 122
GO:0005886	plasma membrane	CC	AFUA_3G00270 | AFUA_2G01170 | AFUA_6G11390 | AFUA_2G05340	0.0027134	0.02026	4 / 46	4 / 122
GO:0008233	peptidase activity	MF	AFUA_3G05340 | AFUA_1G06700 | AFUA_8G00210 | AFUA_8G00250 | AFUA_4G04210 | AFUA_3G11400	0.0028908	0.020777	6 / 111	6 / 122
GO:0045454	cell redox homeostasis	BP	AFUA_2G14960 | AFUA_4G09090 | AFUA_5G11320	0.0029714	0.020777	3 / 23	3 / 122
GO:0050364	tryptophan dimethylallyltransferase activity	MF	AFUA_8G00210 | AFUA_8G00250	0.0032465	0.020777	2 / 7	2 / 122
GO:0016597	amino acid binding	MF	AFUA_4G07210 | AFUA_6G11620	0.0032465	0.020777	2 / 7	2 / 122
GO:0006879	cellular iron ion homeostasis	BP	AFUA_2G07680 | AFUA_1G17200	0.0032465	0.020777	2 / 7	2 / 122
GO:0031505	fungal-type cell wall organization	BP	AFUA_2G01170 | AFUA_6G11390 | AFUA_2G05340	0.0033646	0.020935	3 / 24	3 / 122
GO:0005576	extracellular region	CC	AFUA_2G03830 | AFUA_3G00270 | AFUA_4G04210 | AFUA_3G11400 | AFUA_5G09580 | AFUA_7G05450	0.0042519	0.025304	6 / 120	6 / 122
GO:1900551	N',N'',N'''-triacetylfusarinine C biosynthetic process	BP	AFUA_1G17190 | AFUA_3G03420	0.0042926	0.025304	2 / 8	2 / 122
GO:0008652	cellular amino acid biosynthetic process	BP	AFUA_2G10420 | AFUA_3G11710 | AFUA_4G12840	0.007004	0.040228	3 / 31	3 / 122
GO:0005975	carbohydrate metabolic process	BP	AFUA_1G14710 | AFUA_2G01240 | AFUA_3G11280 | AFUA_4G11310 | AFUA_3G00270 | AFUA_2G01170 | AFUA_6G11390 | AFUA_2G05340 | AFUA_7G05450	0.0096497	0.046449	9 / 281	9 / 122
GO:0070051	fibrinogen binding	MF	AFUA_5G10490 | AFUA_6G00180	0.0097866	0.046449	2 / 12	2 / 122
GO:0009820	alkaloid metabolic process	BP	AFUA_8G00210 | AFUA_8G00250	0.0097866	0.046449	2 / 12	2 / 122
GO:0016887	ATPase activity	MF	AFUA_1G10390 | AFUA_3G03430 | AFUA_3G03670 | AFUA_5G09480	0.0098644	0.046449	4 / 66	4 / 122
GO:0042626	ATPase activity, coupled to transmembrane movement of substances	MF	AFUA_1G10390 | AFUA_3G03430 | AFUA_3G03670	0.012324	0.046449	3 / 38	3 / 122
GO:0043419	urea catabolic process	BP	AFUA_1G04560	0.012749	0.046449	1 / 1	1 / 122
GO:0046570	methylthioribulose 1-phosphate dehydratase activity	MF	AFUA_4G12840	0.012749	0.046449	1 / 1	1 / 122
GO:0006076	(1->3)-beta-D-glucan catabolic process	BP	AFUA_7G05450	0.012749	0.046449	1 / 1	1 / 122
GO:0071281	cellular response to iron ion	BP	AFUA_3G03640	0.012749	0.046449	1 / 1	1 / 122
GO:0070401	NADP+ binding	MF	AFUA_2G07680	0.012749	0.046449	1 / 1	1 / 122
GO:0008308	voltage-gated anion channel activity	MF	AFUA_4G06910	0.012749	0.046449	1 / 1	1 / 122
GO:0008864	formyltetrahydrofolate deformylase activity	MF	AFUA_6G11620	0.012749	0.046449	1 / 1	1 / 122
GO:0009039	urease activity	MF	AFUA_1G04560	0.012749	0.046449	1 / 1	1 / 122
GO:0000015	phosphopyruvate hydratase complex	CC	AFUA_6G06770	0.012749	0.046449	1 / 1	1 / 122
GO:0042132	fructose 1,6-bisphosphate 1-phosphatase activity	MF	AFUA_4G11310	0.012749	0.046449	1 / 1	1 / 122
GO:0008672	2-dehydro-3-deoxyglucarate aldolase activity	MF	AFUA_1G11530	0.012749	0.046449	1 / 1	1 / 122
GO:0009186	deoxyribonucleoside diphosphate metabolic process	BP	AFUA_5G12350	0.012749	0.046449	1 / 1	1 / 122
GO:0004634	phosphopyruvate hydratase activity	MF	AFUA_6G06770	0.012749	0.046449	1 / 1	1 / 122
GO:0004001	adenosine kinase activity	MF	AFUA_5G06390	0.012749	0.046449	1 / 1	1 / 122
GO:0004474	malate synthase activity	MF	AFUA_6G03540	0.012749	0.046449	1 / 1	1 / 122
GO:0004791	thioredoxin-disulfide reductase activity	MF	AFUA_4G12990	0.012749	0.046449	1 / 1	1 / 122
GO:0005834	heterotrimeric G-protein complex	CC	AFUA_1G05210	0.012749	0.046449	1 / 1	1 / 122
GO:0071555	cell wall organization	BP	AFUA_3G00270 | AFUA_5G09580 | AFUA_7G05450	0.013229	0.046449	3 / 39	3 / 122
GO:0008234	cysteine-type peptidase activity	MF	AFUA_3G05340 | AFUA_1G06700	0.013271	0.046449	2 / 14	2 / 122
GO:0004659	prenyltransferase activity	MF	AFUA_8G00210 | AFUA_8G00250	0.013271	0.046449	2 / 14	2 / 122
GO:0006508	proteolysis	BP	AFUA_3G05340 | AFUA_1G06700 | AFUA_8G00210 | AFUA_8G00250 | AFUA_4G04210 | AFUA_3G11400	0.014214	0.048985	6 / 155	6 / 122
KEGG pathway ID	KEGG pathway name	KEGG main category	Gene ID(s)	Exact p-value	Adjusted p-value	# genes / category	# genes / input
1230	Biosynthesis of amino acids	Metabolism	AFUA_1G15780 | AFUA_2G10420 | AFUA_2G13630 | AFUA_3G05480 | AFUA_3G11710 | AFUA_3G14470 | AFUA_4G07210 | AFUA_4G11340 | AFUA_6G06770 | AFUA_7G01590	0.00011482	0.00601	10 / 130	10 / 122
290	Valine, leucine and isoleucine biosynthesis	Metabolism	AFUA_1G15780 | AFUA_2G10420 | AFUA_3G14470 | AFUA_4G07210	0.00023746	0.00601	4 / 17	4 / 122
1100	Metabolic pathways	Metabolism	AFUA_1G03150 | AFUA_1G04560 | AFUA_1G07650 | AFUA_1G14710 | AFUA_1G15780 | AFUA_1G17190 | AFUA_2G00720 | AFUA_2G01240 | AFUA_2G10420 | AFUA_2G11600 | AFUA_2G13630 | AFUA_2G16200 | AFUA_3G05480 | AFUA_3G11710 | AFUA_3G14470 | AFUA_3G15090 | AFUA_4G06620 | AFUA_4G07210 | AFUA_4G11310 | AFUA_4G11340 | AFUA_4G12840 | AFUA_5G02470 | AFUA_5G06390 | AFUA_5G08290 | AFUA_5G12350 | AFUA_5G13180 | AFUA_6G03…	0.00032782	0.00601	30 / 975	30 / 122
450	Selenocompound metabolism	Metabolism	AFUA_3G05480 | AFUA_4G12990 | AFUA_7G01590	0.00051777	0.0071193	3 / 9	3 / 122
300	Lysine biosynthesis	Metabolism	AFUA_2G13630 | AFUA_3G11710 | AFUA_4G11340	0.0013023	0.014326	3 / 12	3 / 122
1110	Biosynthesis of secondary metabolites	Metabolism	AFUA_1G03150 | AFUA_1G14710 | AFUA_1G15780 | AFUA_2G00720 | AFUA_2G10420 | AFUA_2G13630 | AFUA_3G05480 | AFUA_3G11280 | AFUA_3G11710 | AFUA_3G14470 | AFUA_4G07210 | AFUA_4G11310 | AFUA_4G11340 | AFUA_6G05140 | AFUA_6G06770 | AFUA_7G01590	0.0031913	0.02754	16 / 420	16 / 122
660	C5-Branched dibasic acid metabolism	Metabolism	AFUA_1G15780 | AFUA_4G07210	0.0035051	0.02754	2 / 5	2 / 122
1210	2-Oxocarboxylic acid metabolism	Metabolism	AFUA_1G15780 | AFUA_2G10420 | AFUA_2G13630 | AFUA_4G07210	0.0054905	0.037747	4 / 38	4 / 122
270	Cysteine and methionine metabolism	Metabolism	AFUA_2G13630 | AFUA_3G05480 | AFUA_4G12840 | AFUA_7G01590	0.0072241	0.044148	4 / 41	4 / 122
Protein group:	Down-regulated by iron starvation stress
1. AspGD Gene Ontology Term Finder (http://www.aspergillusgenome.org/cgi-bin/GO/goTermFinder)
GOID	GO_term	Cluster frequency	Background frequency	Corrected P-value	False discovery rate	Gene(s) annotated to the term	Directly Annotated GOID List
55114	oxidation-reduction process	31 out of 95 genes, 32.6%	680 out of 10130 background genes, 6.7%	1.41e-11	0.00%	Afu1g02070:Afu1g04150:Afu1g07380:niiA:Afu2g04490:Afu2g05500:Afu2g09130:Afu2g10600:Afu2g13710:Afu2g15590:Afu2g16380:cat1:met16:hasG:fhpA:Afu4g05860:ccp1:Afu4g11050:Afu5g02660:Afu5g04370:alcC:Afu5g09680:sdh2:Afu6g08810:Afu6g08920:Afu6g11850:fqzB:acoA:Afu7g01000:adh1:osm1	32981:6122:1900778:42744:43935:2:1900554:12501:44550:18158:6099:19646:45991:44416:15671:22900:48315:6567:103:6116:42128:16119:40009:10106:1900815:6067:34599:55114:44011:9086:6537:42149:71500:45461:19379:6068:9064:46187:6807:6740:22904:19413:97:36170:70301:43458:70814:19344:947:44407:35690:43942:16226:1900781:6090:30437
1901564	organonitrogen compound metabolic process	32 out of 95 genes, 33.7%	1015 out of 10130 background genes, 10.0%	1.02e-07	0.00%	Afu1g02070:ubiA:Afu1g05990:Afu1g06340:Afu1g07380:Afu1g10310:Afu1g11130:Afu1g11710:Afu1g12890:rpl17:Afu2g03040:Afu2g09650:luA:ilv3:Afu2g15590:Afu2g16380:met16:Afu3g06640:Afu3g06760:Afu3g08460:stm1:hasE:Afu4g07730:Afu5g03140:alcC:Afu5g06780:fqzB:Afu7g01000:adh1:Afu7g04070:Afu7g04490:Afu7g05660	6543:6413:44550:723:9073:55:27:44416:45991:6567:43558:46654:103:6116:462:1900815:6067:6207:55114:71216:6537:43066:19379:9064:46187:6740:19413:97:56:9082:1900781:6090:54:6122:6526:1900778:1900793:469:36180:31929:9396:16567:6414:28:30490:2001307:34599:9267:9086:44011:9821:2181:6412:70409:6068:9098:6415:479:45727:42273:1900153:32790:6532:6407:36170:70814:19344:43458:947:35690:44407
1901566	organonitrogen compound biosynthetic process	27 out of 95 genes, 28.4%	780 out of 10130 background genes, 7.7%	5.32e-07	0.00%	ubiA:Afu1g05990:Afu1g06340:Afu1g07380:Afu1g10310:Afu1g11130:Afu1g11710:Afu1g12890:rpl17:Afu2g03040:Afu2g09650:luA:ilv3:Afu2g15590:met16:Afu3g06640:Afu3g06760:Afu3g08460:stm1:hasE:Afu4g07730:Afu5g03140:Afu5g06780:fqzB:Afu7g04070:Afu7g04490:Afu7g05660	6543:6413:44550:723:9073:55:27:43558:46654:103:462:1900815:6207:55114:71216:6537:43066:19379:9064:97:56:9082:1900781:54:6526:1900778:1900793:469:36180:9396:31929:16567:6414:28:30490:2001307:34599:9267:9086:9821:2181:70409:6412:9098:479:6415:45727:42273:1900153:6532:32790:6407:36170:19344:70814:35690
10257	NADH dehydrogenase complex assembly	6 out of 95 genes, 6.3%	16 out of 10130 background genes, 0.2%	1.68e-06	0.00%	Afu2g10600:Afu2g13710:Afu2g14905:Afu4g05860:Afu6g08810:Afu6g12280	12501:55114:16226:30437:32981:22904:35690
32981	mitochondrial respiratory chain complex I assembly	6 out of 95 genes, 6.3%	16 out of 10130 background genes, 0.2%	1.68e-06	0.00%	Afu2g10600:Afu2g13710:Afu2g14905:Afu4g05860:Afu6g08810:Afu6g12280	12501:55114:16226:30437:32981:22904:35690
97031	mitochondrial respiratory chain complex I biogenesis	6 out of 95 genes, 6.3%	16 out of 10130 background genes, 0.2%	1.68e-06	0.00%	Afu2g10600:Afu2g13710:Afu2g14905:Afu4g05860:Afu6g08810:Afu6g12280	12501:55114:16226:30437:32981:22904:35690
44710	single-organism metabolic process	42 out of 95 genes, 44.2%	1939 out of 10130 background genes, 19.1%	7.05e-06	0.00%	Afu1g02070:Afu1g04150:Afu1g07380:niiA:Afu2g04490:Afu2g05500:Afu2g09130:Afu2g09650:Afu2g10600:luA:Afu2g13710:ilv3:Afu2g15590:Afu2g16380:arp1:cat1:met16:stm1:hasC:hasE:hasG:fhpA:Afu4g05860:ccp1:Afu4g11050:Afu5g02660:Afu5g03140:Afu5g04370:alcC:Afu5g06780:Afu5g09680:sdh2:Afu6g08810:Afu6g08920:idi1:Afu6g11850:fqzB:acoA:Afu7g01000:adh1:Afu7g04070:osm1	43935:6543:12501:44550:723:9073:6099:45337:45991:44416:48315:6567:43558:46654:103:6116:16119:42128:40009:10106:1900815:6067:6207:55114:6537:42149:45461:43066:19379:9064:46187:6807:6740:19413:97:16226:43942:9082:1900781:6090:30437:32981:6122:6526:1900778:42744:1900793:2:1900554:9396:31929:18158:6414:46148:42438:19646:15671:22900:2001307:34599:44011:9086:9821:70409:71500:6068:9098:22904:6532:36170:…
44283	small molecule biosynthetic process	16 out of 95 genes, 16.8%	339 out of 10130 background genes, 3.3%	3.39e-05	0.00%	Afu1g07380:Afu2g09650:luA:ilv3:Afu2g15590:arp1:met16:hasE:hasG:Afu5g03140:alcC:Afu5g06780:fqzB:Afu7g01000:adh1:Afu7g04070	6543:44550:9073:44416:45991:6567:46654:103:6116:1900815:6067:6207:55114:6537:19379:9064:46187:6740:19413:97:9082:1900781:6090:6526:1900778:1900793:1900554:9396:46148:42438:2001307:44011:9086:9821:70409:6068:9098:6532:43458:19344:70814:947:44407:35690
9058	biosynthetic process	36 out of 95 genes, 37.9%	1586 out of 10130 background genes, 15.7%	4.14e-05	0.00%	ubiA:Afu1g05990:Afu1g06340:Afu1g07380:Afu1g10310:Afu1g11130:Afu1g11710:Afu1g12890:rpl17:Afu2g03040:Afu2g09650:luA:ilv3:Afu2g15590:arp1:met16:Afu3g06640:Afu3g06760:Afu3g08460:stm1:hasC:hasE:hasG:fhpA:Afu4g05860:Afu4g07730:Afu5g03140:alcC:Afu5g06780:idi1:fqzB:Afu7g01000:adh1:Afu7g04070:Afu7g04490:Afu7g05660	43935:6543:6413:44550:723:9073:55:27:45337:44416:45991:6567:43558:46654:103:6116:462:1900815:6067:6207:55114:71216:6537:45461:43066:19379:9064:46187:6740:19413:97:56:16226:43942:9082:1900781:6090:54:32981:6526:1900778:1900793:1900554:469:36180:9396:31929:16567:6414:46148:42438:15671:28:30490:2001307:34599:9267:44011:9086:9821:2181:70409:71500:6412:6068:9098:479:6415:45727:42273:1900153:6532:32790…
9987	cellular process	63 out of 95 genes, 66.3%	4058 out of 10130 background genes, 40.1%	7.28e-05	0.00%	Afu1g02070:ubiA:Afu1g05990:Afu1g06340:Afu1g07380:hsp70:Afu1g10310:Afu1g11130:Afu1g11710:niiA:Afu1g12890:rpl17:Afu2g01750:Afu2g03040:Afu2g05500:Afu2g09130:Afu2g09650:Afu2g10600:luA:Afu2g11520:Afu2g13710:ilv3:Afu2g14905:Afu2g15590:Afu2g16380:arp1:cat1:met16:Afu3g06640:Afu3g06760:Afu3g08460:stm1:hasE:hasG:fhpA:Afu4g04318:Afu4g05860:Afu4g07730:ccp1:Afu4g09660:Afu4g11050:cpcB:Afu5g03140:Afu5g04320:Afu…	36178:6543:31139:12501:44550:15833:55:6913:27:45337:45991:48315:6567:43558:46654:6116:70791:40009:31954:6067:45461:43066:19379:34605:6807:6740:1900436:16226:43942:9082:36244:6090:1900778:42744:1990539:35719:2:7155:31929:16567:32995:46148:15671:30490:1900035:34599:9267:44011:7264:9821:2181:6412:6616:60733:9636:747:479:22904:45727:42273:6407:34613:70301:6508:36170:19344:947:44407:9405:9987:51083:43…
43436	oxoacid metabolic process	18 out of 95 genes, 18.9%	460 out of 10130 background genes, 4.5%	8.22e-05	0.00%	Afu1g07380:niiA:Afu2g09650:luA:ilv3:Afu2g15590:arp1:met16:Afu5g03140:alcC:Afu5g06780:Afu5g09680:sdh2:fqzB:acoA:Afu7g01000:adh1:Afu7g04070	6543:44550:45991:6567:46654:6116:6067:19379:6807:6740:9082:6090:1900778:2:46148:44011:19344:947:44407:9073:6099:44416:103:42128:1900815:6207:55114:6537:9064:46187:19413:97:1900781:6526:9396:42438:2001307:9086:70409:6068:9098:6532:43458:70814:35690
6082	organic acid metabolic process	18 out of 95 genes, 18.9%	463 out of 10130 background genes, 4.6%	9.05e-05	0.00%	Afu1g07380:niiA:Afu2g09650:luA:ilv3:Afu2g15590:arp1:met16:Afu5g03140:alcC:Afu5g06780:Afu5g09680:sdh2:fqzB:acoA:Afu7g01000:adh1:Afu7g04070	6543:44550:45991:6567:46654:6116:6067:19379:6807:6740:9082:6090:1900778:2:46148:44011:19344:947:44407:9073:6099:44416:103:42128:1900815:6207:55114:6537:9064:46187:19413:97:1900781:6526:9396:42438:2001307:9086:70409:6068:9098:6532:43458:70814:35690
1901576	organic substance biosynthetic process	34 out of 95 genes, 35.8%	1511 out of 10130 background genes, 14.9%	0.00013	0.00%	ubiA:Afu1g05990:Afu1g06340:Afu1g07380:Afu1g10310:Afu1g11130:Afu1g11710:Afu1g12890:rpl17:Afu2g03040:Afu2g09650:luA:ilv3:Afu2g15590:arp1:met16:Afu3g06640:Afu3g06760:Afu3g08460:stm1:hasE:hasG:fhpA:Afu4g07730:Afu5g03140:alcC:Afu5g06780:idi1:fqzB:Afu7g01000:adh1:Afu7g04070:Afu7g04490:Afu7g05660	6543:44550:55:27:45337:45991:6567:43558:46654:6116:6067:45461:43066:19379:6740:43942:9082:6090:1900778:31929:16567:46148:15671:30490:34599:9267:44011:9821:2181:6412:479:45727:42273:6407:36170:19344:947:44407:43935:6413:723:9073:44416:103:462:1900815:6207:55114:71216:6537:9064:46187:19413:97:56:1900781:54:6526:1900793:1900554:469:36180:9396:6414:42438:28:2001307:9086:70409:71500:6068:9098:6415:190…
33108	mitochondrial respiratory chain complex assembly	6 out of 95 genes, 6.3%	34 out of 10130 background genes, 0.3%	0.00024	0.00%	Afu2g10600:Afu2g13710:Afu2g14905:Afu4g05860:Afu6g08810:Afu6g12280	12501:16226:22904:55114:30437:32981:35690
8152	metabolic process	60 out of 95 genes, 63.2%	3878 out of 10130 background genes, 38.3%	0.00028	0.00%	Afu1g02070:ubiA:Afu1g04150:Afu1g05990:Afu1g06340:Afu1g07380:Afu1g10310:Afu1g11130:Afu1g11710:niiA:Afu1g12890:rpl17:Afu2g01750:Afu2g03040:Afu2g04490:Afu2g05500:Afu2g09130:Afu2g09650:Afu2g10600:luA:Afu2g13710:ilv3:Afu2g15290:Afu2g15590:Afu2g16380:arp1:cat1:met16:Afu3g06640:Afu3g06760:Afu3g08460:stm1:hasC:hasE:hasG:fhpA:Afu4g05860:Afu4g07730:ccp1:Afu4g11050:Afu5g02660:Afu5g03140:Afu5g04370:alcC:Afu5…	6543:12501:44550:55:27:45337:45991:48315:6567:43558:46654:6116:40009:6067:45461:43066:19379:8152:6807:6740:16226:43942:9082:6090:1900778:42744:2:31929:16567:46148:15671:30490:34599:9267:44011:9821:2181:6412:479:22904:45727:42273:6407:70301:6508:36170:19344:947:44407:9987:43935:6413:723:9073:6099:44416:103:16119:42128:462:10106:1900815:6207:71216:55114:6537:42149:9064:46187:19413:97:56:1900781:304…
19752	carboxylic acid metabolic process	17 out of 95 genes, 17.9%	448 out of 10130 background genes, 4.4%	0.00028	0.00%	Afu1g07380:Afu2g09650:luA:ilv3:Afu2g15590:arp1:met16:Afu5g03140:alcC:Afu5g06780:Afu5g09680:sdh2:fqzB:acoA:Afu7g01000:adh1:Afu7g04070	6543:44550:45991:6567:46654:6116:6067:19379:6740:9082:6090:1900778:2:46148:44011:19344:947:44407:9073:6099:44416:103:1900815:6207:55114:6537:9064:46187:19413:97:1900781:6526:9396:42438:2001307:9086:70409:6068:9098:6532:43458:70814:35690
44699	single-organism process	55 out of 95 genes, 57.9%	3382 out of 10130 background genes, 33.4%	0.00029	0.00%	Afu1g02070:ubiA:Afu1g04150:Afu1g05990:Afu1g07380:hsp70:Afu1g10310:Afu1g11130:niiA:Afu2g04490:Afu2g05500:Afu2g09130:Afu2g09650:Afu2g10600:luA:Afu2g11520:Afu2g13710:ilv3:Afu2g15590:Afu2g16380:arp1:cat1:met16:stm1:hasC:hasE:hasG:fhpA:Afu4g04318:Afu4g05860:ccp1:Afu4g09660:Afu4g11050:cpcB:Afu5g02660:Afu5g03140:Afu5g04320:Afu5g04370:alcC:Afu5g06780:Afu5g09680:sdh2:Afu5g13190:egd2:Afu6g08810:Afu6g08920:…	36178:6543:31139:12501:44550:15833:55:6913:27:45337:45991:48315:6567:43558:46654:6116:70791:40009:31954:6067:45461:43066:19379:34605:6807:6740:1900436:16226:43942:9082:36244:6090:1900778:42744:1990539:35719:2:7155:31929:16567:32995:46148:15671:30490:1900035:34599:9267:44011:7264:9821:2181:6412:6616:60733:9636:747:22904:45727:42273:6407:34613:70301:36170:19344:947:44407:9405:51083:43935:6413:723:9…
6091	generation of precursor metabolites and energy	8 out of 95 genes, 8.4%	81 out of 10130 background genes, 0.8%	0.00031	0.00%	Afu1g02070:Afu2g05500:Afu2g10600:Afu4g11050:alcC:Afu5g09680:sdh2:acoA	12501:6567:40009:2:44011:22904:36170:6099:44416:42149:30437:32981:6122:19646:22900:6068:43458:35690
6412	translation	16 out of 95 genes, 16.8%	403 out of 10130 background genes, 4.0%	0.00035	0.00%	ubiA:Afu1g05990:Afu1g06340:Afu1g10310:Afu1g11130:Afu1g11710:Afu1g12890:rpl17:Afu2g03040:Afu3g06640:Afu3g06760:Afu3g08460:stm1:Afu4g07730:Afu7g04490:Afu7g05660	55:27:43558:43066:31929:16567:30490:34599:9267:2181:6412:479:45727:42273:6407:36170:6413:723:462:71216:56:54:469:36180:6414:28:6415:1900153:32790:35690
16053	organic acid biosynthetic process	12 out of 95 genes, 12.6%	222 out of 10130 background genes, 2.2%	0.00039	0.00%	Afu1g07380:Afu2g09650:luA:ilv3:Afu2g15590:arp1:met16:Afu5g03140:Afu5g06780:fqzB:Afu7g01000:Afu7g04070	6543:44550:45991:6567:46654:6067:19379:6740:9082:6090:1900778:46148:19344:9073:103:1900815:6207:55114:6537:9064:46187:19413:97:1900781:6526:9396:42438:2001307:9086:70409:9098:6532:70814:35690
46394	carboxylic acid biosynthetic process	12 out of 95 genes, 12.6%	222 out of 10130 background genes, 2.2%	0.00039	0.00%	Afu1g07380:Afu2g09650:luA:ilv3:Afu2g15590:arp1:met16:Afu5g03140:Afu5g06780:fqzB:Afu7g01000:Afu7g04070	6543:44550:45991:6567:46654:6067:19379:6740:9082:6090:1900778:46148:19344:9073:103:1900815:6207:55114:6537:9064:46187:19413:97:1900781:6526:9396:42438:2001307:9086:70409:9098:6532:70814:35690
8652	cellular amino acid biosynthetic process	9 out of 95 genes, 9.5%	115 out of 10130 background genes, 1.1%	0.00046	0.00%	Afu1g07380:Afu2g09650:luA:ilv3:Afu2g15590:met16:Afu5g03140:Afu5g06780:Afu7g04070	6543:46654:19379:9082:19344:9073:103:6207:55114:6537:9064:97:6526:9396:9086:70409:9098:6532:70814:35690
42255	ribosome assembly	6 out of 95 genes, 6.3%	39 out of 10130 background genes, 0.4%	0.00057	0.00%	ubiA:Afu1g11130:Afu1g12890:Afu3g06640:Afu4g07730:Afu7g04490	55:27:16567:30490:9267:2181:6412:479:6407:36170:462:71216:56:469:36180:28:1900153
6520	cellular amino acid metabolic process	12 out of 95 genes, 12.6%	233 out of 10130 background genes, 2.3%	0.00065	0.00%	Afu1g07380:Afu2g09650:luA:ilv3:Afu2g15590:met16:Afu5g03140:alcC:Afu5g06780:Afu7g01000:adh1:Afu7g04070	6543:45991:6567:46654:6116:6067:19379:6740:9082:6090:44011:19344:947:44407:9073:44416:103:6207:55114:6537:9064:46187:19413:97:6526:9396:9086:70409:6068:9098:6532:43458:70814:35690
34622	cellular macromolecular complex assembly	12 out of 95 genes, 12.6%	236 out of 10130 background genes, 2.3%	0.00074	0.00%	ubiA:Afu1g11130:Afu1g12890:Afu2g10600:Afu2g13710:Afu2g14905:Afu3g06640:Afu4g05860:Afu4g07730:Afu6g08810:Afu6g12280:Afu7g04490	12501:55:27:16226:16567:30490:9267:2181:6412:479:22904:6407:36170:462:55114:71216:56:30437:32981:469:36180:28:1900153:35690
44249	cellular biosynthetic process	32 out of 95 genes, 33.7%	1482 out of 10130 background genes, 14.6%	0.00091	0.00%	ubiA:Afu1g05990:Afu1g06340:Afu1g07380:Afu1g10310:Afu1g11130:Afu1g11710:Afu1g12890:rpl17:Afu2g03040:Afu2g09650:luA:ilv3:Afu2g15590:arp1:met16:Afu3g06640:Afu3g06760:Afu3g08460:stm1:hasE:hasG:fhpA:Afu4g07730:Afu5g03140:Afu5g06780:idi1:fqzB:Afu7g01000:Afu7g04070:Afu7g04490:Afu7g05660	6543:44550:55:27:45337:45991:6567:43558:46654:6067:45461:43066:19379:6740:43942:9082:6090:1900778:31929:16567:46148:15671:30490:34599:9267:9821:2181:6412:479:45727:42273:6407:36170:19344:43935:6413:723:9073:103:462:1900815:6207:55114:71216:6537:9064:46187:19413:97:56:1900781:54:6526:1900793:1900554:469:36180:9396:6414:42438:28:2001307:9086:70409:71500:9098:6415:1900153:6532:32790:70814:35690
43604	amide biosynthetic process	17 out of 95 genes, 17.9%	495 out of 10130 background genes, 4.9%	0.00113	0.00%	ubiA:Afu1g05990:Afu1g06340:Afu1g10310:Afu1g11130:Afu1g11710:Afu1g12890:rpl17:Afu2g03040:Afu3g06640:Afu3g06760:Afu3g08460:stm1:Afu4g07730:Afu5g03140:Afu7g04490:Afu7g05660	55:27:43558:46654:43066:31929:16567:30490:34599:9267:2181:6412:479:45727:42273:6407:36170:6413:723:462:71216:56:54:469:36180:9396:6414:28:6415:1900153:32790:35690
15980	energy derivation by oxidation of organic compounds	7 out of 95 genes, 7.4%	68 out of 10130 background genes, 0.7%	0.00121	0.00%	Afu1g02070:Afu2g10600:Afu4g11050:alcC:Afu5g09680:sdh2:acoA	12501:6567:40009:2:44011:22904:36170:6099:44416:42149:30437:32981:6122:19646:6068:43458:35690
44281	small molecule metabolic process	22 out of 95 genes, 23.2%	803 out of 10130 background genes, 7.9%	0.00138	0.00%	Afu1g02070:Afu1g07380:niiA:Afu2g09650:luA:ilv3:Afu2g15590:Afu2g16380:arp1:met16:hasE:hasG:Afu5g03140:alcC:Afu5g06780:Afu5g09680:sdh2:fqzB:acoA:Afu7g01000:adh1:Afu7g04070	6543:44550:45991:6567:46654:6116:6067:19379:6807:6740:9082:6090:1900778:2:46148:44011:9821:19344:947:44407:9073:6099:44416:103:42128:1900815:6207:55114:6537:9064:46187:19413:97:1900781:6122:6526:1900793:1900554:9396:42438:2001307:9086:70409:6068:9098:6532:43458:70814:35690
43043	peptide biosynthetic process	16 out of 95 genes, 16.8%	449 out of 10130 background genes, 4.4%	0.00144	0.00%	ubiA:Afu1g05990:Afu1g06340:Afu1g10310:Afu1g11130:Afu1g11710:Afu1g12890:rpl17:Afu2g03040:Afu3g06640:Afu3g06760:Afu3g08460:stm1:Afu4g07730:Afu7g04490:Afu7g05660	55:27:43558:43066:31929:16567:30490:34599:9267:2181:6412:479:45727:42273:6407:36170:6413:723:462:71216:56:54:469:36180:6414:28:6415:1900153:32790:35690
71826	ribonucleoprotein complex subunit organization	7 out of 95 genes, 7.4%	71 out of 10130 background genes, 0.7%	0.00162	0.00%	ubiA:Afu1g10310:Afu1g11130:Afu1g12890:Afu3g06640:Afu4g07730:Afu7g04490	55:27:16567:30490:34599:9267:2181:6412:479:45727:42273:6407:36170:6413:462:71216:56:54:469:36180:28:6415:1900153:32790
6518	peptide metabolic process	16 out of 95 genes, 16.8%	471 out of 10130 background genes, 4.6%	0.00266	0.00%	ubiA:Afu1g05990:Afu1g06340:Afu1g10310:Afu1g11130:Afu1g11710:Afu1g12890:rpl17:Afu2g03040:Afu3g06640:Afu3g06760:Afu3g08460:stm1:Afu4g07730:Afu7g04490:Afu7g05660	55:27:43558:43066:31929:16567:30490:34599:9267:2181:6412:479:45727:42273:6407:36170:6413:723:462:71216:56:54:469:36180:6414:28:6415:1900153:32790:35690
45333	cellular respiration	6 out of 95 genes, 6.3%	52 out of 10130 background genes, 0.5%	0.00326	0.00%	Afu1g02070:Afu2g10600:Afu4g11050:Afu5g09680:sdh2:acoA	12501:40009:2:44011:22904:36170:6099:44416:42149:30437:32981:6122:19646:35690
43603	cellular amide metabolic process	17 out of 95 genes, 17.9%	537 out of 10130 background genes, 5.3%	0.00338	0.00%	ubiA:Afu1g05990:Afu1g06340:Afu1g10310:Afu1g11130:Afu1g11710:Afu1g12890:rpl17:Afu2g03040:Afu3g06640:Afu3g06760:Afu3g08460:stm1:Afu4g07730:Afu5g03140:Afu7g04490:Afu7g05660	55:27:43558:46654:43066:31929:16567:30490:34599:9267:2181:6412:479:45727:42273:6407:36170:6413:723:462:71216:56:54:469:36180:9396:6414:28:6415:1900153:32790:35690
42273	ribosomal large subunit biogenesis	6 out of 95 genes, 6.3%	56 out of 10130 background genes, 0.6%	0.00504	0.00%	ubiA:Afu1g06600:Afu1g10310:Afu1g11130:Afu1g12890:Afu4g07730	55:27:42274:16567:34599:9267:2181:6412:45727:42273:36170:6413:71216:54:36180:6415:32790
1901605	alpha-amino acid metabolic process	9 out of 95 genes, 9.5%	156 out of 10130 background genes, 1.5%	0.00574	0.00%	Afu1g07380:Afu2g09650:luA:met16:Afu5g03140:alcC:Afu5g06780:Afu7g01000:adh1	6543:45991:6567:46654:6116:6067:19379:6740:6090:44011:19344:947:44407:44416:6207:55114:6537:9064:46187:19413:6526:9396:9086:70409:6068:9098:6532:43458:35690
65003	macromolecular complex assembly	12 out of 95 genes, 12.6%	288 out of 10130 background genes, 2.8%	0.00576	0.00%	ubiA:Afu1g11130:Afu1g12890:Afu2g10600:Afu2g13710:Afu2g14905:Afu3g06640:Afu4g05860:Afu4g07730:Afu6g08810:Afu6g12280:Afu7g04490	12501:55:27:16226:16567:30490:9267:2181:6412:479:22904:6407:36170:462:55114:71216:56:30437:32981:469:36180:28:1900153:35690
44237	cellular metabolic process	45 out of 95 genes, 47.4%	2770 out of 10130 background genes, 27.3%	0.00890	0.00%	Afu1g02070:ubiA:Afu1g05990:Afu1g06340:Afu1g07380:Afu1g10310:Afu1g11130:Afu1g11710:niiA:Afu1g12890:rpl17:Afu2g03040:Afu2g05500:Afu2g09650:Afu2g10600:luA:ilv3:Afu2g15590:Afu2g16380:arp1:cat1:met16:Afu3g06640:Afu3g06760:Afu3g08460:stm1:hasE:hasG:fhpA:Afu4g07730:Afu4g11050:Afu5g03140:alcC:Afu5g06780:Afu5g09680:sdh2:Afu6g08920:idi1:fqzB:acoA:Afu7g01000:adh1:Afu7g04070:Afu7g04490:Afu7g05660	6543:12501:44550:55:27:45337:45991:48315:6567:43558:46654:6116:40009:6067:45461:43066:19379:6807:6740:43942:9082:6090:1900778:42744:2:31929:16567:46148:15671:30490:34599:9267:44011:9821:2181:6412:479:22904:45727:42273:6407:70301:36170:19344:947:44407:43935:6413:723:9073:6099:44416:103:16119:42128:462:10106:1900815:6207:55114:71216:6537:42149:9064:46187:19413:97:56:1900781:30437:54:32981:6122:6526…
6567	threonine catabolic process	3 out of 95 genes, 3.2%	7 out of 10130 background genes, 0.1%	0.01064	0.00%	alcC:Afu7g01000:adh1	45991:6567:6116:6067:6740:6090:44011:947:44407:44416:46187:19413:6068:43458
44763	single-organism cellular process	43 out of 95 genes, 45.3%	2640 out of 10130 background genes, 26.1%	0.01500	0.00%	Afu1g02070:Afu1g05990:Afu1g07380:hsp70:Afu1g10310:Afu1g11130:niiA:Afu2g05500:Afu2g09130:Afu2g09650:Afu2g10600:luA:Afu2g11520:ilv3:Afu2g15590:Afu2g16380:arp1:cat1:met16:stm1:hasE:hasG:fhpA:Afu4g04318:Afu4g09660:Afu4g11050:cpcB:Afu5g03140:Afu5g04320:Afu5g04370:alcC:Afu5g06780:Afu5g09680:sdh2:Afu5g13190:egd2:Afu6g08810:idi1:fqzB:acoA:Afu7g01000:adh1:Afu7g04070	36178:6543:31139:12501:44550:15833:6913:27:45337:45991:48315:6567:43558:46654:6116:70791:40009:31954:6067:45461:43066:19379:34605:6807:6740:1900436:43942:9082:36244:6090:1900778:42744:1990539:35719:2:7155:31929:32995:46148:15671:1900035:34599:9267:44011:7264:9821:2181:6412:6616:60733:9636:747:22904:45727:42273:34613:70301:36170:19344:947:44407:9405:51083:43935:6413:723:9073:6099:6886:44416:9306:1…
44711	single-organism biosynthetic process	19 out of 95 genes, 20.0%	735 out of 10130 background genes, 7.3%	0.01645	0.00%	Afu1g07380:Afu2g09650:luA:ilv3:Afu2g15590:arp1:met16:hasC:hasE:hasG:fhpA:Afu5g03140:alcC:Afu5g06780:idi1:fqzB:Afu7g01000:adh1:Afu7g04070	6543:44550:45337:45991:6567:46654:6116:6067:45461:19379:6740:43942:9082:6090:1900778:46148:15671:44011:9821:19344:947:44407:43935:9073:44416:103:1900815:6207:55114:6537:9064:46187:19413:97:1900781:6526:1900793:1900554:9396:42438:2001307:9086:70409:71500:6068:9098:6532:43458:70814:35690
22618	ribonucleoprotein complex assembly	6 out of 95 genes, 6.3%	69 out of 10130 background genes, 0.7%	0.01689	0.00%	ubiA:Afu1g11130:Afu1g12890:Afu3g06640:Afu4g07730:Afu7g04490	55:27:16567:30490:9267:2181:6412:479:6407:36170:462:71216:56:469:36180:28:1900153
9068	aspartate family amino acid catabolic process	3 out of 95 genes, 3.2%	8 out of 10130 background genes, 0.1%	0.01691	0.00%	alcC:Afu7g01000:adh1	45991:6567:6116:6067:6740:6090:44011:947:44407:44416:46187:19413:6068:43458
9066	aspartate family amino acid metabolic process	5 out of 95 genes, 5.3%	43 out of 10130 background genes, 0.4%	0.01852	0.00%	Afu2g09650:met16:alcC:Afu7g01000:adh1	45991:6567:6116:6067:19379:6740:6090:44011:19344:947:44407:44416:46187:19413:9086:6068:6532:43458:35690
22900	electron transport chain	4 out of 95 genes, 4.2%	23 out of 10130 background genes, 0.2%	0.02192	0.00%	Afu1g02070:Afu2g05500:Afu2g10600:Afu4g11050	12501:40009:44011:22904:36170:42149:30437:32981:6122:19646:22900:35690
103	sulfate assimilation	3 out of 95 genes, 3.2%	9 out of 10130 background genes, 0.1%	0.02519	0.00%	Afu2g15590:met16:Afu6g08920	19379:19344:103:55114:97:9086:70814:35690
27	ribosomal large subunit assembly	4 out of 95 genes, 4.2%	24 out of 10130 background genes, 0.2%	0.02611	0.00%	ubiA:Afu1g11130:Afu1g12890:Afu4g07730	55:27:16567:9267:2181:6412:36170:71216:36180
34310	primary alcohol catabolic process	2 out of 95 genes, 2.1%	2 out of 10130 background genes, 0.0%	0.03402	0.00%	alcC:adh1	6567:6116:44011:947:44407:44416:6068:43458
6068	ethanol catabolic process	2 out of 95 genes, 2.1%	2 out of 10130 background genes, 0.0%	0.03402	0.00%	alcC:adh1	6567:6116:44011:947:44407:44416:6068:43458
6067	ethanol metabolic process	3 out of 95 genes, 3.2%	10 out of 10130 background genes, 0.1%	0.03574	0.00%	alcC:Afu7g01000:adh1	45991:6567:6116:6067:6740:6090:44011:947:44407:44416:46187:19413:6068:43458
9605	response to external stimulus	9 out of 95 genes, 9.5%	199 out of 10130 background genes, 2.0%	0.03886	0.00%	Afu1g05990:Afu1g11130:cat1:Afu4g09660:Afu4g11050:cpcB:acoA:Afu7g01000:adh1	36178:31139:12501:27:45991:48315:6567:6116:70791:40009:31954:6067:34605:6740:1900436:36244:6090:42744:2:7155:32995:9267:44011:2181:6412:60733:747:34613:70301:36170:947:44407:9405:6099:44416:16119:6888:10106:71216:42149:46187:36187:19413:43090:35556:30437:36168:6457:7186:36180:18158:19646:6521:31669:1403:6068:70798
70925	organelle assembly	6 out of 95 genes, 6.3%	80 out of 10130 background genes, 0.8%	0.03899	0.00%	ubiA:Afu1g11130:Afu1g12890:Afu3g06640:Afu4g07730:Afu7g04490	55:27:16567:30490:9267:2181:6412:479:6407:36170:462:71216:56:469:36180:28:1900153
6807	nitrogen compound metabolic process	33 out of 95 genes, 34.7%	1867 out of 10130 background genes, 18.4%	0.04318	0.00%	Afu1g02070:ubiA:Afu1g05990:Afu1g06340:Afu1g07380:Afu1g10310:Afu1g11130:Afu1g11710:niiA:Afu1g12890:rpl17:Afu2g03040:Afu2g09650:luA:ilv3:Afu2g15590:Afu2g16380:met16:Afu3g06640:Afu3g06760:Afu3g08460:stm1:hasE:Afu4g07730:Afu5g03140:alcC:Afu5g06780:fqzB:Afu7g01000:adh1:Afu7g04070:Afu7g04490:Afu7g05660	6543:44550:55:27:45991:6567:43558:46654:6116:6067:43066:19379:6807:6740:9082:6090:1900778:31929:16567:30490:34599:9267:44011:9821:2181:6412:479:45727:42273:6407:36170:19344:947:44407:6413:723:9073:44416:103:42128:462:1900815:6207:55114:71216:6537:9064:46187:19413:97:56:1900781:54:6122:6526:1900793:469:36180:9396:6414:28:2001307:9086:70409:6068:9098:6415:1900153:6532:32790:43458:70814:35690
2. FungiFun (https://elbe.hki-jena.de/fungifun/fungifun.php)
FunCat ID	FunCat description	FunCat main category	Gene ID(s)	Exact p-value	Adjusted p-value	# genes / category	# genes / input
16.21.08	Fe/S binding	Protein with binding function or cofactor requirement (structural or analytic)	AFUA_2G05500 | AFUA_2G09130 | AFUA_2G13710 | AFUA_4G05860 | AFUA_4G11050 | AFUA_5G04370 | AFUA_5G09680 | AFUA_5G10370 | AFUA_6G08810 | AFUA_6G12790 | AFUA_6G12930	8.9359e-14	8.4028e-12	11 / 32	11 / 95
2.11	electron transport and membrane-associated energy conservation	Energy	AFUA_1G02070 | AFUA_2G07720 | AFUA_2G09130 | AFUA_2G10600 | AFUA_2G13110 | AFUA_2G13710 | AFUA_4G05860 | AFUA_4G11050 | AFUA_5G04370 | AFUA_5G09680 | AFUA_5G10370 | AFUA_6G08810 | AFUA_6G12280 | AFUA_6G12790 | AFUA_7G01000 | AFUA_8G05530	1.0374e-13	8.4028e-12	16 / 102	16 / 95
02.11.05	accessory proteins of electron transport and membrane-associated energy conservation	Energy	AFUA_1G02070 | AFUA_2G05500 | AFUA_2G09130 | AFUA_2G13110 | AFUA_2G13710 | AFUA_4G05860 | AFUA_4G11050 | AFUA_5G04370 | AFUA_5G09680 | AFUA_5G10370 | AFUA_6G08810 | AFUA_6G12790	6.0635e-13	3.2743e-11	12 / 49	12 / 95
02.13.03	aerobic respiration	Energy	AFUA_1G02070 | AFUA_2G05500 | AFUA_2G09130 | AFUA_2G13110 | AFUA_2G13710 | AFUA_4G05860 | AFUA_4G11050 | AFUA_5G04370 | AFUA_5G09680 | AFUA_5G10370 | AFUA_6G08810 | AFUA_6G12790	9.0505e-10	3.6655e-8	12 / 88	12 / 95
12.04	translation	Protein synthesis	AFUA_1G04040 | AFUA_1G05990 | AFUA_1G06340 | AFUA_1G11130 | AFUA_1G11710 | AFUA_1G12890 | AFUA_1G14410 | AFUA_2G01750 | AFUA_2G03040 | AFUA_3G06640 | AFUA_3G06760 | AFUA_3G08460 | AFUA_4G13170 | AFUA_7G04490 | AFUA_7G05660	5.2569e-9	1.7032e-7	15 / 177	15 / 95
16.21.05	FAD/FMN binding	Protein with binding function or cofactor requirement (structural or analytic)	AFUA_1G12840 | AFUA_2G05500 | AFUA_2G09130 | AFUA_2G13710 | AFUA_3G12950 | AFUA_4G05860 | AFUA_4G11050 | AFUA_5G04370 | AFUA_6G08810 | AFUA_6G08920 | AFUA_6G12790 | AFUA_8G05530	1.521e-8	4.1068e-7	12 / 112	12 / 95
12.01.01	ribosomal proteins	Protein synthesis	AFUA_1G04040 | AFUA_1G05990 | AFUA_1G06340 | AFUA_1G10310 | AFUA_1G11130 | AFUA_1G11710 | AFUA_1G12890 | AFUA_1G14410 | AFUA_2G03040 | AFUA_3G06640 | AFUA_3G06760 | AFUA_3G08460 | AFUA_4G07730 | AFUA_7G04490	1.7955e-8	4.1553e-7	14 / 165	14 / 95
20.01.15	electron transport	Cellular transport, transport facilitation and transport routes	AFUA_1G02070 | AFUA_2G05500 | AFUA_2G07720 | AFUA_2G09130 | AFUA_2G13110 | AFUA_2G13710 | AFUA_4G03410 | AFUA_4G05860 | AFUA_4G09110 | AFUA_4G11050 | AFUA_5G04370 | AFUA_5G09680 | AFUA_5G10370 | AFUA_6G08810 | AFUA_6G08920 | AFUA_6G12790 | AFUA_7G01000 | AFUA_8G05530	3.1233e-8	6.3248e-7	18 / 300	18 / 95
2.13	respiration	Energy	AFUA_1G02070 | AFUA_2G07720 | AFUA_2G10600 | AFUA_2G13110 | AFUA_4G05860 | AFUA_5G12420 | AFUA_6G12280 | AFUA_6G12790 | AFUA_7G01000 | AFUA_8G05530	8.6578e-8	1.5584e-06	10 / 83	10 / 95
16.21.07	NAD/NADP binding	Protein with binding function or cofactor requirement (structural or analytic)	AFUA_1G04150 | AFUA_2G04490 | AFUA_2G05500 | AFUA_2G09130 | AFUA_2G13710 | AFUA_2G15590 | AFUA_4G05860 | AFUA_4G11050 | AFUA_5G04370 | AFUA_6G08810 | AFUA_6G08920 | AFUA_6G12790 | AFUA_7G01000 | AFUA_8G05530	1.3187e-7	2.1363e-06	14 / 193	14 / 95
12.01	ribosome biogenesis	Protein synthesis	AFUA_1G04040 | AFUA_1G05990 | AFUA_1G06340 | AFUA_1G11710 | AFUA_1G12890 | AFUA_1G14410 | AFUA_2G03040 | AFUA_3G06640 | AFUA_3G06760 | AFUA_3G08460 | AFUA_4G07730 | AFUA_4G13170	3.1837e-06	4.6887e-05	12 / 182	12 / 95
16.17.09	heavy metal binding (Cu, Fe, Zn)	Protein with binding function or cofactor requirement (structural or analytic)	AFUA_1G02070 | AFUA_1G04040 | AFUA_1G12840 | AFUA_2G01750 | AFUA_2G13110 | AFUA_2G15590 | AFUA_3G02270 | AFUA_3G06640 | AFUA_3G06760 | AFUA_4G04318 | AFUA_5G03140 | AFUA_5G06240 | AFUA_5G06780 | AFUA_5G09680 | AFUA_5G10370 | AFUA_6G07330 | AFUA_7G01010	4.3698e-05	0.00058992	17 / 447	17 / 95
02.13.01	anaerobic respiration	Energy	AFUA_1G12840 | AFUA_4G03410 | AFUA_5G04370	0.00016838	0.0020982	3 / 9	3 / 95
01.02.03.01	sulfate assimilation	Metabolism	AFUA_2G15590 | AFUA_3G06540 | AFUA_6G08920	0.00023829	0.0027573	3 / 10	3 / 95
01.01.11.04.01	biosynthesis of leucine	Metabolism	AFUA_1G04150 | AFUA_2G11260 | AFUA_2G14210	0.0027329	0.029515	3 / 22	3 / 95
32.01.07	unfolded protein response (e.g. ER quality control)	Cell rescue, defense and virulence	AFUA_1G05900 | AFUA_1G07440 | AFUA_4G09660 | AFUA_6G02750 | AFUA_6G03820	0.0032992	0.032085	5 / 78	5 / 95
12.04.03	translation termination	Protein synthesis	AFUA_6G02750 | AFUA_6G03820	0.003367	0.032085	2 / 7	2 / 95
1.01	amino acid metabolism	Metabolism	AFUA_1G12840 | AFUA_2G04490 | AFUA_2G09650 | AFUA_2G14210 | AFUA_2G15590 | AFUA_3G06540 | AFUA_4G09110 | AFUA_7G04070	0.0036129	0.032516	8 / 195	8 / 95
01.05.06.07	C-2 compound and organic acid catabolism	Metabolism	AFUA_5G06240 | AFUA_7G01000 | AFUA_7G01010	0.004445	0.036057	3 / 26	3 / 95
01.01.06.05.01.01	biosynthesis of homocysteine	Metabolism	AFUA_2G15590 | AFUA_6G08920	0.0044515	0.036057	2 / 8	2 / 95
2.1	tricarboxylic-acid pathway (citrate cycle, Krebs cycle, TCA cycle)	Energy	AFUA_5G09680 | AFUA_5G10370 | AFUA_6G12930 | AFUA_8G05530	0.0047947	0.036988	4 / 53	4 / 95
1.02	nitrogen, sulfur and selenium metabolism	Metabolism	AFUA_1G07380 | AFUA_1G12840 | AFUA_2G09650 | AFUA_2G15590 | AFUA_3G06540 | AFUA_4G03410 | AFUA_6G08920	0.005754	0.042371	7 / 167	7 / 95
GO ID	GO name	GO namespace	Gene ID(s)	Exact p-value	Adjusted p-value	# genes / category	# genes / input
GO:0008137	NADH dehydrogenase (ubiquinone) activity	MF	AFUA_2G05500 | AFUA_2G09130 | AFUA_2G10600 | AFUA_2G13710 | AFUA_2G14905 | AFUA_4G05860 | AFUA_4G11050 | AFUA_5G04370 | AFUA_6G08810 | AFUA_6G12790	2.9193e-14	5.0212e-12	10 / 27	10 / 95
GO:0016491	oxidoreductase activity	MF	AFUA_1G02070 | AFUA_1G04150 | AFUA_1G07380 | AFUA_1G12840 | AFUA_2G04490 | AFUA_2G05500 | AFUA_2G09130 | AFUA_2G10600 | AFUA_2G13710 | AFUA_2G14905 | AFUA_2G15590 | AFUA_2G16380 | AFUA_3G06540 | AFUA_3G12950 | AFUA_4G03410 | AFUA_4G05860 | AFUA_4G11050 | AFUA_5G02660 | AFUA_5G04370 | AFUA_5G06240 | AFUA_5G09680 | AFUA_5G10370 | AFUA_6G08810 | AFUA_6G08920 | AFUA_6G11850 | AFUA_6G12060 | AFUA_6G12…	1.4084e-12	1.2112e-10	32 / 821	32 / 95
GO:0055114	oxidation-reduction process	BP	AFUA_1G02070 | AFUA_1G04150 | AFUA_1G07380 | AFUA_1G12840 | AFUA_2G04490 | AFUA_2G05500 | AFUA_2G09130 | AFUA_2G10600 | AFUA_2G13110 | AFUA_2G13710 | AFUA_2G14905 | AFUA_2G15590 | AFUA_2G16380 | AFUA_3G06540 | AFUA_3G12950 | AFUA_4G03410 | AFUA_4G05860 | AFUA_4G11050 | AFUA_5G02660 | AFUA_5G04370 | AFUA_5G06240 | AFUA_5G09680 | AFUA_5G10370 | AFUA_6G08810 | AFUA_6G08920 | AFUA_6G11850 | AFUA_6G12…	8.8818e-12	5.0922e-10	33 / 936	33 / 95
GO:0003735	structural constituent of ribosome	MF	AFUA_1G04040 | AFUA_1G05990 | AFUA_1G06340 | AFUA_1G11130 | AFUA_1G11710 | AFUA_1G12890 | AFUA_2G03040 | AFUA_3G06640 | AFUA_3G06760 | AFUA_3G08460 | AFUA_4G07730 | AFUA_7G04490 | AFUA_1G14410	3.3548e-11	1.4426e-9	13 / 111	13 / 95
GO:0016651	oxidoreductase activity, acting on NAD(P)H	MF	AFUA_2G05500 | AFUA_2G10600 | AFUA_2G13710 | AFUA_4G11050 | AFUA_5G04370 | AFUA_6G08810	5.3979e-11	1.8569e-9	6 / 9	6 / 95
GO:0005840	ribosome	CC	AFUA_1G04040 | AFUA_1G05990 | AFUA_1G06340 | AFUA_1G11130 | AFUA_1G11710 | AFUA_1G12890 | AFUA_2G03040 | AFUA_3G06640 | AFUA_3G06760 | AFUA_3G08460 | AFUA_4G07730 | AFUA_7G04490 | AFUA_1G14410	2.7801e-10	7.9695e-9	13 / 131	13 / 95
GO:0006412	translation	BP	AFUA_1G04040 | AFUA_1G05990 | AFUA_1G06340 | AFUA_1G11130 | AFUA_1G11710 | AFUA_1G12890 | AFUA_2G03040 | AFUA_3G06640 | AFUA_3G06760 | AFUA_3G08460 | AFUA_4G07730 | AFUA_7G04490 | AFUA_1G14410	2.2691e-9	5.5755e-8	13 / 155	13 / 95
GO:0051536	iron-sulfur cluster binding	MF	AFUA_1G07380 | AFUA_1G10310 | AFUA_1G12840 | AFUA_2G15590 | AFUA_4G05860 | AFUA_5G04370 | AFUA_5G10370	2.57e-8	5.5255e-7	7 / 34	7 / 95
GO:0005622	intracellular	CC	AFUA_1G06340 | AFUA_1G07440 | AFUA_1G11130 | AFUA_1G12890 | AFUA_2G03040 | AFUA_2G15290 | AFUA_3G06640 | AFUA_3G06760 | AFUA_3G08460 | AFUA_4G07730 | AFUA_4G13170 | AFUA_7G04490 | AFUA_8G05530 | AFUA_3G02270 | AFUA_1G14410	3.4642e-8	6.6204e-7	15 / 270	15 / 95
GO:0009055	electron carrier activity	MF	AFUA_1G02070 | AFUA_2G13110 | AFUA_5G04370 | AFUA_5G09680 | AFUA_5G10370	1.6794e-06	2.8886e-05	5 / 22	5 / 95
GO:0020037	heme binding	MF	AFUA_1G02070 | AFUA_1G12840 | AFUA_2G07720 | AFUA_2G13110 | AFUA_2G15590 | AFUA_4G03410 | AFUA_8G05530 | AFUA_3G02270 | AFUA_4G09110	2.0057e-06	3.1361e-05	9 / 120	9 / 95
GO:0000104	succinate dehydrogenase activity	MF	AFUA_5G09680 | AFUA_5G10370 | AFUA_8G05530	8.4103e-06	0.00012055	3 / 5	3 / 95
GO:0015934	large ribosomal subunit	CC	AFUA_1G05990 | AFUA_1G11710 | AFUA_1G14410	9.7468e-05	0.0012896	3 / 10	3 / 95
GO:0044550	secondary metabolite biosynthetic process	BP	AFUA_3G12910 | AFUA_3G12950 | AFUA_6G12060 | AFUA_3G12930	0.00011724	0.0014404	4 / 27	4 / 95
GO:0051539	4 iron, 4 sulfur cluster binding	MF	AFUA_2G11260 | AFUA_4G05860 | AFUA_4G11050	0.0002275	0.0026086	3 / 13	3 / 95
GO:0051287	NAD binding	MF	AFUA_1G04150 | AFUA_2G04490 | AFUA_2G13710 | AFUA_4G11050	0.00067008	0.0070538	4 / 42	4 / 95
GO:0030529	ribonucleoprotein complex	CC	AFUA_1G05990 | AFUA_1G06340 | AFUA_1G11710 | AFUA_3G06640 | AFUA_4G07730 | AFUA_1G14410	0.00069717	0.0070538	6 / 112	6 / 95
GO:0070006	metalloaminopeptidase activity	MF	AFUA_2G01750 | AFUA_6G07330	0.00089236	0.0073088	2 / 5	2 / 95
GO:0070084	protein initiator methionine removal	BP	AFUA_2G01750 | AFUA_6G07330	0.00089236	0.0073088	2 / 5	2 / 95
GO:0008235	metalloexopeptidase activity	MF	AFUA_2G01750 | AFUA_6G07330	0.00089236	0.0073088	2 / 5	2 / 95
GO:0008121	ubiquinol-cytochrome-c reductase activity	MF	AFUA_1G02070 | AFUA_4G11390	0.00089236	0.0073088	2 / 5	2 / 95
GO:0004177	aminopeptidase activity	MF	AFUA_2G01750 | AFUA_6G07330 | AFUA_3G12930	0.0013143	0.010275	3 / 23	3 / 95
GO:0004022	alcohol dehydrogenase (NAD) activity	MF	AFUA_5G06240 | AFUA_7G01010	0.0024522	0.018338	2 / 8	2 / 95
GO:0048038	quinone binding	MF	AFUA_2G13710 | AFUA_4G05860	0.0031331	0.021715	2 / 9	2 / 95
GO:0008652	cellular amino acid biosynthetic process	BP	AFUA_2G11260 | AFUA_7G04070 | AFUA_5G06780	0.0031562	0.021715	3 / 31	3 / 95
GO:0009082	branched-chain amino acid biosynthetic process	BP	AFUA_2G11260 | AFUA_2G14210	0.0047274	0.030855	2 / 11	2 / 95
GO:0010181	FMN binding	MF	AFUA_1G07380 | AFUA_2G15590 | AFUA_4G11050	0.0048435	0.030855	3 / 36	3 / 95
GO:0051537	2 iron, 2 sulfur cluster binding	MF	AFUA_1G12840 | AFUA_5G10370	0.0056376	0.034357	2 / 12	2 / 95
GO:0006979	response to oxidative stress	BP	AFUA_3G02270 | AFUA_4G09110	0.0076769	0.034357	2 / 14	2 / 95
GO:0005506	iron ion binding	MF	AFUA_1G02070 | AFUA_1G07380 | AFUA_2G13110 | AFUA_2G15590 | AFUA_4G03410	0.0089118	0.034357	5 / 133	5 / 95
GO:0009027	tartrate dehydrogenase activity	MF	AFUA_1G04150	0.009588	0.034357	1 / 1	1 / 95
GO:0019379	sulfate assimilation, phosphoadenylyl sulfate reduction by phosphoadenylyl-sulfate reductase (thioredoxin)	BP	AFUA_3G06540	0.009588	0.034357	1 / 1	1 / 95
GO:0004130	cytochrome-c peroxidase activity	MF	AFUA_4G09110	0.009588	0.034357	1 / 1	1 / 95
GO:0022626	cytosolic ribosome	CC	AFUA_6G07330	0.009588	0.034357	1 / 1	1 / 95
GO:0008942	nitrite reductase [NAD(P)H] activity	MF	AFUA_1G12840	0.009588	0.034357	1 / 1	1 / 95
GO:0045281	succinate dehydrogenase complex	CC	AFUA_5G09680	0.009588	0.034357	1 / 1	1 / 95
GO:0030411	scytalone dehydratase activity	MF	AFUA_2G17580	0.009588	0.034357	1 / 1	1 / 95
GO:0008177	succinate dehydrogenase (ubiquinone) activity	MF	AFUA_5G09680	0.009588	0.034357	1 / 1	1 / 95
GO:0045181	glutamate synthase activity, NAD(P)H as acceptor	MF	AFUA_1G07380	0.009588	0.034357	1 / 1	1 / 95
GO:0047061	glucose-fructose oxidoreductase activity	MF	AFUA_2G16380	0.009588	0.034357	1 / 1	1 / 95
GO:0004155	6,7-dihydropteridine reductase activity	MF	AFUA_4G03410	0.009588	0.034357	1 / 1	1 / 95
GO:0008097	5S rRNA binding	MF	AFUA_1G12890	0.009588	0.034357	1 / 1	1 / 95
GO:0004452	isopentenyl-diphosphate delta-isomerase activity	MF	AFUA_6G11160	0.009588	0.034357	1 / 1	1 / 95
GO:0004604	phosphoadenylyl-sulfate reductase (thioredoxin) activity	MF	AFUA_3G06540	0.009588	0.034357	1 / 1	1 / 95
GO:0004355	glutamate synthase (NADPH) activity	MF	AFUA_1G07380	0.009588	0.034357	1 / 1	1 / 95
GO:0016903	oxidoreductase activity, acting on the aldehyde or oxo group of donors	MF	AFUA_6G08920	0.009588	0.034357	1 / 1	1 / 95
GO:0016040	glutamate synthase (NADH) activity	MF	AFUA_1G07380	0.009588	0.034357	1 / 1	1 / 95
GO:0015930	glutamate synthase activity	MF	AFUA_1G07380	0.009588	0.034357	1 / 1	1 / 95
GO:0006099	tricarboxylic acid cycle	BP	AFUA_5G09680 | AFUA_5G10370	0.0099983	0.035096	2 / 16	2 / 95
KEGG pathway ID	KEGG pathway name	KEGG main category	Gene ID(s)	Exact p-value	Adjusted p-value	# genes / category	# genes / input
190	Oxidative phosphorylation	Metabolism	AFUA_1G02070 | AFUA_2G05500 | AFUA_2G09130 | AFUA_2G10600 | AFUA_2G13710 | AFUA_2G14905 | AFUA_4G05860 | AFUA_4G11050 | AFUA_4G11390 | AFUA_5G04370 | AFUA_5G09680 | AFUA_5G10370 | AFUA_6G08810 | AFUA_6G12790	1.3907e-10	5.7018e-9	14 / 77	14 / 95
3010	Ribosome	Genetic Information Processing	AFUA_1G04040 | AFUA_1G06340 | AFUA_1G11130 | AFUA_1G11710 | AFUA_1G12890 | AFUA_1G14410 | AFUA_2G03040 | AFUA_3G06640 | AFUA_4G07730 | AFUA_7G04490	1.7332e-05	0.00035532	10 / 95	10 / 95

## Sheet: H2O2-treated
+Fe/+H2O2 vs. +Fe/-H2O2
TRANSCRIPTOME
Gene group:	Up-regulated by H2O2 stress
1. AspGD Gene Ontology Term Finder (http://www.aspergillusgenome.org/cgi-bin/GO/goTermFinder)
GOID	GO_term	Cluster frequency	Background frequency	Corrected P-value	False discovery rate	Gene(s) annotated to the term	Directly Annotated GOID List
1902084	fumagillin metabolic process	11 out of 347 genes, 3.2%	15 out of 10130 background genes, 0.1%	2.48e-11	0	fma-PKS:fma-AT:Afu8g00390:Afu8g00400:Afu8g00430:Afu8g00440:Afu8g00480:Afu8g00490:Afu8g00500:Afu8g00510:fma-TC	1900584:55114:1900554:45461:19748:1900557:1902086:1900815
1902086	fumagillin biosynthetic process	11 out of 347 genes, 3.2%	15 out of 10130 background genes, 0.1%	2.48e-11	0	fma-PKS:fma-AT:Afu8g00390:Afu8g00400:Afu8g00430:Afu8g00440:Afu8g00480:Afu8g00490:Afu8g00500:Afu8g00510:fma-TC	1900584:55114:1900554:45461:19748:1900557:1900815:1902086
97176	epoxide metabolic process	11 out of 347 genes, 3.2%	15 out of 10130 background genes, 0.1%	2.48e-11	0	fma-PKS:fma-AT:Afu8g00390:Afu8g00400:Afu8g00430:Afu8g00440:Afu8g00480:Afu8g00490:Afu8g00500:Afu8g00510:fma-TC	1900584:55114:1900554:45461:19748:1900557:1900815:1902086
19748	secondary metabolic process	32 out of 347 genes, 9.2%	210 out of 10130 background genes, 2.1%	2.58e-10	0	fgaOx3:fgaPT1:hasC:nrps5:hasE:hasG:hasH:encA:encC:encD:ppoA:tpcH:gliC:gliG:nrps11:nscR:nscA:nscD:nscE:fma-PKS:fma-AT:Afu8g00390:Afu8g00400:Afu8g00430:Afu8g00440:Afu8g00480:Afu8g00490:Afu8g00500:Afu8g00510:fma-TC:nrps14:Afu8g06080	1900584:43936:9820:1900778:43944:43935:1900575:1900790:1900793:1900554:1900809:43941:44550:31929:35837:1900557:1516:1900602:42316:15671:6355:6351:2001310:43386:2001307:1900587:1900815:34599:19184:55114:9821:45461:19748:6979:31408:6995:36184:10913:1900378:1902835:43945:35690:9405:6915:1902828:43942:1900781:1902086
1901503	ether biosynthetic process	11 out of 347 genes, 3.2%	20 out of 10130 background genes, 0.2%	2.62e-09	0	fma-PKS:fma-AT:Afu8g00390:Afu8g00400:Afu8g00430:Afu8g00440:Afu8g00480:Afu8g00490:Afu8g00500:Afu8g00510:fma-TC	1900584:1900554:1900557:1900815:55114:45461:19748:1902086
18904	ether metabolic process	11 out of 347 genes, 3.2%	30 out of 10130 background genes, 0.3%	6.26e-07	0	fma-PKS:fma-AT:Afu8g00390:Afu8g00400:Afu8g00430:Afu8g00440:Afu8g00480:Afu8g00490:Afu8g00500:Afu8g00510:fma-TC	1900584:1900554:1900557:1900815:55114:45461:19748:1902086
44550	secondary metabolite biosynthetic process	22 out of 347 genes, 6.3%	163 out of 10130 background genes, 1.6%	1.08e-05	0	fgaOx3:fgaPT1:hasC:nrps5:hasE:hasG:hasH:encA:encC:encD:ppoA:tpcH:gliC:gliG:nrps11:nscR:nscA:nscD:nscE:fma-PKS:nrps14:Afu8g06080	1900584:43936:9820:1900778:43944:43935:1900575:1900790:1900793:1900554:1900809:43941:44550:31929:35837:1900557:1516:1900602:42316:15671:6355:6351:2001310:43386:1900587:2001307:1900815:34599:19184:55114:9821:45461:19748:31408:6979:6995:36184:10913:1900378:1902835:43945:35690:43942:1902828:9405:6915:1900781:1902086
1900791	shamixanthone metabolic process	5 out of 347 genes, 1.4%	11 out of 10130 background genes, 0.1%	0.00564	0	fgaPT1:hasE:encA:nscA:nscD	1900584:9820:1900575:1900793:44550:1900602:1900587:2001307:1900815:9821:45461:19748:36184:9405
1900793	shamixanthone biosynthetic process	5 out of 347 genes, 1.4%	11 out of 10130 background genes, 0.1%	0.00564	0	fgaPT1:hasE:encA:nscA:nscD	1900584:9820:1900575:1900793:44550:1900602:1900587:2001307:1900815:9821:45461:19748:36184:9405
9820	alkaloid metabolic process	7 out of 347 genes, 2.0%	28 out of 10130 background genes, 0.3%	0.01046	0	fgaOx3:fgaFS:fgaPT1:fgaDH:hasE:nrps11:nscD	1900778:9820:1900793:1900809:44550:35837:2001307:19184:55114:9821:19748:35690:6915:1900781
46189	phenol-containing compound biosynthetic process	8 out of 347 genes, 2.3%	41 out of 10130 background genes, 0.4%	0.01961	0.0036	fgaPT1:hasE:encA:encC:encD:nscA:nscD:fma-PKS	1900584:9820:1900575:1900793:1900554:44550:31929:1900557:1900602:1900587:2001307:1900815:55114:9821:45461:19748:6995:36184:1902835:1902828:9405:1902086
1900600	endocrocin metabolic process	3 out of 347 genes, 0.9%	4 out of 10130 background genes, 0.0%	0.04909	0.015	encA:encC:encD	1900584:1900575:1900793:31929:1900602:1900587:1900815:55114:45461:19748:6995:36184:1902835:1902828:9405
1900602	endocrocin biosynthetic process	3 out of 347 genes, 0.9%	4 out of 10130 background genes, 0.0%	0.04909	0.0138	encA:encC:encD	1900584:1900575:1900793:31929:1900602:1900587:1900815:55114:45461:19748:6995:36184:1902835:1902828:9405
2. FungiFun (https://elbe.hki-jena.de/fungifun/fungifun.php)
FunCat ID	FunCat description	FunCat main category	Gene ID(s)	Exact p-value	Adjusted p-value	# genes / category	# genes / input
1.2	secondary metabolism	Metabolism	AFUA_1G01000 | AFUA_1G10770 | AFUA_1G11290 | AFUA_1G13370 | AFUA_1G15910 | AFUA_2G00540 | AFUA_2G01770 | AFUA_2G02040 | AFUA_2G13295 | AFUA_2G14480 | AFUA_2G17230 | AFUA_2G17990 | AFUA_3G00830 | AFUA_3G01460 | AFUA_3G01520 | AFUA_3G02770 | AFUA_3G03240 | AFUA_3G03295 | AFUA_3G07990 | AFUA_3G08310 | AFUA_3G09800 | AFUA_3G11490 | AFUA_3G12010 | AFUA_3G12910 | AFUA_3G12930 | AFUA_3G12950 | AFUA_3G12…	2.4477e-17	5.6787e-15	68 / 870	68 / 347
01.20.05.11	metabolism of polyketides	Metabolism	AFUA_4G00210 | AFUA_7G00160 | AFUA_8G00370 | AFUA_8G00440 | AFUA_8G00490 | AFUA_8G00540	0.00029375	0.034075	6 / 34	6 / 347
GO ID	GO name	GO namespace	Gene ID(s)	Exact p-value	Adjusted p-value	# genes / category	# genes / input
GO:0005575	cellular_component	CC	AFUA_1G01000 | AFUA_1G01160 | AFUA_1G01190 | AFUA_1G01530 | AFUA_1G03180 | AFUA_1G05680 | AFUA_1G10030 | AFUA_1G10150 | AFUA_1G10480 | AFUA_1G10770 | AFUA_1G12475 | AFUA_1G13120 | AFUA_1G13370 | AFUA_1G16040 | AFUA_1G16440 | AFUA_1G16760 | AFUA_1G17320 | AFUA_1G17620 | AFUA_2G00260 | AFUA_2G00540 | AFUA_2G00570 | AFUA_2G00740 | AFUA_2G00960 | AFUA_2G00967 | AFUA_2G01770 | AFUA_2G02490 | AFUA_2G02…	3.0676e-18	7.0249e-16	261 / 5105	261 / 347
GO:1902086	fumagillin biosynthetic process	BP	AFUA_8G00370 | AFUA_8G00380 | AFUA_8G00390 | AFUA_8G00400 | AFUA_8G00430 | AFUA_8G00440 | AFUA_8G00480 | AFUA_8G00490 | AFUA_8G00500 | AFUA_8G00510 | AFUA_8G00520 | AFUA_8G00540	2.1613e-14	2.4747e-12	12 / 17	12 / 347
GO:0008080	N-acetyltransferase activity	MF	AFUA_1G16760 | AFUA_2G00570 | AFUA_2G17520 | AFUA_3G00760 | AFUA_3G00765 | AFUA_3G00870 | AFUA_3G01610 | AFUA_4G09300 | AFUA_4G09540 | AFUA_4G14730 | AFUA_6G03350 | AFUA_6G07920 | AFUA_7G00850 | AFUA_7G04960	4.186e-10	3.1954e-8	14 / 46	14 / 347
GO:0044550	secondary metabolite biosynthetic process	BP	AFUA_3G12910 | AFUA_3G12950 | AFUA_3G12960 | AFUA_7G00130 | AFUA_7G00160 | AFUA_7G00170 | AFUA_7G00180 | AFUA_3G12930 | AFUA_6G12050 | AFUA_8G00540 | AFUA_3G12920	9.0924e-10	5.2054e-8	11 / 27	11 / 347
GO:0008150	biological_process	BP	AFUA_1G01190 | AFUA_1G01530 | AFUA_1G01540 | AFUA_1G05680 | AFUA_1G10030 | AFUA_1G10150 | AFUA_1G10160 | AFUA_1G12475 | AFUA_1G13120 | AFUA_1G16440 | AFUA_1G16760 | AFUA_1G16810 | AFUA_1G17060 | AFUA_1G17620 | AFUA_2G00260 | AFUA_2G00570 | AFUA_2G00740 | AFUA_2G00960 | AFUA_2G00967 | AFUA_2G02490 | AFUA_2G02970 | AFUA_2G03670 | AFUA_2G05290 | AFUA_2G05660 | AFUA_2G10130 | AFUA_2G12700 | AFUA_2G12…	1.829e-7	8.3767e-06	205 / 4382	205 / 347
GO:0009820	alkaloid metabolic process	BP	AFUA_7G00170 | AFUA_3G12930 | AFUA_2G18000 | AFUA_2G17970 | AFUA_2G17960 | AFUA_2G17990	1.6394e-06	6.257e-05	6 / 12	6 / 347
GO:1900602	endocrocin biosynthetic process	BP	AFUA_4G00210 | AFUA_4G00225 | AFUA_4G00230 | AFUA_8G00540	8.1462e-06	0.0002665	4 / 5	4 / 347
GO:0035835	indole alkaloid biosynthetic process	BP	AFUA_2G18000 | AFUA_2G17970 | AFUA_2G17960 | AFUA_2G17990	5.3815e-05	0.0015405	4 / 7	4 / 347
GO:0008171	O-methyltransferase activity	MF	AFUA_3G12910 | AFUA_5G02640 | AFUA_5G06990 | AFUA_6G01830 | AFUA_8G00390	6.0646e-05	0.0015431	5 / 13	5 / 347
GO:0035837	ergot alkaloid biosynthetic process	BP	AFUA_2G18000 | AFUA_2G17970 | AFUA_2G17960 | AFUA_2G17990	0.0002961	0.0067808	4 / 10	4 / 347
GO:0009166	nucleotide catabolic process	BP	AFUA_1G01160 | AFUA_4G02950 | AFUA_4G02960	0.00086273	0.01796	3 / 6	3 / 347
GO:0004659	prenyltransferase activity	MF	AFUA_1G10160 | AFUA_8G00520 | AFUA_3G12930 | AFUA_2G17990	0.0012581	0.021195	4 / 14	4 / 347
GO:0016646	oxidoreductase activity, acting on the CH-NH group of donors, NAD or NADP as acceptor	MF	AFUA_2G17970 | AFUA_2G17960	0.0013024	0.021195	2 / 2	2 / 347
GO:0006952	defense response	BP	AFUA_7G05180 | AFUA_8G00710	0.0013024	0.021195	2 / 2	2 / 347
GO:0050364	tryptophan dimethylallyltransferase activity	MF	AFUA_7G00170 | AFUA_3G12930 | AFUA_2G17990	0.0014694	0.021195	3 / 7	3 / 347
GO:0016740	transferase activity	MF	AFUA_1G10480 | AFUA_1G16760 | AFUA_1G16810 | AFUA_2G00570 | AFUA_2G13295 | AFUA_2G17300 | AFUA_2G17520 | AFUA_3G00760 | AFUA_3G00765 | AFUA_3G00870 | AFUA_3G12910 | AFUA_4G00210 | AFUA_4G01440 | AFUA_4G09540 | AFUA_4G14100 | AFUA_4G14730 | AFUA_5G02640 | AFUA_5G06990 | AFUA_5G07230 | AFUA_5G10090 | AFUA_5G13090 | AFUA_5G13420 | AFUA_6G00290 | AFUA_6G01830 | AFUA_6G03350 | AFUA_6G07920 | AFUA_6G09…	0.0015669	0.021195	41 / 705	41 / 347
GO:0008152	metabolic process	BP	AFUA_1G03180 | AFUA_1G10160 | AFUA_1G16760 | AFUA_1G16810 | AFUA_1G17320 | AFUA_2G00240 | AFUA_2G00540 | AFUA_2G00570 | AFUA_2G02020 | AFUA_2G05180 | AFUA_2G12650 | AFUA_2G13295 | AFUA_2G13810 | AFUA_2G16580 | AFUA_2G17300 | AFUA_2G17520 | AFUA_3G00560 | AFUA_3G00760 | AFUA_3G00765 | AFUA_3G00870 | AFUA_3G01400 | AFUA_3G01460 | AFUA_3G01610 | AFUA_3G03510 | AFUA_3G07520 | AFUA_3G08310 | AFUA_4G00…	0.0016402	0.021195	75 / 1501	75 / 347
GO:0015171	amino acid transmembrane transporter activity	MF	AFUA_3G07990 | AFUA_3G11490 | AFUA_4G00240 | AFUA_4G08870 | AFUA_5G00930 | AFUA_8G02180 | AFUA_8G02200	0.0017585	0.021195	7 / 49	7 / 347
GO:0003333	amino acid transmembrane transport	BP	AFUA_3G07990 | AFUA_3G11490 | AFUA_4G00240 | AFUA_4G08870 | AFUA_5G00930 | AFUA_8G02180 | AFUA_8G02200	0.0017585	0.021195	7 / 49	7 / 347
GO:0009821	alkaloid biosynthetic process	BP	AFUA_3G12930 | AFUA_2G17970 | AFUA_2G17990	0.0022883	0.026201	3 / 8	3 / 347
GO:0003796	lysozyme activity	MF	AFUA_6G10130 | AFUA_8G06980	0.0038136	0.036388	2 / 3	2 / 347
GO:0009253	peptidoglycan catabolic process	BP	AFUA_6G10130 | AFUA_8G06980	0.0038136	0.036388	2 / 3	2 / 347
GO:0005544	calcium-dependent phospholipid binding	MF	AFUA_3G07020 | AFUA_8G06700	0.0038136	0.036388	2 / 3	2 / 347
GO:0009013	succinate-semialdehyde dehydrogenase [NAD(P)+] activity	MF	AFUA_4G08170 | AFUA_8G02160	0.0038136	0.036388	2 / 3	2 / 347
KEGG pathway ID	KEGG pathway name	KEGG main category	Gene ID(s)	Exact p-value	Adjusted p-value	# genes / category	# genes / input
350	Tyrosine metabolism	Metabolism	AFUA_3G03510 | AFUA_4G08170 | AFUA_4G14730 | AFUA_5G06990 | AFUA_7G00850 | AFUA_8G02160	0.00024328	0.0080281	6 / 52	6 / 347
Gene group:	Down-regulated by H2O2 stress
1. AspGD Gene Ontology Term Finder (http://www.aspergillusgenome.org/cgi-bin/GO/goTermFinder)
GOID	GO_term	Cluster frequency	Background frequency	Corrected P-value	False discovery rate	Gene(s) annotated to the term	Directly Annotated GOID List
15688	iron chelate transport	4 out of 339 genes, 1.2%	7 out of 10130 background genes, 0.1%	0.0158	0.02	mirD:mirB:sit1:Afu8g01310	55114:55085:6826:71281:6879:15686:35690:15677:15891:10106:42928
15891	siderophore transport	4 out of 339 genes, 1.2%	7 out of 10130 background genes, 0.1%	0.0158	0.01	mirD:mirB:sit1:Afu8g01310	55114:55085:6826:6879:71281:15686:35690:15677:15891:10106:42928
1901678	iron coordination entity transport	4 out of 339 genes, 1.2%	8 out of 10130 background genes, 0.1%	0.03078	0.04	mirD:mirB:sit1:Afu8g01310	55114:55085:6826:6879:71281:15686:35690:15677:15891:10106:42928
2. FungiFun (https://elbe.hki-jena.de/fungifun/fungifun.php)
FunCat ID	FunCat description	FunCat main category	Gene ID(s)	Exact p-value	Adjusted p-value	# genes / category	# genes / input
1.05	C-compound and carbohydrate metabolism	Metabolism	AFUA_1G00450 | AFUA_1G00480 | AFUA_1G04150 | AFUA_1G05840 | AFUA_1G14540 | AFUA_1G14560 | AFUA_1G16250 | AFUA_2G00710 | AFUA_2G01410 | AFUA_2G04550 | AFUA_2G11520 | AFUA_2G14540 | AFUA_2G15740 | AFUA_2G15930 | AFUA_2G17660 | AFUA_2G17850 | AFUA_3G02790 | AFUA_3G03300 | AFUA_3G03410 | AFUA_3G03560 | AFUA_3G09480 | AFUA_3G10750 | AFUA_3G10760 | AFUA_3G11070 | AFUA_3G13110 | AFUA_3G14570 | AFUA_3G15…	4.1154e-7	0.00010206	52 / 858	52 / 339
20.09.18.07	non-vesicular cellular import	Cellular transport, transport facilitation and transport routes	AFUA_1G12240 | AFUA_2G03860 | AFUA_2G04550 | AFUA_2G17660 | AFUA_3G00200 | AFUA_3G00430 | AFUA_3G03320 | AFUA_3G03440 | AFUA_3G03640 | AFUA_3G12170 | AFUA_3G13670 | AFUA_4G00550 | AFUA_4G13540 | AFUA_4G14670 | AFUA_5G00500 | AFUA_6G01820 | AFUA_6G14442 | AFUA_7G00730 | AFUA_8G01340	4.5182e-06	0.00056026	19 / 190	19 / 339
1.2	secondary metabolism	Metabolism	AFUA_1G12210 | AFUA_2G14530 | AFUA_2G17850 | AFUA_3G00200 | AFUA_3G01070 | AFUA_3G01690 | AFUA_3G02610 | AFUA_3G02790 | AFUA_3G03300 | AFUA_3G03320 | AFUA_3G03330 | AFUA_3G03410 | AFUA_3G03420 | AFUA_3G03440 | AFUA_3G03640 | AFUA_3G03660 | AFUA_3G12170 | AFUA_3G13140 | AFUA_3G13670 | AFUA_3G13690 | AFUA_3G13700 | AFUA_3G14560 | AFUA_3G14710 | AFUA_3G15010 | AFUA_3G15050 | AFUA_4G00570 | AFUA_4G03…	1.9467e-05	0.0016093	48 / 870	48 / 339
20.01.01.01.01.01	siderophore-iron transport	Cellular transport, transport facilitation and transport routes	AFUA_3G03440 | AFUA_3G03640 | AFUA_3G13670 | AFUA_3G13700 | AFUA_5G03800 | AFUA_7G06060 | AFUA_8G01310	4.9266e-05	0.0030545	7 / 33	7 / 339
01.25.01	extracellular polysaccharide degradation	Metabolism	AFUA_1G00650 | AFUA_1G03352 | AFUA_3G01650 | AFUA_8G05910 | AFUA_8G06360 | AFUA_8G06480	0.0005913	0.029328	6 / 35	6 / 339
34.01.01.01	homeostasis of metal ions (Na, K, Ca etc.)	Interaction with the environment	AFUA_2G01410 | AFUA_2G03860 | AFUA_2G13890 | AFUA_3G03440 | AFUA_3G03640 | AFUA_3G12740 | AFUA_3G13670 | AFUA_3G13700 | AFUA_4G04150 | AFUA_4G13540 | AFUA_5G03800 | AFUA_7G06060 | AFUA_8G01310 | AFUA_8G01480	0.00079018	0.032661	14 / 173	14 / 339
GO ID	GO name	GO namespace	Gene ID(s)	Exact p-value	Adjusted p-value	# genes / category	# genes / input
GO:0005575	cellular_component	CC	AFUA_1G00450 | AFUA_1G00480 | AFUA_1G00650 | AFUA_1G01020 | AFUA_1G03320 | AFUA_1G03352 | AFUA_1G03360 | AFUA_1G04150 | AFUA_1G04300 | AFUA_1G04575 | AFUA_1G04740 | AFUA_1G05840 | AFUA_1G05850 | AFUA_1G05860 | AFUA_1G06000 | AFUA_1G06020 | AFUA_1G07220 | AFUA_1G09030 | AFUA_1G09300 | AFUA_1G11180 | AFUA_1G11740 | AFUA_1G12210 | AFUA_1G13400 | AFUA_1G13410 | AFUA_1G16860 | AFUA_1G17170 | AFUA_1G17…	7.3233e-06	0.0019846	215 / 5105	215 / 339
GO:0006696	ergosterol biosynthetic process	BP	AFUA_1G17190 | AFUA_3G03410 | AFUA_3G03420 | AFUA_5G12730	4.514e-05	0.00595	4 / 7	4 / 339
GO:0010106	cellular response to iron ion starvation	BP	AFUA_1G17190 | AFUA_3G03410 | AFUA_3G03440 | AFUA_5G03800 | AFUA_3G03420 | AFUA_5G12730	7.5956e-05	0.00595	6 / 22	6 / 339
GO:1900551	N',N'',N'''-triacetylfusarinine C biosynthetic process	BP	AFUA_1G17190 | AFUA_3G03410 | AFUA_3G03420 | AFUA_5G12730	8.7822e-05	0.00595	4 / 8	4 / 339
GO:0006044	N-acetylglucosamine metabolic process	BP	AFUA_1G00450 | AFUA_1G00480 | AFUA_8G04070	0.00015944	0.0074729	3 / 4	3 / 339
GO:0055085	transmembrane transport	BP	AFUA_1G00440 | AFUA_1G15490 | AFUA_2G03860 | AFUA_2G04550 | AFUA_2G11520 | AFUA_2G17660 | AFUA_3G00200 | AFUA_3G00430 | AFUA_3G02610 | AFUA_3G03320 | AFUA_3G03430 | AFUA_3G03440 | AFUA_3G03640 | AFUA_3G03670 | AFUA_3G12170 | AFUA_3G13670 | AFUA_3G14560 | AFUA_4G00260 | AFUA_4G00550 | AFUA_4G00570 | AFUA_4G04150 | AFUA_4G13540 | AFUA_4G14670 | AFUA_5G00500 | AFUA_5G02700 | AFUA_5G09940 | AFUA_6G01…	0.00016545	0.0074729	32 / 468	32 / 339
GO:0055114	oxidation-reduction process	BP	AFUA_1G04150 | AFUA_1G12210 | AFUA_1G14540 | AFUA_1G17170 | AFUA_1G17180 | AFUA_2G01410 | AFUA_2G15740 | AFUA_2G15930 | AFUA_2G16630 | AFUA_2G17850 | AFUA_3G01070 | AFUA_3G01690 | AFUA_3G03300 | AFUA_3G03330 | AFUA_3G03445 | AFUA_3G03560 | AFUA_3G09480 | AFUA_3G14250 | AFUA_3G14490 | AFUA_3G15040 | AFUA_3G15050 | AFUA_4G00560 | AFUA_4G08710 | AFUA_4G13780 | AFUA_4G13850 | AFUA_4G14450 | AFUA_4G14…	0.00035585	0.012307	52 / 936	52 / 339
GO:0016491	oxidoreductase activity	MF	AFUA_1G04150 | AFUA_1G12210 | AFUA_1G14540 | AFUA_1G17170 | AFUA_1G17180 | AFUA_2G01410 | AFUA_2G15740 | AFUA_2G15930 | AFUA_2G16630 | AFUA_2G17850 | AFUA_3G01070 | AFUA_3G01690 | AFUA_3G03300 | AFUA_3G03330 | AFUA_3G03445 | AFUA_3G03560 | AFUA_3G09480 | AFUA_3G14490 | AFUA_4G00560 | AFUA_4G08710 | AFUA_4G13780 | AFUA_4G13850 | AFUA_4G14450 | AFUA_4G14630 | AFUA_5G01710 | AFUA_5G02300 | AFUA_5G06…	0.0003633	0.012307	47 / 821	47 / 339
GO:0070051	fibrinogen binding	MF	AFUA_7G04930 | AFUA_7G05030 | AFUA_4G11800 | AFUA_1G14560	0.00055627	0.01675	4 / 12	4 / 339
GO:0016831	carboxy-lyase activity	MF	AFUA_5G14810 | AFUA_6G13490 | AFUA_8G06020 | AFUA_3G11070	0.0010648	0.021514	4 / 14	4 / 339
GO:0060309	elastin catabolic process	BP	AFUA_7G04930 | AFUA_4G11800	0.0011908	0.021514	2 / 2	2 / 339
GO:0006956	complement activation	BP	AFUA_7G04930 | AFUA_4G11800	0.0011908	0.021514	2 / 2	2 / 339
GO:0006536	glutamate metabolic process	BP	AFUA_6G13490 | AFUA_8G06020	0.0011908	0.021514	2 / 2	2 / 339
GO:0050151	oleate hydratase activity	MF	AFUA_3G03570 | AFUA_5G09970	0.0011908	0.021514	2 / 2	2 / 339
GO:0004342	glucosamine-6-phosphate deaminase activity	MF	AFUA_1G00480 | AFUA_8G04070	0.0011908	0.021514	2 / 2	2 / 339
GO:0070301	cellular response to hydrogen peroxide	BP	AFUA_1G17190 | AFUA_3G03410 | AFUA_5G12730	0.0012907	0.021861	3 / 7	3 / 339
GO:0022891	substrate-specific transmembrane transporter activity	MF	AFUA_2G04550 | AFUA_2G11520 | AFUA_3G00200 | AFUA_3G00430 | AFUA_3G12170 | AFUA_4G14670 | AFUA_6G14442 | AFUA_8G01340	0.0022677	0.03615	8 / 68	8 / 339
GO:0004351	glutamate decarboxylase activity	MF	AFUA_6G13490 | AFUA_8G06020	0.0034906	0.045473	2 / 3	2 / 339
GO:0004737	pyruvate decarboxylase activity	MF	AFUA_5G14810 | AFUA_3G11070	0.0034906	0.045473	2 / 3	2 / 339
GO:0071949	FAD binding	MF	AFUA_3G03570 | AFUA_5G09970	0.0034906	0.045473	2 / 3	2 / 339
GO:0022857	transmembrane transporter activity	MF	AFUA_2G04550 | AFUA_2G11520 | AFUA_3G00200 | AFUA_3G00430 | AFUA_3G12170 | AFUA_4G14670 | AFUA_5G00500 | AFUA_6G14442 | AFUA_8G01340	0.0035238	0.045473	9 / 89	9 / 339
KEGG pathway ID	KEGG pathway name	KEGG main category	Gene ID(s)	Exact p-value	Adjusted p-value	# genes / category	# genes / input
No significant term was found.
PROTEOME
Protein group:	Up-regulated by H2O2 stress
1. AspGD Gene Ontology Term Finder (http://www.aspergillusgenome.org/cgi-bin/GO/goTermFinder)
GOID	GO_term	Cluster frequency	Background frequency	Corrected P-value	False discovery rate	Gene(s) annotated to the term	Directly Annotated GOID List
No significant GO term was found.
2. FungiFun (https://elbe.hki-jena.de/fungifun/fungifun.php)
FunCat ID	FunCat description	FunCat main category	Gene ID(s)	Exact p-value	Adjusted p-value	# genes / category	# genes / input
No significant term was found.
GO ID	GO name	GO namespace	Gene ID(s)	Exact p-value	Adjusted p-value	# genes / category	# genes / input
GO:0016491	oxidoreductase activity	MF	AFUA_3G00180 | AFUA_4G08240 | AFUA_4G12990 | AFUA_5G02020 | AFUA_5G09910 | AFUA_6G10120 | AFUA_8G01670	0.00031684	0.0091884	7 / 821	7 / 17
GO:0055114	oxidation-reduction process	BP	AFUA_3G00180 | AFUA_4G08240 | AFUA_4G12990 | AFUA_5G02020 | AFUA_5G09910 | AFUA_6G10120 | AFUA_8G01670	0.00071012	0.010297	7 / 936	7 / 17
GO:0004791	thioredoxin-disulfide reductase activity	MF	AFUA_4G12990	0.0017912	0.017315	1 / 1	1 / 17
GO:0008440	inositol-1,4,5-trisphosphate 3-kinase activity	MF	AFUA_5G13240	0.0035793	0.02595	1 / 2	1 / 17
GO:0016407	acetyltransferase activity	MF	AFUA_4G10930	0.0089257	0.032356	1 / 5	1 / 17
GO:0042744	hydrogen peroxide catabolic process	BP	AFUA_8G01670	0.0089257	0.032356	1 / 5	1 / 17
GO:0004096	catalase activity	MF	AFUA_8G01670	0.0089257	0.032356	1 / 5	1 / 17
GO:0019430	removal of superoxide radicals	BP	AFUA_4G12990	0.0089257	0.032356	1 / 5	1 / 17
GO:0005622	intracellular	CC	AFUA_4G08240 | AFUA_6G10840 | AFUA_8G01670	0.01152	0.037119	3 / 270	3 / 17
GO:0004022	alcohol dehydrogenase (NAD) activity	MF	AFUA_4G08240	0.014245	0.041311	1 / 8	1 / 17
KEGG pathway ID	KEGG pathway name	KEGG main category	Gene ID(s)	Exact p-value	Adjusted p-value	# genes / category	# genes / input
No significant term was found.
Protein group:	Down-regulated by H2O2 stress
No proteins were related to this gene group.

## Sheet: iron deprived-H2O2-treated I
-Fe/+H2O2 vs -Fe/-H2O2
TRANSCRIPTOME
Gene group:	Up-regulated by combined H2O2 - iron starvation stress in compare to iron starved cultures
1. AspGD Gene Ontology Term Finder (http://www.aspergillusgenome.org/cgi-bin/GO/goTermFinder)
GOID	GO_term	Cluster frequency	Background frequency	Corrected P-value	False discovery rate	Gene(s) annotated to the term	Directly Annotated GOID List
44257	cellular protein catabolic process	64 out of 2125 genes, 3.0%	141 out of 10130 background genes, 1.4%	1.01e-07	0	Afu1g02430:Afu1g02830:Afu1g05040:Afu1g05240:Afu1g06170:Afu1g06420:Afu1g06850:Afu1g09220:dscA:Afu1g12960:Afu1g14690:Afu1g15750:Afu2g04670:Afu2g04720:Afu2g04740:Afu2g11740:Afu2g11760:Afu2g14110:Afu2g15070:cdc48:Afu3g03710:Afu3g07820:Afu3g08730:Afu3g08940:prs2:Afu3g11390:pep2:Afu3g11700:Afu4g03870:Afu4g04100:Afu4g04130:Afu4g04280:Afu4g04612:Afu4g04640:Afu4g07310:Afu4g07340:Afu4g07420:pre1:Afu4g09090…	43936:16237:43162:2000158:30071:6974:71243:1900182:36178:43171:6270:16579:10992:30447:1990116:45454:71454:6333:33047:6338:6458:722:40009:70534:71712:71260:1903467:30174:71467:45899:42787:742:34356:16320:30010:226:71285:31497:45732:724:43248:46686:86:71894:80129:43161:44182:35719:5977:6662:10995:6511:16567:82:42276:35977:6366:42026:51228:30466:1900035:34599:9267:36010:6515:51604:34517:2181:31571:5…
30163	protein catabolic process	65 out of 2125 genes, 3.1%	148 out of 10130 background genes, 1.5%	4.09e-07	0	Afu1g02430:Afu1g02830:Afu1g05040:Afu1g05240:Afu1g06170:Afu1g06420:Afu1g06850:Afu1g09220:dscA:Afu1g12960:Afu1g14690:Afu1g15750:Afu2g02680:Afu2g04670:Afu2g04720:Afu2g04740:Afu2g11740:Afu2g11760:Afu2g14110:Afu2g15070:cdc48:Afu3g03710:Afu3g07820:Afu3g08730:Afu3g08940:prs2:Afu3g11390:pep2:Afu3g11700:Afu4g03870:Afu4g04100:Afu4g04130:Afu4g04280:Afu4g04612:Afu4g04640:Afu4g07310:Afu4g07340:Afu4g07420:pre1…	43936:16237:43162:2000158:30071:6974:71243:1900182:36178:43171:6270:16579:10992:30447:1990116:45454:71454:6333:33047:6338:6458:722:40009:70534:71712:71260:1903467:30174:71467:45899:42787:742:34356:16320:30010:226:71285:31497:45732:724:43248:46686:86:71894:80129:6461:43161:44182:35719:5977:6662:10995:16567:6511:82:42276:35977:6366:42026:51228:30466:1900035:34599:9267:36010:30163:6515:51604:34517:2…
51603	proteolysis involved in cellular protein catabolic process	60 out of 2125 genes, 2.8%	134 out of 10130 background genes, 1.3%	7.92e-07	0	Afu1g02430:Afu1g02830:Afu1g05040:Afu1g06170:Afu1g06420:Afu1g06850:Afu1g09220:dscA:Afu1g12960:Afu2g04670:Afu2g04720:Afu2g04740:Afu2g11740:Afu2g11760:Afu2g14110:Afu2g15070:cdc48:Afu3g07820:Afu3g08730:Afu3g08940:prs2:Afu3g11390:pep2:Afu3g11700:Afu4g03870:Afu4g04100:Afu4g04130:Afu4g04280:Afu4g04612:Afu4g04640:Afu4g07310:Afu4g07340:Afu4g07420:pre1:Afu4g09090:dscC:Afu4g11530:Afu5g01750:Afu5g03610:Afu5g…	43936:16237:43162:2000158:30071:6974:71243:1900182:36178:43171:6270:16579:10992:30447:1990116:45454:71454:6333:33047:6338:6458:722:40009:70534:71712:71260:1903467:30174:71467:45899:42787:742:34356:16320:30010:226:71285:31497:45732:724:43248:46686:86:71894:80129:43161:44182:35719:5977:6662:10995:16567:6511:82:42276:35977:6366:42026:51228:30466:1900035:34599:9267:36010:6515:51604:34517:2181:31571:5…
19941	modification-dependent protein catabolic process	55 out of 2125 genes, 2.6%	119 out of 10130 background genes, 1.2%	9.9e-07	0	Afu1g02430:Afu1g02830:Afu1g05040:Afu1g06170:Afu1g06420:Afu1g06850:Afu1g09220:dscA:Afu1g12960:Afu2g04670:Afu2g04720:Afu2g04740:Afu2g11760:Afu2g14110:Afu2g15070:cdc48:Afu3g07820:Afu3g08730:Afu3g08940:prs2:Afu3g11390:Afu3g11700:Afu4g03870:Afu4g04100:Afu4g04280:Afu4g04612:Afu4g04640:Afu4g07310:Afu4g07340:Afu4g07420:pre1:Afu4g09090:Afu5g01750:Afu5g03610:Afu5g04060:Afu5g05790:Afu5g06040:Afu5g07040:Afu5…	43936:43162:2000158:30071:6974:71243:1900182:36178:43171:6270:16579:10992:30447:1990116:45454:71454:6333:33047:6338:6458:722:70534:71712:71260:1903467:30174:71467:45899:42787:742:34356:16320:30010:226:71285:31497:45732:724:43248:46686:86:71894:80129:43161:44182:35719:5977:6662:10995:16567:6511:82:42276:35977:6366:42026:51228:30466:1900035:36010:34517:2181:31571:51569:31145:10390:209:9405:7584:714…
6511	ubiquitin-dependent protein catabolic process	55 out of 2125 genes, 2.6%	119 out of 10130 background genes, 1.2%	9.9e-07	0	Afu1g02430:Afu1g02830:Afu1g05040:Afu1g06170:Afu1g06420:Afu1g06850:Afu1g09220:dscA:Afu1g12960:Afu2g04670:Afu2g04720:Afu2g04740:Afu2g11760:Afu2g14110:Afu2g15070:cdc48:Afu3g07820:Afu3g08730:Afu3g08940:prs2:Afu3g11390:Afu3g11700:Afu4g03870:Afu4g04100:Afu4g04280:Afu4g04612:Afu4g04640:Afu4g07310:Afu4g07340:Afu4g07420:pre1:Afu4g09090:Afu5g01750:Afu5g03610:Afu5g04060:Afu5g05790:Afu5g06040:Afu5g07040:Afu5…	43936:43162:2000158:30071:6974:71243:1900182:36178:43171:6270:16579:10992:30447:1990116:45454:71454:6333:33047:6338:6458:722:70534:71712:71260:1903467:30174:71467:45899:42787:742:34356:16320:30010:226:71285:31497:45732:724:43248:46686:86:71894:80129:43161:44182:35719:5977:6662:10995:16567:6511:82:42276:35977:6366:42026:51228:30466:1900035:36010:34517:2181:31571:51569:31145:10390:209:9405:7584:714…
43632	modification-dependent macromolecule catabolic process	56 out of 2125 genes, 2.6%	127 out of 10130 background genes, 1.3%	6.05e-06	0	Afu1g02430:Afu1g02830:Afu1g05040:Afu1g06170:Afu1g06420:Afu1g06850:Afu1g09220:dscA:Afu1g12960:Afu1g13730:Afu2g04670:Afu2g04720:Afu2g04740:Afu2g11760:Afu2g14110:Afu2g15070:cdc48:Afu3g07820:Afu3g08730:Afu3g08940:prs2:Afu3g11390:Afu3g11700:Afu4g03870:Afu4g04100:Afu4g04280:Afu4g04612:Afu4g04640:Afu4g07310:Afu4g07340:Afu4g07420:pre1:Afu4g09090:Afu5g01750:Afu5g03610:Afu5g04060:Afu5g05790:Afu5g06040:Afu5…	43936:43162:2000158:30071:6974:71243:1900182:36178:43171:6270:16579:10992:30447:1990116:45454:71454:6333:33047:6338:6458:722:70534:71712:71260:1903467:30174:71467:45899:42787:742:34356:16320:30010:226:71285:31497:45732:724:43248:46686:86:30847:71894:80129:71035:43161:44182:35719:5977:6662:10995:16567:6511:82:42276:35977:30846:6366:42026:51228:30466:1900035:36010:34517:2181:31571:51569:31145:10390…
44265	cellular macromolecule catabolic process	73 out of 2125 genes, 3.4%	187 out of 10130 background genes, 1.8%	1.87e-05	0	Afu1g02430:Afu1g02830:Afu1g05040:Afu1g05240:Afu1g06170:Afu1g06420:Afu1g06850:Afu1g09220:dscA:Afu1g12960:Afu1g13730:Afu1g14690:Afu1g15340:Afu1g15750:Afu2g04670:Afu2g04720:Afu2g04740:Afu2g08750:Afu2g11740:Afu2g11760:Afu2g14110:Afu2g15070:cdc48:Afu3g03710:Afu3g06060:Afu3g07820:Afu3g08730:Afu3g08940:Afu3g11220:prs2:Afu3g11390:pep2:Afu3g11700:Afu4g03870:Afu4g04100:Afu4g04130:Afu4g04280:Afu4g04612:Afu4…	43936:34473:16237:43162:2000158:30071:6974:71243:1900182:36178:43171:6270:16579:10992:30447:1990116:45454:71454:6333:33047:6338:6458:722:40009:6325:70534:71712:71260:6401:1903467:30174:294:71467:45899:42787:742:34356:16320:6995:30010:70914:226:71285:31497:45732:724:43248:34964:46686:86:30847:71894:80129:71035:43161:44182:35719:5977:6662:10995:16567:6511:82:42276:35977:34476:30846:184:6366:34474:4…
16236	macroautophagy	16 out of 2125 genes, 0.8%	20 out of 10130 background genes, 0.2%	5.02e-05	0	atg8:Afu1g07670:Afu1g14300:Afu2g10900:cdc48:atg11:atg1:Afu5g03610:Afu5g06310:Afu5g08170:Afu5g08530:Afu6g09165:atgI:atg2:Afu7g05700:Afu8g05170	43936:1900182:1990116:6501:33047:46461:71712:16320:34497:86:44182:71211:5977:51260:34629:51228:32258:34599:44805:34517:30242:70787:747:9651:6624:16236:61025:30448:61166:30433:30970:9306:6891:6888:61709:46777:32012:34496:422:45:30437:768:34727:71629:2001168:909:1990171:70651:72671:16485:31134:71630:35690
34727	piecemeal microautophagy of nucleus	12 out of 2125 genes, 0.6%	14 out of 10130 background genes, 0.1%	0.00077	0	atg8:Afu2g10900:cdc48:atg11:atg1:atg24:Afu5g03610:Afu5g08170:Afu5g08530:rab7:atgI:atg2	43936:1900182:6913:1990116:6501:33047:46461:11:71712:7035:15031:16320:34497:86:44182:71211:5977:51260:34629:51228:32258:34599:72665:44805:7264:34517:30100:30242:70787:747:9651:6624:16236:61025:30448:61166:42144:6886:30433:34498:30970:9306:6888:61709:46777:7032:34496:42147:422:61191:45:30437:768:34727:71629:2001168:909:1990171:70651:72671:16485:31134:71630:6897:7165
44804	nucleophagy	12 out of 2125 genes, 0.6%	14 out of 10130 background genes, 0.1%	0.00077	0	atg8:Afu2g10900:cdc48:atg11:atg1:atg24:Afu5g03610:Afu5g08170:Afu5g08530:rab7:atgI:atg2	43936:1900182:6913:1990116:6501:33047:46461:11:71712:7035:15031:16320:34497:86:44182:71211:5977:51260:34629:51228:32258:34599:72665:44805:7264:34517:30100:30242:70787:747:9651:6624:16236:61025:30448:61166:42144:6886:30433:34498:30970:9306:6888:61709:46777:7032:34496:42147:422:61191:45:30437:768:34727:71629:2001168:909:1990171:70651:72671:16485:31134:71630:6897:7165
1905037	autophagosome organization	9 out of 2125 genes, 0.4%	9 out of 10130 background genes, 0.1%	0.00143	0	atg8:atg11:atg1:Afu5g03610:Afu5g08170:Afu6g09165:atgI:atg2:Afu7g05700	43936:6501:34497:86:44182:71211:5977:51260:34629:32258:34599:44805:30242:70787:747:9651:16236:61025:30448:30433:9306:6891:6888:61709:46777:32012:422:45:30437:768:34727:909:31134:35690
45	autophagosome assembly	9 out of 2125 genes, 0.4%	9 out of 10130 background genes, 0.1%	0.00143	0	atg8:atg11:atg1:Afu5g03610:Afu5g08170:Afu6g09165:atgI:atg2:Afu7g05700	43936:6501:34497:86:44182:71211:5977:51260:34629:32258:34599:44805:30242:70787:747:9651:16236:61025:30448:30433:9306:6891:6888:61709:46777:32012:422:45:30437:768:34727:909:31134:35690
6914	autophagy	23 out of 2125 genes, 1.1%	41 out of 10130 background genes, 0.4%	0.00158	0	atg8:Afu1g07670:Afu1g14300:Afu2g04770:Afu2g05010:Afu2g10900:Afu2g14100:atg20:cdc48:pep2:atg11:atg1:atg24:Afu5g03610:Afu5g06310:Afu5g08170:Afu5g08530:rab7:Afu6g09165:atgI:atg2:Afu7g05700:Afu8g05170	16237:43936:1900182:6913:1990116:6501:33047:46461:11:71712:7035:44395:15031:16320:34497:86:44182:71211:5977:51260:34629:6914:51228:32258:34599:9267:72665:44805:7264:34517:30100:30242:70787:747:9651:6624:16236:61025:30448:61166:42144:6886:30433:34498:30970:43547:9306:6891:48278:6888:61709:46777:32012:7032:34496:42147:422:61191:45:30437:768:34727:71629:2001168:909:1990171:51603:70651:72671:16485:31…
10498	proteasomal protein catabolic process	32 out of 2125 genes, 1.5%	68 out of 10130 background genes, 0.7%	0.00245	0	Afu1g02430:Afu1g02830:Afu1g05040:Afu1g06850:Afu1g12960:Afu2g14110:cdc48:Afu3g08940:prs2:Afu4g04280:Afu4g04612:Afu4g07310:Afu4g07420:pre1:Afu4g09090:Afu5g03610:Afu5g04060:Afu5g05790:Afu5g06040:Afu5g07040:Afu5g08370:Afu5g09200:Afu5g11720:Afu6g04750:Afu6g06350:prs3:pre4:Afu6g06790:pre9:Afu6g14210:Afu7g04320:Afu8g03960	30071:71243:1900182:6270:30447:1990116:45454:6333:33047:6338:6458:722:70534:71712:71260:1903467:30174:42787:34356:16320:30010:226:31497:724:43248:46686:86:71894:80129:43161:44182:35719:5977:6662:16567:82:42276:35977:6366:42026:51228:30466:1900035:34517:2181:31571:51569:31145:10390:209:30448:6513:6491:61166:6353:30433:30970:6348:71216:51278:70987:45047:71596:31505:42275:71455:6289:45:30437:34727:3…
43161	proteasome-mediated ubiquitin-dependent protein catabolic process	32 out of 2125 genes, 1.5%	68 out of 10130 background genes, 0.7%	0.00245	0	Afu1g02430:Afu1g02830:Afu1g05040:Afu1g06850:Afu1g12960:Afu2g14110:cdc48:Afu3g08940:prs2:Afu4g04280:Afu4g04612:Afu4g07310:Afu4g07420:pre1:Afu4g09090:Afu5g03610:Afu5g04060:Afu5g05790:Afu5g06040:Afu5g07040:Afu5g08370:Afu5g09200:Afu5g11720:Afu6g04750:Afu6g06350:prs3:pre4:Afu6g06790:pre9:Afu6g14210:Afu7g04320:Afu8g03960	30071:71243:1900182:6270:30447:1990116:45454:6333:33047:6338:6458:722:70534:71712:71260:1903467:30174:42787:34356:16320:30010:226:31497:724:43248:46686:86:71894:80129:43161:44182:35719:5977:6662:16567:82:42276:35977:6366:42026:51228:30466:1900035:34517:2181:31571:51569:31145:10390:209:30448:6513:6491:61166:6353:30433:30970:6348:71216:51278:70987:45047:71596:31505:42275:71455:6289:45:30437:34727:3…
16226	iron-sulfur cluster assembly	12 out of 2125 genes, 0.6%	15 out of 10130 background genes, 0.1%	0.00313	0	Afu1g04680:Afu2g10370:nbp35:Afu3g06492:Afu3g14240:Afu4g05860:Afu4g06770:Afu4g10510:isa1:Afu5g03600:Afu8g03980:Afu8g04610	51259:16226:6749:34599:6879:9060:44571:97428:70903:55114:32981:6457:1901967:6534:2098
31163	metallo-sulfur cluster assembly	12 out of 2125 genes, 0.6%	15 out of 10130 background genes, 0.1%	0.00313	0	Afu1g04680:Afu2g10370:nbp35:Afu3g06492:Afu3g14240:Afu4g05860:Afu4g06770:Afu4g10510:isa1:Afu5g03600:Afu8g03980:Afu8g04610	51259:16226:6749:34599:6879:9060:44571:97428:70903:55114:32981:6457:1901967:6534:2098
33554	cellular response to stress	148 out of 2125 genes, 7.0%	505 out of 10130 background genes, 5.0%	0.00654	0	Afu1g01600:Afu1g02430:Afu1g02640:Afu1g02700:Afu1g02830:Afu1g03050:sidL:Afu1g05040:Afu1g05240:Afu1g06100:schA:Afu1g06420:Afu1g07000:atg8:hem13:Afu1g09090:Afu1g10410:Afu1g10470:Afu1g10480:Afu1g13910:Afu1g15270:Afu1g15760:Afu1g15960:scf1:tcsB:Afu2g01040:Afu2g01120:Afu2g01900:akuB:artA:Afu2g03490:Afu2g04860:aox:Afu2g06190:Afu2g08540:Afu2g08750:Afu2g08920:Afu2g09010:hsp60:Afu2g10820:Afu2g11330:Afu2g11…	32:16237:1902546:1902660:51038:1900409:6974:60543:1410:6890:6043:33215:1193:19290:31939:30447:1900434:97552:7049:48478:6281:55085:16310:48315:7004:316:71361:6333:1402:6882:33047:6458:70791:722:33567:71483:11:71712:492:45461:30174:43066:15031:71277:42787:16320:1900760:30968:51666:70797:19563:2001165:8361:10731:9932:6827:7121:6046:10972:226:71285:31497:10512:2001209:43248:16226:6749:7019:1902346:44…
6289	nucleotide-excision repair	20 out of 2125 genes, 0.9%	37 out of 10130 background genes, 0.4%	0.01772	0	Afu1g13910:Afu2g01900:Afu2g04860:Afu2g08540:Afu2g10820:Afu2g11660:Afu3g14550:Afu4g03840:Afu4g04360:Afu4g08900:rad14:Afu5g03320:Afu5g06040:Afu5g11580:Afu5g12110:Afu5g12600:Afu6g02530:Afu6g07500:Afu6g10900:Afu7g05320	1193:7049:7004:2001165:2001209:45951:6366:715:1901255:51598:1015:43935:720:6353:6348:2001160:70987:10913:45002:34729:31126:122:10525:44783:733:70816:43936:6352:32508:1208:70914:9411:43161:6301:6368:16567:6355:90262:6298:33683:79:6285:51569:31573:6283:7534:70911:30448:32968:31938:6367:717:16570:34402:725:6289:2001173:42177
10324	membrane invagination	13 out of 2125 genes, 0.6%	19 out of 10130 background genes, 0.2%	0.02044	0	atg8:Afu2g10900:cdc48:pep2:atg11:atg1:atg24:Afu5g03610:Afu5g08170:Afu5g08530:rab7:atgI:atg2	16237:6501:33047:11:71712:15031:16320:34497:44182:71211:51260:34629:34599:72665:34517:30100:30242:747:9651:61025:61166:30433:34498:30970:9306:6888:61709:46777:7032:422:61191:45:30437:768:71629:1990171:70651:72671:16485:43936:1900182:6913:1990116:46461:7035:86:5977:51228:32258:9267:44805:7264:70787:6624:16236:30448:42144:6886:34496:42147:34727:2001168:909:51603:31134:71630:6897:7165
16237	lysosomal microautophagy	13 out of 2125 genes, 0.6%	19 out of 10130 background genes, 0.2%	0.02044	0	atg8:Afu2g10900:cdc48:pep2:atg11:atg1:atg24:Afu5g03610:Afu5g08170:Afu5g08530:rab7:atgI:atg2	16237:6501:33047:11:71712:15031:16320:34497:44182:71211:51260:34629:34599:72665:34517:30100:30242:747:9651:61025:61166:30433:34498:30970:9306:6888:61709:46777:7032:422:61191:45:30437:768:71629:1990171:70651:72671:16485:43936:1900182:6913:1990116:46461:7035:86:5977:51228:32258:9267:44805:7264:70787:6624:16236:30448:42144:6886:34496:42147:34727:2001168:909:51603:31134:71630:6897:7165
1902534	single-organism membrane invagination	13 out of 2125 genes, 0.6%	19 out of 10130 background genes, 0.2%	0.02044	0	atg8:Afu2g10900:cdc48:pep2:atg11:atg1:atg24:Afu5g03610:Afu5g08170:Afu5g08530:rab7:atgI:atg2	16237:6501:33047:11:71712:15031:16320:34497:44182:71211:51260:34629:34599:72665:34517:30100:30242:747:9651:61025:61166:30433:34498:30970:9306:6888:61709:46777:7032:422:61191:45:30437:768:71629:1990171:70651:72671:16485:43936:1900182:6913:1990116:46461:7035:86:5977:51228:32258:9267:44805:7264:70787:6624:16236:30448:42144:6886:34496:42147:34727:2001168:909:51603:31134:71630:6897:7165
7033	vacuole organization	25 out of 2125 genes, 1.2%	52 out of 10130 background genes, 0.5%	0.02185	0	atg8:Afu2g02420:Afu2g02610:Afu2g10900:Afu2g15820:atg11:Afu3g13770:Afu3g14970:Afu4g07110:atg1:Afu4g10710:Afu5g02360:Afu5g03610:Afu5g07970:Afu5g08170:Afu5g08740:aspf29:rab7:Afu5g13540:Afu6g03950:Afu6g06640:Afu6g09165:atgI:atg2:Afu7g05700	1900409:6890:71995:6281:48315:6501:11:15914:15031:34497:97576:6749:44182:71211:6662:51260:34629:6906:6812:34599:72665:30100:30242:747:9651:61025:1990355:30433:71996:9306:103:6891:6888:61709:46777:32012:7032:422:61191:45:30437:768:7033:34614:6895:71276:43936:30036:48017:6913:45454:46461:7035:19379:86:42744:7154:5977:15723:6904:32258:44805:7264:6896:70787:7031:6624:16236:60631:30448:42144:6886:7121…
44802	single-organism membrane organization	54 out of 2125 genes, 2.5%	152 out of 10130 background genes, 1.5%	0.04036	0	Afu1g03940:Afu1g04940:Afu1g06420:hsp70:atg8:Afu1g10497:Afu1g11970:Afu1g16970:scf1:Afu2g01050:nce102:Afu2g02430:Afu2g04610:Afu2g04720:Afu2g05010:Afu2g06295:Afu2g07670:Afu2g10900:Afu2g10980:Afu2g11760:cdc48:Afu3g03190:Afu3g06140:Afu3g09790:pep2:atg11:Afu3g13000:Afu3g13770:Afu3g13830:Afu3g14970:TMEM16:atg1:Afu4g10710:atg24:Afu5g03610:Afu5g03690:Afu5g03910:Afu5g07150:Afu5g07970:Afu5g08170:Afu5g08530:…	16237:43162:1900409:6890:3400:71995:6281:46488:6501:42710:33047:11:71712:15914:55088:30950:15031:90630:16320:51666:34497:9932:7121:10972:71285:6749:44182:71211:35719:6662:51260:10995:7155:71470:34629:6906:33365:6914:34551:8610:1900035:34599:8053:72665:34517:30100:30242:6616:747:9651:45332:51646:10507:34613:60003:9405:61025:71963:1990355:2000114:61166:30433:71996:34498:30970:43547:9306:103:6891:63…
61024	membrane organization	54 out of 2125 genes, 2.5%	153 out of 10130 background genes, 1.5%	0.04985	0	Afu1g03940:Afu1g04940:Afu1g06420:hsp70:atg8:Afu1g10497:Afu1g11970:Afu1g16970:scf1:Afu2g01050:nce102:Afu2g02430:Afu2g04610:Afu2g04720:Afu2g05010:Afu2g06295:Afu2g07670:Afu2g10900:Afu2g10980:Afu2g11760:cdc48:Afu3g03190:Afu3g06140:Afu3g09790:pep2:atg11:Afu3g13000:Afu3g13770:Afu3g13830:Afu3g14970:TMEM16:atg1:Afu4g10710:atg24:Afu5g03610:Afu5g03690:Afu5g03910:Afu5g07150:Afu5g07970:Afu5g08170:Afu5g08530:…	16237:43162:1900409:6890:3400:71995:6281:46488:6501:42710:33047:11:71712:15914:55088:30950:15031:90630:16320:51666:34497:9932:7121:10972:71285:6749:44182:71211:35719:6662:51260:10995:7155:71470:34629:6906:33365:6914:34551:8610:1900035:34599:8053:72665:34517:30100:30242:6616:747:9651:45332:51646:10507:34613:60003:9405:61025:71963:1990355:2000114:61166:30433:71996:34498:30970:43547:9306:103:6891:63…
2. FungiFun (https://elbe.hki-jena.de/fungifun/fungifun.php)
FunCat ID	FunCat description	FunCat main category	Gene ID(s)	Exact p-value	Adjusted p-value	# genes / category	# genes / input
14.13.01.01	proteasomal degradation (ubiquitin/proteasomal pathway)	Protein fate (folding, modification, destination)	AFUA_1G02430 | AFUA_1G02830 | AFUA_1G04210 | AFUA_1G04640 | AFUA_1G05970 | AFUA_1G06170 | AFUA_1G06300 | AFUA_1G07540 | AFUA_1G11410 | AFUA_1G12960 | AFUA_1G13750 | AFUA_1G14690 | AFUA_2G01130 | AFUA_2G03170 | AFUA_2G04450 | AFUA_2G04720 | AFUA_2G04760 | AFUA_2G08650 | AFUA_2G08770 | AFUA_2G11040 | AFUA_2G11760 | AFUA_2G12060 | AFUA_2G13690 | AFUA_2G14110 | AFUA_2G15070 | AFUA_2G16470 | AFUA_2G17…	1.1541e-9	5.8282e-7	68 / 170	68 / 2125
14.07.05	modification by ubiquitination, deubiquitination	Protein fate (folding, modification, destination)	AFUA_1G02430 | AFUA_1G04210 | AFUA_1G04640 | AFUA_1G05970 | AFUA_1G11410 | AFUA_1G12080 | AFUA_1G12960 | AFUA_1G14690 | AFUA_2G01130 | AFUA_2G02470 | AFUA_2G03170 | AFUA_2G04450 | AFUA_2G04720 | AFUA_2G04760 | AFUA_2G05970 | AFUA_2G08650 | AFUA_2G08770 | AFUA_2G11040 | AFUA_2G12060 | AFUA_2G13690 | AFUA_2G14110 | AFUA_2G16470 | AFUA_2G17110 | AFUA_3G08730 | AFUA_3G11100 | AFUA_3G11700 | AFUA_3G14…	2.9026e-7	5.7084e-05	55 / 144	55 / 2125
32.01	stress response	Cell rescue, defense and virulence	AFUA_1G03460 | AFUA_1G05040 | AFUA_1G05970 | AFUA_1G06020 | AFUA_1G06170 | AFUA_1G06300 | AFUA_1G07440 | AFUA_1G07540 | AFUA_1G11180 | AFUA_1G12610 | AFUA_1G15270 | AFUA_1G15960 | AFUA_2G00660 | AFUA_2G01120 | AFUA_2G01130 | AFUA_2G06040 | AFUA_2G07420 | AFUA_2G07770 | AFUA_2G08370 | AFUA_2G09290 | AFUA_2G09500 | AFUA_2G09960 | AFUA_2G11040 | AFUA_2G11750 | AFUA_2G11760 | AFUA_2G13690 | AFUA_2G14…	3.3911e-7	5.7084e-05	89 / 272	89 / 2125
32.01.05	heat shock response	Cell rescue, defense and virulence	AFUA_1G05040 | AFUA_1G07440 | AFUA_1G11360 | AFUA_1G12610 | AFUA_1G15270 | AFUA_2G02050 | AFUA_2G09290 | AFUA_2G09960 | AFUA_2G11740 | AFUA_3G02250 | AFUA_3G11350 | AFUA_3G14540 | AFUA_5G01900 | AFUA_5G03040 | AFUA_5G04170 | AFUA_5G10270 | AFUA_5G11750 | AFUA_5G13340 | AFUA_6G06470 | AFUA_6G07520 | AFUA_6G08320 | AFUA_6G10700	5.0911e-06	0.00064276	22 / 43	22 / 2125
20.09.13	vacuolar/lysosomal transport	Cellular transport, transport facilitation and transport routes	AFUA_1G02850 | AFUA_1G06420 | AFUA_1G07470 | AFUA_1G09220 | AFUA_1G10670 | AFUA_1G11410 | AFUA_2G01130 | AFUA_2G02420 | AFUA_2G02610 | AFUA_2G03090 | AFUA_2G04670 | AFUA_2G04740 | AFUA_2G05010 | AFUA_2G05980 | AFUA_2G08740 | AFUA_2G10890 | AFUA_2G10980 | AFUA_2G11330 | AFUA_2G11760 | AFUA_2G12080 | AFUA_2G14160 | AFUA_2G15370 | AFUA_3G08430 | AFUA_3G11750 | AFUA_3G13770 | AFUA_3G14560 | AFUA_4G03…	7.9188e-06	0.0007998	54 / 154	54 / 2125
32.01.01	oxidative stress response	Cell rescue, defense and virulence	AFUA_1G06100 | AFUA_1G06400 | AFUA_1G11360 | AFUA_1G15960 | AFUA_2G00590 | AFUA_2G14960 | AFUA_3G01290 | AFUA_3G02250 | AFUA_3G02270 | AFUA_3G12270 | AFUA_3G14280 | AFUA_3G14540 | AFUA_3G14970 | AFUA_4G07870 | AFUA_4G09090 | AFUA_4G09110 | AFUA_4G10510 | AFUA_4G11290 | AFUA_4G11580 | AFUA_4G12990 | AFUA_5G05890 | AFUA_5G09240 | AFUA_5G10270 | AFUA_5G11320 | AFUA_5G15070 | AFUA_6G02280 | AFUA_6G06…	5.2056e-05	0.0043814	36 / 96	36 / 2125
14.13.01	cytoplasmic and nuclear protein degradation	Protein fate (folding, modification, destination)	AFUA_1G00420 | AFUA_1G02430 | AFUA_1G06170 | AFUA_1G08940 | AFUA_1G11410 | AFUA_1G14920 | AFUA_2G01130 | AFUA_2G03170 | AFUA_2G04560 | AFUA_2G04720 | AFUA_2G11740 | AFUA_2G13690 | AFUA_2G16470 | AFUA_3G02580 | AFUA_3G05390 | AFUA_3G06110 | AFUA_3G07820 | AFUA_3G11390 | AFUA_3G11400 | AFUA_3G11700 | AFUA_4G04612 | AFUA_4G06930 | AFUA_4G07340 | AFUA_4G07420 | AFUA_4G07510 | AFUA_4G10350 | AFUA_5G01…	0.00017668	0.012746	45 / 135	45 / 2125
14.07.11.01	autoproteolytic processing	Protein fate (folding, modification, destination)	AFUA_1G07470 | AFUA_2G05010 | AFUA_2G10900 | AFUA_2G14160 | AFUA_2G15370 | AFUA_4G09050 | AFUA_4G12950 | AFUA_5G08170 | AFUA_5G08530 | AFUA_6G09165 | AFUA_6G12350 | AFUA_6G13200 | AFUA_8G05170	0.00021818	0.013773	13 / 24	13 / 2125
10.01.05.01	DNA repair	Cell cycle and DNA processing	AFUA_1G00630 | AFUA_1G01600 | AFUA_1G03050 | AFUA_1G05830 | AFUA_1G07000 | AFUA_1G07150 | AFUA_1G09240 | AFUA_1G10050 | AFUA_1G10410 | AFUA_1G10480 | AFUA_1G13730 | AFUA_1G13910 | AFUA_2G01120 | AFUA_2G02530 | AFUA_2G02620 | AFUA_2G04860 | AFUA_2G06190 | AFUA_2G09010 | AFUA_2G10750 | AFUA_2G11660 | AFUA_2G12220 | AFUA_2G13360 | AFUA_2G13690 | AFUA_2G15220 | AFUA_2G17110 | AFUA_3G06060 | AFUA_3G06…	0.00041386	0.023222	72 / 249	72 / 2125
42.25	vacuole or lysosome	Biogenesis of cellular components	AFUA_1G11970 | AFUA_1G16970 | AFUA_2G04720 | AFUA_2G10980 | AFUA_2G16480 | AFUA_3G14060 | AFUA_3G14560 | AFUA_3G14970 | AFUA_4G09090 | AFUA_4G11000 | AFUA_5G02360 | AFUA_5G08530 | AFUA_5G08740 | AFUA_5G11320 | AFUA_5G13240 | AFUA_5G13540 | AFUA_6G03940 | AFUA_6G04870 | AFUA_6G07440 | AFUA_6G09165 | AFUA_6G12350	0.00060036	0.030318	21 / 52	21 / 2125
32.07.07	oxygen and radical detoxification	Cell rescue, defense and virulence	AFUA_1G15960 | AFUA_2G00660 | AFUA_3G12270 | AFUA_3G14970 | AFUA_4G07870 | AFUA_4G09090 | AFUA_4G09110 | AFUA_4G12990 | AFUA_5G09240 | AFUA_5G11320 | AFUA_5G15070 | AFUA_6G02280 | AFUA_6G13570 | AFUA_8G01670 | AFUA_8G02500	0.00084399	0.035621	15 / 33	15 / 2125
14.07	protein modification	Protein fate (folding, modification, destination)	AFUA_1G04640 | AFUA_1G08940 | AFUA_1G11410 | AFUA_1G16970 | AFUA_2G01130 | AFUA_2G03810 | AFUA_2G04450 | AFUA_2G07670 | AFUA_2G08420 | AFUA_2G09290 | AFUA_2G10980 | AFUA_2G11240 | AFUA_2G13690 | AFUA_2G14600 | AFUA_2G14960 | AFUA_2G16470 | AFUA_3G05390 | AFUA_3G10130 | AFUA_3G11100 | AFUA_3G14060 | AFUA_3G14430 | AFUA_3G14970 | AFUA_4G04600 | AFUA_4G04612 | AFUA_4G06930 | AFUA_4G07760 | AFUA_4G08…	0.00084645	0.035621	53 / 176	53 / 2125
GO ID	GO name	GO namespace	Gene ID(s)	Exact p-value	Adjusted p-value	# genes / category	# genes / input
GO:0006289	nucleotide-excision repair	BP	AFUA_1G13910 | AFUA_2G04860 | AFUA_2G11660 | AFUA_4G04360 | AFUA_4G11690 | AFUA_5G01800 | AFUA_5G03320 | AFUA_5G06040 | AFUA_5G11580 | AFUA_6G07500 | AFUA_6G10900 | AFUA_7G05320 | AFUA_3G14550	5.7112e-7	0.00056655	13 / 16	13 / 2125
GO:0006914	autophagy	BP	AFUA_8G05170 | AFUA_4G09050 | AFUA_3G11590 | AFUA_6G09165 | AFUA_2G04770 | AFUA_2G10900 | AFUA_2G14100 | AFUA_6G13200 | AFUA_2G15370 | AFUA_5G08170 | AFUA_1G07470 | AFUA_6G12350 | AFUA_2G05010 | AFUA_4G12950	2.3004e-05	0.01141	14 / 22	14 / 2125
GO:0000502	proteasome complex	CC	AFUA_1G06170 | AFUA_1G06300 | AFUA_1G07540 | AFUA_2G15070 | AFUA_3G06110 | AFUA_3G07820 | AFUA_3G08940 | AFUA_3G11300 | AFUA_3G11390 | AFUA_4G07420 | AFUA_4G07510 | AFUA_4G08480 | AFUA_4G11290 | AFUA_5G07050 | AFUA_5G10740 | AFUA_5G11720 | AFUA_6G06350 | AFUA_6G06440 | AFUA_6G06450 | AFUA_6G08960	3.7739e-05	0.011702	20 / 39	20 / 2125
GO:0016881	acid-amino acid ligase activity	MF	AFUA_1G11410 | AFUA_1G15570 | AFUA_2G01130 | AFUA_2G13690 | AFUA_2G16470 | AFUA_3G14430 | AFUA_4G04612 | AFUA_4G13940 | AFUA_5G04060 | AFUA_5G07040 | AFUA_5G09200 | AFUA_6G09160 | AFUA_6G14130 | AFUA_6G14210	4.7186e-05	0.011702	14 / 23	14 / 2125
GO:0016226	iron-sulfur cluster assembly	BP	AFUA_1G04680 | AFUA_2G10370 | AFUA_4G06770 | AFUA_4G10510 | AFUA_4G10690 | AFUA_5G03600 | AFUA_2G15960 | AFUA_5G07290	0.00013104	0.025998	8 / 10	8 / 2125
GO:0005773	vacuole	CC	AFUA_1G11490 | AFUA_8G05360 | AFUA_3G11590 | AFUA_2G15370 | AFUA_1G07470 | AFUA_5G13230 | AFUA_2G05010 | AFUA_3G11400 | AFUA_2G16480 | AFUA_3G11220 | AFUA_1G14910 | AFUA_5G13540	0.00020343	0.033633	12 / 20	12 / 2125
GO:0008150	biological_process	BP	AFUA_1G00120 | AFUA_1G00500 | AFUA_1G00520 | AFUA_1G00550 | AFUA_1G00630 | AFUA_1G00670 | AFUA_1G00690 | AFUA_1G00910 | AFUA_1G00920 | AFUA_1G00930 | AFUA_1G01100 | AFUA_1G01350 | AFUA_1G01360 | AFUA_1G01390 | AFUA_1G01410 | AFUA_1G01570 | AFUA_1G01610 | AFUA_1G01620 | AFUA_1G01790 | AFUA_1G02080 | AFUA_1G02100 | AFUA_1G02120 | AFUA_1G02130 | AFUA_1G02200 | AFUA_1G02330 | AFUA_1G02340 | AFUA_1G02…	0.00029979	0.042484	1009 / 4382	1009 / 2125
GO:0005768	endosome	CC	AFUA_2G07670 | AFUA_2G10900 | AFUA_2G11760 | AFUA_2G04670 | AFUA_2G05010 | AFUA_4G12950 | AFUA_1G14910 | AFUA_2G04740	0.00038967	0.048319	8 / 11	8 / 2125
GO:0003684	damaged DNA binding	MF	AFUA_1G10410 | AFUA_2G04860 | AFUA_2G11660 | AFUA_5G01800 | AFUA_5G06040 | AFUA_5G07740 | AFUA_6G08570 | AFUA_7G01270 | AFUA_7G05320 | AFUA_2G02620	0.00044764	0.04934	10 / 16	10 / 2125
KEGG pathway ID	KEGG pathway name	KEGG main category	Gene ID(s)	Exact p-value	Adjusted p-value	# genes / category	# genes / input
3050	Proteasome	Genetic Information Processing	AFUA_1G06170 | AFUA_1G06300 | AFUA_1G07540 | AFUA_2G15070 | AFUA_3G06110 | AFUA_3G07820 | AFUA_3G08940 | AFUA_3G11300 | AFUA_3G11390 | AFUA_4G07420 | AFUA_4G07510 | AFUA_4G08480 | AFUA_4G11290 | AFUA_5G07050 | AFUA_5G10740 | AFUA_5G11720 | AFUA_6G06350 | AFUA_6G06440 | AFUA_6G06450 | AFUA_6G08960	5.783e-7	5.9565e-05	20 / 34	20 / 2125
3420	Nucleotide excision repair	Genetic Information Processing	AFUA_1G13910 | AFUA_2G04860 | AFUA_2G06190 | AFUA_2G09010 | AFUA_2G12220 | AFUA_3G14550 | AFUA_4G03840 | AFUA_4G04360 | AFUA_4G08900 | AFUA_4G11690 | AFUA_5G01800 | AFUA_5G03320 | AFUA_5G05790 | AFUA_5G06040 | AFUA_5G11580 | AFUA_5G14820 | AFUA_6G02530 | AFUA_6G07500 | AFUA_6G10560	6.9619e-05	0.0035854	19 / 40	19 / 2125
3450	Non-homologous end-joining	Genetic Information Processing	AFUA_1G10480 | AFUA_2G02620 | AFUA_3G06060 | AFUA_4G12680 | AFUA_5G07740 | AFUA_5G12050 | AFUA_6G11410	0.00029951	0.0092077	7 / 9	7 / 2125
4140	Regulation of autophagy	Cellular Processes	AFUA_1G07470 | AFUA_2G04770 | AFUA_2G14100 | AFUA_3G11590 | AFUA_4G09050 | AFUA_5G08170 | AFUA_5G13540 | AFUA_6G09165 | AFUA_8G05170	0.00035758	0.0092077	9 / 14	9 / 2125
3022	Basal transcription factors	Genetic Information Processing	AFUA_1G13910 | AFUA_2G15680 | AFUA_3G04230 | AFUA_3G06090 | AFUA_3G10120 | AFUA_3G10620 | AFUA_3G14550 | AFUA_4G04360 | AFUA_4G08900 | AFUA_4G11690 | AFUA_5G03320 | AFUA_5G11580 | AFUA_6G13130 | AFUA_8G05490	0.00080805	0.016646	14 / 30	14 / 2125
3040	Spliceosome	Genetic Information Processing	AFUA_1G07440 | AFUA_1G10050 | AFUA_1G10190 | AFUA_1G10710 | AFUA_1G14060 | AFUA_1G16990 | AFUA_2G03030 | AFUA_2G05960 | AFUA_2G06070 | AFUA_2G07710 | AFUA_2G10750 | AFUA_3G02380 | AFUA_3G06770 | AFUA_3G10450 | AFUA_3G12290 | AFUA_4G09020 | AFUA_4G10420 | AFUA_4G13350 | AFUA_5G02410 | AFUA_5G03050 | AFUA_5G05610 | AFUA_5G07180 | AFUA_5G09060 | AFUA_5G10830 | AFUA_5G11910 | AFUA_5G13480 | AFUA_6G02…	0.0015674	0.026907	29 / 86	29 / 2125
4120	Ubiquitin mediated proteolysis	Genetic Information Processing	AFUA_1G04210 | AFUA_1G05970 | AFUA_1G11410 | AFUA_1G12960 | AFUA_2G11040 | AFUA_2G12060 | AFUA_2G13690 | AFUA_2G14110 | AFUA_2G16470 | AFUA_3G14430 | AFUA_4G07340 | AFUA_4G13940 | AFUA_5G04060 | AFUA_5G05790 | AFUA_5G07040 | AFUA_5G09200 | AFUA_5G13350 | AFUA_6G08880 | AFUA_6G09160 | AFUA_6G14130 | AFUA_6G14210	0.0020328	0.029911	21 / 57	21 / 2125
650	Butanoate metabolism	Metabolism	AFUA_1G01780 | AFUA_1G16490 | AFUA_2G00480 | AFUA_2G01280 | AFUA_2G01410 | AFUA_2G11250 | AFUA_2G14560 | AFUA_2G15740 | AFUA_3G02580 | AFUA_3G10310 | AFUA_3G11120 | AFUA_4G00940 | AFUA_4G04410 | AFUA_4G07210 | AFUA_4G08890 | AFUA_4G11260 | AFUA_5G02020 | AFUA_5G10790 | AFUA_6G08740 | AFUA_6G14200 | AFUA_7G00700 | AFUA_7G01720 | AFUA_7G04140 | AFUA_8G06020	0.0037968	0.048884	24 / 71	24 / 2125
Gene group:	Down-regulated by combined H2O2 - iron starvation stress in compare to iron starved cultures
1. AspGD Gene Ontology Term Finder (http://www.aspergillusgenome.org/cgi-bin/GO/goTermFinder)
GOID	GO_term	Cluster frequency	Background frequency	Corrected P-value	False discovery rate	Gene(s) annotated to the term	Directly Annotated GOID List
42254	ribosome biogenesis	76 out of 2028 genes, 3.7%	177 out of 10130 background genes, 1.7%	4.2e-09	0	rsa4:Afu1g03390:Afu1g04320:Afu1g05080:Afu1g05310:Afu1g05340:Afu1g05630:Afu1g06600:Afu1g09200:Afu1g10510:Afu1g10760:Afu1g10990:Afu1g11130:Afu1g12890:Afu1g13570:nopA:Afu1g14580:Afu1g15020:Afu2g01480:S10a:Afu2g03590:Afu2g04130:Afu2g05560:Afu2g09200:Afu2g10090:Afu2g10300:Afu2g10440:Afu2g10500:rpL3:Afu2g12880:Afu2g12890:Afu2g13130:Afu2g17050:Afu2g17060:Afu3g04110:Afu3g06010:Afu3g06970:Afu3g08090:Afu3g…	51083:16075:920:70475:45944:6270:31167:55:6449:27:44416:42274:463:447:31087:2182:462:42254:71216:71038:42149:480:30174:31120:6310:467:1901919:6970:30010:6450:70317:56:31118:54:71035:470:44182:1902626:36180:16567:6414:19919:32880:2109:466:28:16973:280:30846:30490:8033:34599:9267:6452:6364:6267:2181:1990258:6412:45903:154:48025:461:494:42493:42256:42273:6407:36170:472:956:35690
22613	ribonucleoprotein complex biogenesis	77 out of 2028 genes, 3.8%	202 out of 10130 background genes, 2.0%	2.88e-06	0	rsa4:Afu1g03390:Afu1g04320:Afu1g05080:Afu1g05310:Afu1g05340:Afu1g05630:Afu1g06600:Afu1g09200:Afu1g10510:Afu1g10760:Afu1g10990:Afu1g11130:Afu1g12000:Afu1g12890:Afu1g13570:nopA:Afu1g14580:Afu1g15020:Afu2g01480:S10a:Afu2g03590:Afu2g04130:Afu2g05560:Afu2g09200:Afu2g10090:Afu2g10300:Afu2g10440:Afu2g10500:rpL3:Afu2g12880:Afu2g12890:Afu2g13130:Afu2g17050:Afu2g17060:Afu3g04110:Afu3g06010:Afu3g06970:Afu3g…	51083:16075:920:70475:45944:6270:31167:55:6449:27:44416:463:42274:447:31087:2182:462:42254:71216:71038:42149:480:30174:6310:31120:467:1901919:6970:30010:6450:70317:56:31118:54:71035:470:44182:1902626:36180:43488:16567:6414:32880:19919:2109:466:16973:28:280:30846:30490:184:8033:34599:9267:6452:6267:6364:2181:1990258:34063:6412:45903:154:48025:461:494:42256:42493:42273:6407:36170:956:472:35690
1901503	ether biosynthetic process	16 out of 2028 genes, 0.8%	20 out of 10130 background genes, 0.2%	2.5e-05	0	ftmD:ftmF:fma-PKS:fma-AT:Afu8g00390:Afu8g00400:metAP:fumR:Afu8g00430:Afu8g00440:Afu8g00480:Afu8g00490:Afu8g00500:Afu8g00510:fma-TC:Afu8g02350	1900590:1900563:1900560:1902092:1900815:55114:45461:19748:1900851:1900584:1900790:1900554:1900557:1900593:1900772:6355:6508:1902181:1902086
1902084	fumagillin metabolic process	13 out of 2028 genes, 0.6%	15 out of 10130 background genes, 0.1%	0.0001	0	fma-PKS:fma-AT:Afu8g00390:Afu8g00400:metAP:fumR:Afu8g00430:Afu8g00440:Afu8g00480:Afu8g00490:Afu8g00500:Afu8g00510:fma-TC	1902092:1900815:55114:45461:19748:1900851:1900584:1900790:1900554:1900557:6355:6508:1902086
1902086	fumagillin biosynthetic process	13 out of 2028 genes, 0.6%	15 out of 10130 background genes, 0.1%	0.0001	0	fma-PKS:fma-AT:Afu8g00390:Afu8g00400:metAP:fumR:Afu8g00430:Afu8g00440:Afu8g00480:Afu8g00490:Afu8g00500:Afu8g00510:fma-TC	1902092:1900815:55114:45461:19748:1900851:1900584:1900790:1900554:1900557:6355:6508:1902086
97176	epoxide metabolic process	13 out of 2028 genes, 0.6%	15 out of 10130 background genes, 0.1%	0.0001	0	fma-PKS:fma-AT:Afu8g00390:Afu8g00400:metAP:fumR:Afu8g00430:Afu8g00440:Afu8g00480:Afu8g00490:Afu8g00500:Afu8g00510:fma-TC	1902092:1900815:55114:45461:19748:1900851:1900584:1900790:1900554:1900557:6355:6508:1902086
18904	ether metabolic process	19 out of 2028 genes, 0.9%	30 out of 10130 background genes, 0.3%	0.00051	0	pptA:aspf28:ftmD:ftmF:fma-PKS:fma-AT:Afu8g00390:Afu8g00400:metAP:fumR:Afu8g00430:Afu8g00440:Afu8g00480:Afu8g00490:Afu8g00500:Afu8g00510:fma-TC:Afu8g01090:Afu8g02350	1900590:1900563:1900605:45454:1900560:1902092:1900815:55114:31171:45461:19748:1900599:1900851:1900540:1901366:1900821:1900596:1900584:1900790:1900793:1900554:6662:43324:1900557:1900593:1900772:6355:1900764:70787:1900787:42318:6508:9059:1902181:1902086
6364	rRNA processing	47 out of 2028 genes, 2.3%	122 out of 10130 background genes, 1.2%	0.00309	0	Afu1g04320:Afu1g09200:Afu1g10510:Afu1g10990:Afu1g13570:nopA:Afu1g14580:S10a:Afu2g03590:Afu2g04130:Afu2g05560:Afu2g09200:Afu2g10440:Afu2g10500:Afu2g12890:Afu2g13130:Afu2g17050:Afu2g17060:Afu3g04110:Afu3g06010:Afu3g06970:Afu3g08090:Afu3g09340:Afu3g11260:Afu3g13280:rps0:Afu4g03880:Afu4g07570:Afu4g10800:Afu4g13450:Afu5g01760:Afu5g03090:rps1:Afu5g05730:Afu5g12270:Afu5g13470:Afu6g01990:Afu6g04260:Afu6g…	51083:16075:920:70475:6270:31167:27:44416:463:447:31087:462:71216:71038:42149:480:30174:6310:31120:467:1901919:30010:6450:31118:54:71035:470:44182:1902626:36180:16567:2109:466:28:280:30846:30490:8033:9267:6452:6267:6364:2181:1990258:6412:45903:154:48025:461:494:42493:42273:6407:36170:956:472:35690
42274	ribosomal small subunit biogenesis	29 out of 2028 genes, 1.4%	64 out of 10130 background genes, 0.6%	0.00742	0	Afu1g04320:Afu1g05310:Afu1g05340:Afu1g06600:S10a:Afu2g03590:Afu2g04130:Afu2g10300:Afu2g10440:Afu2g10500:Afu2g12890:Afu3g04110:Afu3g06010:Afu3g06970:Afu3g09340:Afu3g11260:rps0:Afu4g10800:Afu5g03090:rps1:Afu5g06520:Afu5g09560:Afu6g03580:Afu6g04330:Afu6g13550:Afu7g02140:Afu7g04860:Afu7g05290:noc4	920:70475:42274:447:462:71216:480:6310:6970:30010:70317:56:36180:16567:32880:2109:16973:28:30490:34599:9267:2181:6412:45903:154:461:42273:6407:36170:472:35690
42273	ribosomal large subunit biogenesis	26 out of 2028 genes, 1.3%	56 out of 10130 background genes, 0.6%	0.01344	0	rsa4:Afu1g03390:Afu1g05080:Afu1g06600:Afu1g09200:Afu1g10510:Afu1g10760:Afu1g11130:Afu1g12890:Afu2g01480:Afu2g05560:rpL3:Afu2g17060:Afu3g08090:Afu3g13280:Afu4g03880:Afu4g07570:Afu5g01760:Afu5g05630:Afu5g12270:Afu5g13470:Afu6g01990:Afu6g04260:Afu6g05060:Afu6g07080:Afu6g12990	70475:27:463:42274:31087:71216:30174:1901919:71035:470:1902626:36180:6414:466:280:30846:9267:6267:6364:2181:6412:42273:36170:956:35690
16072	rRNA metabolic process	47 out of 2028 genes, 2.3%	128 out of 10130 background genes, 1.3%	0.01445	0	Afu1g04320:Afu1g09200:Afu1g10510:Afu1g10990:Afu1g13570:nopA:Afu1g14580:S10a:Afu2g03590:Afu2g04130:Afu2g05560:Afu2g09200:Afu2g10440:Afu2g10500:Afu2g12890:Afu2g13130:Afu2g17050:Afu2g17060:Afu3g04110:Afu3g06010:Afu3g06970:Afu3g08090:Afu3g09340:Afu3g11260:Afu3g13280:rps0:Afu4g03880:Afu4g07570:Afu4g10800:Afu4g13450:Afu5g01760:Afu5g03090:rps1:Afu5g05730:Afu5g12270:Afu5g13470:Afu6g01990:Afu6g04260:Afu6g…	51083:16075:920:70475:6270:31167:27:44416:463:447:31087:462:71216:71038:42149:480:30174:6310:31120:467:1901919:30010:6450:31118:54:71035:470:44182:1902626:36180:16567:2109:466:28:280:30846:30490:8033:9267:6452:6267:6364:2181:1990258:6412:45903:154:48025:461:494:42493:42273:6407:36170:956:472:35690
44711	single-organism biosynthetic process	194 out of 2028 genes, 9.6%	742 out of 10130 background genes, 7.3%	0.02943	0	ilv3B:Afu1g03775:Afu1g04070:erg2:Afu1g05060:gpgA:Afu1g05530:erg24B:agm1:erg4:Afu1g07380:nrps1:Afu1g10720:sskB:Afu1g11010:hmg2:veA:Afu1g12530:Afu1g12800:gpaA:Afu1g13490:Afu1g13870:Afu1g14570:Afu1g15830:Afu1g16270:Afu1g16280:brlA:Afu1g16880:Afu1g17700:Afu2g01010:Afu2g01160:Afu2g04020:Afu2g04310:Afu2g05490:Afu2g07590:pyrG:pptA:Afu2g10450:Afu2g10740:Afu2g10855:Afu2g11290:Afu2g11540:erg28:kre6:ime2:Af…	1900535:19697:6974:1410:6490:51792:6279:6777:30838:730:9435:30447:45991:463:16126:55085:71701:48315:6567:6429:9272:1900617:6227:6116:48311:9097:70791:71483:75306:15914:16255:9251:45461:30174:30814:15031:5982:742:1900851:6807:6740:9932:8295:70809:6233:226:1902835:6038:1902828:1900596:43942:9082:6090:19358:44182:727:7155:31929:6177:71470:42148:70596:7127:15784:168:6351:43386:6812:6190:1900764:6228:…
71705	nitrogen compound transport	47 out of 2028 genes, 2.3%	133 out of 10130 background genes, 1.3%	0.04616	0.0031	Afu1g04870:Afu1g05340:Afu1g05630:rmtA:Afu1g10640:Afu1g10890:Afu1g10930:Afu1g11440:crnA:Afu1g13210:Afu1g13900:abcC:Afu1g15020:Afu1g16880:nrtB:Afu2g03000:Afu2g04080:Afu2g04690:meaA:Afu2g08800:Afu2g10090:optB:Afu3g03820:Afu3g07990:Afu3g08780:rps0:Afu4g00830:Afu4g03220:Afu4g03370:Afu4g06910:Afu5g02790:Afu5g02940:gmtA:azgA:Afu5g11020:Afu6g02000:optG:Afu6g03580:Afu6g07260:Afu6g11100:Afu6g12660:Afu6g135…	55085:6847:15810:31460:71934:15784:6351:6611:15747:60356:15848:44271:35246:35344:15840:70778:71996:1900749:15903:447:6863:6820:35442:6915:1903222:7005:15871:15696:45903:1403:42939:71276:98721:15720:44550:19740:42274:42906:45454:51180:9442:71467:44376:15812:15706:71528:60567:72489:15707:46618:6811:2181:6412:15811:3333:6407:34229:32968:15813:71242:51278:15851:7163:51027:15890:42938:1990022:15847:56…
2. FungiFun (https://elbe.hki-jena.de/fungifun/fungifun.php)
FunCat ID	FunCat description	FunCat main category	Gene ID(s)	Exact p-value	Adjusted p-value	# genes / category	# genes / input
12.01	ribosome biogenesis	Protein synthesis	AFUA_1G01990 | AFUA_1G03390 | AFUA_1G04320 | AFUA_1G04660 | AFUA_1G05080 | AFUA_1G05340 | AFUA_1G05410 | AFUA_1G05630 | AFUA_1G05990 | AFUA_1G06340 | AFUA_1G06830 | AFUA_1G07630 | AFUA_1G09100 | AFUA_1G09200 | AFUA_1G10510 | AFUA_1G10760 | AFUA_1G10990 | AFUA_1G12890 | AFUA_1G13570 | AFUA_1G14180 | AFUA_1G14410 | AFUA_1G15020 | AFUA_1G15030 | AFUA_1G15730 | AFUA_1G16523 | AFUA_2G01480 | AFUA_2G02…	2.3349e-20	1.1908e-17	96 / 182	96 / 2028
12.01.01	ribosomal proteins	Protein synthesis	AFUA_1G03110 | AFUA_1G03390 | AFUA_1G04320 | AFUA_1G04530 | AFUA_1G04660 | AFUA_1G05080 | AFUA_1G05340 | AFUA_1G05500 | AFUA_1G05630 | AFUA_1G05990 | AFUA_1G06340 | AFUA_1G06830 | AFUA_1G09100 | AFUA_1G09850 | AFUA_1G10510 | AFUA_1G10760 | AFUA_1G11130 | AFUA_1G12890 | AFUA_1G14220 | AFUA_1G14410 | AFUA_1G15020 | AFUA_1G15730 | AFUA_1G16523 | AFUA_2G02150 | AFUA_2G03040 | AFUA_2G03380 | AFUA_2G03…	7.1279e-14	1.8176e-11	79 / 165	79 / 2028
12.04	translation	Protein synthesis	AFUA_1G01990 | AFUA_1G03110 | AFUA_1G03390 | AFUA_1G04070 | AFUA_1G04320 | AFUA_1G04660 | AFUA_1G05080 | AFUA_1G05500 | AFUA_1G05630 | AFUA_1G05990 | AFUA_1G06340 | AFUA_1G06830 | AFUA_1G09100 | AFUA_1G10510 | AFUA_1G11130 | AFUA_1G11190 | AFUA_1G12130 | AFUA_1G12890 | AFUA_1G14410 | AFUA_1G15020 | AFUA_1G16523 | AFUA_2G02150 | AFUA_2G03040 | AFUA_2G03380 | AFUA_2G04130 | AFUA_2G07380 | AFUA_2G09…	6.2778e-11	1.0672e-8	77 / 177	77 / 2028
20.01.23	allantoin and allantoate transport	Cellular transport, transport facilitation and transport routes	AFUA_1G13210 | AFUA_1G16690 | AFUA_1G17530 | AFUA_2G00110 | AFUA_2G00840 | AFUA_2G04070 | AFUA_2G08350 | AFUA_3G01840 | AFUA_3G02080 | AFUA_3G03820 | AFUA_3G07950 | AFUA_4G00120 | AFUA_4G00550 | AFUA_4G01000 | AFUA_4G02870 | AFUA_4G13900 | AFUA_5G01680 | AFUA_5G09470 | AFUA_5G13290 | AFUA_5G14500 | AFUA_6G00130 | AFUA_6G00630 | AFUA_6G00710 | AFUA_6G01820 | AFUA_6G02000 | AFUA_6G08340 | AFUA_6G11…	5.6796e-8	7.2415e-06	29 / 51	29 / 2028
1.2	secondary metabolism	Metabolism	AFUA_1G00560 | AFUA_1G00980 | AFUA_1G00990 | AFUA_1G01000 | AFUA_1G01180 | AFUA_1G01730 | AFUA_1G01890 | AFUA_1G01930 | AFUA_1G04390 | AFUA_1G07130 | AFUA_1G07650 | AFUA_1G09120 | AFUA_1G10380 | AFUA_1G10390 | AFUA_1G11290 | AFUA_1G11650 | AFUA_1G12620 | AFUA_1G14330 | AFUA_1G14400 | AFUA_1G14530 | AFUA_1G15300 | AFUA_1G15910 | AFUA_1G16690 | AFUA_1G17140 | AFUA_2G00540 | AFUA_2G00730 | AFUA_2G00…	7.9355e-8	8.0942e-06	252 / 870	252 / 2028
20.09.18	cellular import	Cellular transport, transport facilitation and transport routes	AFUA_1G03280 | AFUA_1G03290 | AFUA_1G05020 | AFUA_1G09120 | AFUA_1G10890 | AFUA_1G10930 | AFUA_1G13210 | AFUA_1G14340 | AFUA_1G15300 | AFUA_1G15970 | AFUA_1G17530 | AFUA_2G00110 | AFUA_2G00840 | AFUA_2G01370 | AFUA_2G03000 | AFUA_2G04070 | AFUA_2G04690 | AFUA_2G05880 | AFUA_2G07910 | AFUA_2G08350 | AFUA_2G08830 | AFUA_2G10560 | AFUA_2G10690 | AFUA_2G11220 | AFUA_2G15410 | AFUA_3G01670 | AFUA_3G01…	3.5665e-7	3.0316e-05	93 / 265	93 / 2028
20.01.25	vitamine/cofactor transport	Cellular transport, transport facilitation and transport routes	AFUA_1G10890 | AFUA_1G15300 | AFUA_1G16690 | AFUA_2G00110 | AFUA_2G00840 | AFUA_2G03000 | AFUA_2G04690 | AFUA_3G00310 | AFUA_3G03820 | AFUA_3G07950 | AFUA_4G00120 | AFUA_4G01000 | AFUA_4G06230 | AFUA_4G13900 | AFUA_5G01680 | AFUA_5G02940 | AFUA_5G13290 | AFUA_5G14500 | AFUA_6G00130 | AFUA_6G00710 | AFUA_6G01930 | AFUA_6G07260 | AFUA_6G08340 | AFUA_6G11320 | AFUA_7G01740 | AFUA_7G06120	0.0001149	0.008371	26 / 59	26 / 2028
20.03	transport facilities	Cellular transport, transport facilitation and transport routes	AFUA_1G02730 | AFUA_1G03280 | AFUA_1G03290 | AFUA_1G04890 | AFUA_1G05020 | AFUA_1G05610 | AFUA_1G06440 | AFUA_1G07170 | AFUA_1G09120 | AFUA_1G10880 | AFUA_1G10890 | AFUA_1G10930 | AFUA_1G12850 | AFUA_1G15140 | AFUA_1G15300 | AFUA_1G16690 | AFUA_1G16880 | AFUA_1G17470 | AFUA_1G17530 | AFUA_2G00110 | AFUA_2G00840 | AFUA_2G01370 | AFUA_2G02040 | AFUA_2G03000 | AFUA_2G04070 | AFUA_2G04080 | AFUA_2G04…	0.00017473	0.010906	129 / 445	129 / 2028
20.09.18.07	non-vesicular cellular import	Cellular transport, transport facilitation and transport routes	AFUA_1G03280 | AFUA_1G05020 | AFUA_1G13210 | AFUA_1G16690 | AFUA_1G17530 | AFUA_2G00110 | AFUA_2G00840 | AFUA_2G04070 | AFUA_2G08350 | AFUA_2G08800 | AFUA_2G11220 | AFUA_2G15410 | AFUA_3G01670 | AFUA_3G01700 | AFUA_3G01840 | AFUA_3G02080 | AFUA_3G03820 | AFUA_3G07950 | AFUA_3G10880 | AFUA_3G13670 | AFUA_4G00120 | AFUA_4G00150 | AFUA_4G00240 | AFUA_4G00550 | AFUA_4G00800 | AFUA_4G00830 | AFUA_4G00…	0.00019246	0.010906	63 / 190	63 / 2028
01.06.05	fatty acid metabolism	Metabolism	AFUA_1G00990 | AFUA_1G05360 | AFUA_1G07200 | AFUA_1G07340 | AFUA_1G11010 | AFUA_1G12880 | AFUA_1G14380 | AFUA_1G15520 | AFUA_1G17700 | AFUA_2G01160 | AFUA_2G10920 | AFUA_2G11360 | AFUA_2G11540 | AFUA_2G14060 | AFUA_2G14430 | AFUA_3G04210 | AFUA_3G04220 | AFUA_3G09150 | AFUA_3G09220 | AFUA_3G09510 | AFUA_3G12120 | AFUA_3G14520 | AFUA_4G07050 | AFUA_4G07710 | AFUA_4G10770 | AFUA_4G14010 | AFUA_4G14…	0.00034446	0.017568	49 / 142	49 / 2028
1.05	C-compound and carbohydrate metabolism	Metabolism	AFUA_1G00980 | AFUA_1G00990 | AFUA_1G01180 | AFUA_1G01380 | AFUA_1G01890 | AFUA_1G02800 | AFUA_1G03280 | AFUA_1G04090 | AFUA_1G04150 | AFUA_1G05290 | AFUA_1G05310 | AFUA_1G05580 | AFUA_1G06210 | AFUA_1G07200 | AFUA_1G07650 | AFUA_1G10830 | AFUA_1G11010 | AFUA_1G12440 | AFUA_1G12800 | AFUA_1G12920 | AFUA_1G13870 | AFUA_1G14170 | AFUA_1G14210 | AFUA_1G14400 | AFUA_1G14560 | AFUA_1G15520 | AFUA_1G15…	0.00072221	0.032534	225 / 858	225 / 2028
32.05.05	virulence, disease factors	Cell rescue, defense and virulence	AFUA_1G01010 | AFUA_1G05300 | AFUA_1G05595 | AFUA_1G06350 | AFUA_1G14450 | AFUA_2G17830 | AFUA_3G00590 | AFUA_3G00850 | AFUA_3G01200 | AFUA_3G01410 | AFUA_3G07520 | AFUA_3G14510 | AFUA_3G15100 | AFUA_4G00600 | AFUA_4G08850 | AFUA_4G10080 | AFUA_4G12000 | AFUA_4G14360 | AFUA_5G00960 | AFUA_5G02860 | AFUA_6G00640 | AFUA_6G01870 | AFUA_6G02400 | AFUA_6G03600 | AFUA_6G07820 | AFUA_6G13270 | AFUA_6G13…	0.00076551	0.032534	35 / 96	35 / 2028
01.01.03.01.02	degradation of glutamine	Metabolism	AFUA_2G10070 | AFUA_3G04220 | AFUA_3G07030 | AFUA_4G03710 | AFUA_4G06620 | AFUA_5G03350 | AFUA_6G09910 | AFUA_7G00690	0.0011078	0.043458	8 / 12	8 / 2028
GO ID	GO name	GO namespace	Gene ID(s)	Exact p-value	Adjusted p-value	# genes / category	# genes / input
GO:0003735	structural constituent of ribosome	MF	AFUA_1G03110 | AFUA_1G03390 | AFUA_1G04320 | AFUA_1G04530 | AFUA_1G04660 | AFUA_1G05080 | AFUA_1G05340 | AFUA_1G05500 | AFUA_1G05630 | AFUA_1G05990 | AFUA_1G06340 | AFUA_1G06830 | AFUA_1G09100 | AFUA_1G09850 | AFUA_1G10510 | AFUA_1G11130 | AFUA_1G12890 | AFUA_1G15020 | AFUA_1G15730 | AFUA_2G02150 | AFUA_2G03040 | AFUA_2G03380 | AFUA_2G04130 | AFUA_2G07380 | AFUA_2G08130 | AFUA_2G09200 | AFUA_2G10…	4.404e-19	4.6815e-16	66 / 111	66 / 2028
GO:0005840	ribosome	CC	AFUA_1G03110 | AFUA_1G03390 | AFUA_1G04320 | AFUA_1G04530 | AFUA_1G04660 | AFUA_1G05080 | AFUA_1G05340 | AFUA_1G05500 | AFUA_1G05630 | AFUA_1G05990 | AFUA_1G06340 | AFUA_1G06830 | AFUA_1G09100 | AFUA_1G09850 | AFUA_1G10510 | AFUA_1G11130 | AFUA_1G12890 | AFUA_1G15020 | AFUA_1G15730 | AFUA_1G16523 | AFUA_2G02150 | AFUA_2G03040 | AFUA_2G03380 | AFUA_2G04130 | AFUA_2G07380 | AFUA_2G08130 | AFUA_2G09…	4.9421e-18	2.6267e-15	72 / 131	72 / 2028
GO:0006412	translation	BP	AFUA_1G03110 | AFUA_1G03390 | AFUA_1G04320 | AFUA_1G04460 | AFUA_1G04530 | AFUA_1G04660 | AFUA_1G05340 | AFUA_1G05500 | AFUA_1G05630 | AFUA_1G05990 | AFUA_1G06340 | AFUA_1G09100 | AFUA_1G09850 | AFUA_1G10510 | AFUA_1G11130 | AFUA_1G11190 | AFUA_1G12130 | AFUA_1G12890 | AFUA_1G15020 | AFUA_1G15730 | AFUA_2G02150 | AFUA_2G03040 | AFUA_2G03380 | AFUA_2G04130 | AFUA_2G07380 | AFUA_2G08130 | AFUA_2G09…	4.7282e-13	1.6754e-10	72 / 155	72 / 2028
GO:0030529	ribonucleoprotein complex	CC	AFUA_1G03390 | AFUA_1G04320 | AFUA_1G04530 | AFUA_1G04660 | AFUA_1G05080 | AFUA_1G05500 | AFUA_1G05630 | AFUA_1G05990 | AFUA_1G06340 | AFUA_1G06830 | AFUA_1G12590 | AFUA_1G13570 | AFUA_1G15020 | AFUA_1G15730 | AFUA_2G03380 | AFUA_2G03930 | AFUA_2G04130 | AFUA_2G05930 | AFUA_2G07380 | AFUA_2G08130 | AFUA_2G10090 | AFUA_2G10100 | AFUA_2G10440 | AFUA_2G10500 | AFUA_2G12890 | AFUA_3G05600 | AFUA_3G06…	2.886e-9	7.6695e-7	51 / 112	51 / 2028
GO:1902086	fumagillin biosynthetic process	BP	AFUA_8G00370 | AFUA_8G00380 | AFUA_8G00390 | AFUA_8G00400 | AFUA_8G00410 | AFUA_8G00420 | AFUA_8G00430 | AFUA_8G00440 | AFUA_8G00480 | AFUA_8G00490 | AFUA_8G00500 | AFUA_8G00510 | AFUA_8G00520 | AFUA_8G00540	9.5113e-8	2.0221e-05	14 / 17	14 / 2028
GO:0016705	oxidoreductase activity, acting on paired donors, with incorporation or reduction of molecular oxygen	MF	AFUA_1G04390 | AFUA_1G07340 | AFUA_2G14430 | AFUA_2G14440 | AFUA_3G02010 | AFUA_3G09220 | AFUA_3G10010 | AFUA_3G11980 | AFUA_3G12960 | AFUA_3G15040 | AFUA_4G02730 | AFUA_4G09980 | AFUA_4G14780 | AFUA_4G14790 | AFUA_4G14810 | AFUA_4G14830 | AFUA_5G02610 | AFUA_5G02620 | AFUA_5G03100 | AFUA_5G07520 | AFUA_6G01810 | AFUA_6G01920 | AFUA_6G08460 | AFUA_6G13940 | AFUA_6G13945 | AFUA_7G01450 | AFUA_7G06…	5.3133e-7	9.4134e-05	38 / 85	38 / 2028
GO:0005622	intracellular	CC	AFUA_1G03110 | AFUA_1G04320 | AFUA_1G04660 | AFUA_1G05080 | AFUA_1G05340 | AFUA_1G05500 | AFUA_1G05610 | AFUA_1G05630 | AFUA_1G06340 | AFUA_1G06830 | AFUA_1G09100 | AFUA_1G09130 | AFUA_1G10510 | AFUA_1G11130 | AFUA_1G11190 | AFUA_1G12680 | AFUA_1G12890 | AFUA_1G14970 | AFUA_2G02150 | AFUA_2G03040 | AFUA_2G04130 | AFUA_2G05740 | AFUA_2G07380 | AFUA_2G08130 | AFUA_2G09200 | AFUA_2G10100 | AFUA_2G10…	5.1626e-06	0.00078398	87 / 270	87 / 2028
GO:0015171	amino acid transmembrane transporter activity	MF	AFUA_1G09120 | AFUA_1G15300 | AFUA_2G01370 | AFUA_2G08800 | AFUA_2G10560 | AFUA_2G11220 | AFUA_3G01820 | AFUA_3G07990 | AFUA_4G00240 | AFUA_4G01230 | AFUA_4G03220 | AFUA_4G03370 | AFUA_4G03510 | AFUA_4G06230 | AFUA_5G00710 | AFUA_5G02790 | AFUA_5G02940 | AFUA_5G06230 | AFUA_5G14660 | AFUA_6G11100 | AFUA_7G00440 | AFUA_7G01090 | AFUA_8G02200 | AFUA_8G04910	9.7445e-06	0.0011509	24 / 49	24 / 2028
GO:0003333	amino acid transmembrane transport	BP	AFUA_1G09120 | AFUA_1G15300 | AFUA_2G01370 | AFUA_2G08800 | AFUA_2G10560 | AFUA_2G11220 | AFUA_3G01820 | AFUA_3G07990 | AFUA_4G00240 | AFUA_4G01230 | AFUA_4G03220 | AFUA_4G03370 | AFUA_4G03510 | AFUA_4G06230 | AFUA_5G00710 | AFUA_5G02790 | AFUA_5G02940 | AFUA_5G06230 | AFUA_5G14660 | AFUA_6G11100 | AFUA_7G00440 | AFUA_7G01090 | AFUA_8G02200 | AFUA_8G04910	9.7445e-06	0.0011509	24 / 49	24 / 2028
GO:0004497	monooxygenase activity	MF	AFUA_1G04390 | AFUA_1G07340 | AFUA_1G11650 | AFUA_2G01580 | AFUA_2G09400 | AFUA_2G14430 | AFUA_3G02010 | AFUA_3G09540 | AFUA_3G12960 | AFUA_3G15040 | AFUA_4G02730 | AFUA_4G09980 | AFUA_4G14780 | AFUA_4G14790 | AFUA_4G14810 | AFUA_4G14830 | AFUA_5G00310 | AFUA_5G02610 | AFUA_5G02620 | AFUA_5G03100 | AFUA_5G07490 | AFUA_6G01810 | AFUA_6G01900 | AFUA_6G01920 | AFUA_6G08460 | AFUA_6G13790 | AFUA_6G13…	4.9661e-05	0.005279	44 / 121	44 / 2028
GO:0005506	iron ion binding	MF	AFUA_1G02070 | AFUA_1G04390 | AFUA_1G07340 | AFUA_1G07380 | AFUA_2G01160 | AFUA_2G14430 | AFUA_2G14440 | AFUA_2G15590 | AFUA_2G17930 | AFUA_3G02010 | AFUA_3G03030 | AFUA_3G09220 | AFUA_3G10010 | AFUA_3G11980 | AFUA_3G12960 | AFUA_4G00230 | AFUA_4G00340 | AFUA_4G02730 | AFUA_4G09980 | AFUA_4G14780 | AFUA_4G14790 | AFUA_4G14810 | AFUA_4G14830 | AFUA_5G02610 | AFUA_5G02620 | AFUA_5G03100 | AFUA_5G07…	6.3839e-05	0.0061691	47 / 133	47 / 2028
GO:0016614	oxidoreductase activity, acting on CH-OH group of donors	MF	AFUA_1G00980 | AFUA_1G01180 | AFUA_1G17520 | AFUA_2G00730 | AFUA_2G01770 | AFUA_2G14470 | AFUA_2G14480 | AFUA_2G15020 | AFUA_2G17620 | AFUA_2G18050 | AFUA_3G00840 | AFUA_3G01580 | AFUA_3G03300 | AFUA_3G07410 | AFUA_3G12950 | AFUA_4G00430 | AFUA_4G00610 | AFUA_5G00630 | AFUA_6G14050 | AFUA_6G14340 | AFUA_7G01560	0.00012765	0.011308	21 / 46	21 / 2028
GO:0055085	transmembrane transport	BP	AFUA_1G00440 | AFUA_1G01930 | AFUA_1G02730 | AFUA_1G03280 | AFUA_1G03290 | AFUA_1G04870 | AFUA_1G05020 | AFUA_1G06440 | AFUA_1G07170 | AFUA_1G10390 | AFUA_1G12620 | AFUA_1G12690 | AFUA_1G12850 | AFUA_1G14330 | AFUA_1G14440 | AFUA_1G16690 | AFUA_1G16750 | AFUA_1G16880 | AFUA_1G17470 | AFUA_1G17480 | AFUA_1G17530 | AFUA_2G00110 | AFUA_2G00780 | AFUA_2G00840 | AFUA_2G01370 | AFUA_2G01460 | AFUA_2G02…	0.00018843	0.015407	129 / 468	129 / 2028
GO:0008171	O-methyltransferase activity	MF	AFUA_2G17820 | AFUA_3G12910 | AFUA_4G14240 | AFUA_4G14580 | AFUA_5G02640 | AFUA_6G09680 | AFUA_7G05130 | AFUA_8G00390 | AFUA_8G00200	0.0002218	0.01575	9 / 13	9 / 2028
GO:0004316	3-oxoacyl-[acyl-carrier-protein] reductase (NADPH) activity	MF	AFUA_1G11010 | AFUA_1G14380 | AFUA_1G17700 | AFUA_3G09510 | AFUA_4G14010 | AFUA_5G07470 | AFUA_5G12480 | AFUA_6G09140 | AFUA_6G10520 | AFUA_6G11210 | AFUA_7G04980	0.00022225	0.01575	11 / 18	11 / 2028
GO:0015935	small ribosomal subunit	CC	AFUA_1G05630 | AFUA_1G15020 | AFUA_2G02150 | AFUA_2G10090 | AFUA_3G06970 | AFUA_6G12720 | AFUA_7G01460 | AFUA_3G13320	0.00030609	0.020336	8 / 11	8 / 2028
GO:0055114	oxidation-reduction process	BP	AFUA_1G00980 | AFUA_1G00990 | AFUA_1G01000 | AFUA_1G01180 | AFUA_1G02070 | AFUA_1G03690 | AFUA_1G04090 | AFUA_1G04150 | AFUA_1G04390 | AFUA_1G05720 | AFUA_1G06640 | AFUA_1G07140 | AFUA_1G07200 | AFUA_1G07340 | AFUA_1G07380 | AFUA_1G07650 | AFUA_1G11010 | AFUA_1G11230 | AFUA_1G11640 | AFUA_1G11650 | AFUA_1G11960 | AFUA_1G12440 | AFUA_1G12800 | AFUA_1G14210 | AFUA_1G14340 | AFUA_1G14380 | AFUA_1G14…	0.00040385	0.024325	235 / 936	235 / 2028
GO:0020037	heme binding	MF	AFUA_1G02070 | AFUA_1G04390 | AFUA_1G07200 | AFUA_1G07340 | AFUA_2G04710 | AFUA_2G14430 | AFUA_2G14440 | AFUA_2G15590 | AFUA_3G02010 | AFUA_3G09220 | AFUA_3G12960 | AFUA_4G02730 | AFUA_4G06240 | AFUA_4G07020 | AFUA_4G09980 | AFUA_4G14780 | AFUA_4G14790 | AFUA_4G14810 | AFUA_4G14830 | AFUA_5G02610 | AFUA_5G02620 | AFUA_5G03100 | AFUA_5G07520 | AFUA_6G01810 | AFUA_6G08460 | AFUA_6G13940 | AFUA_6G13…	0.00041348	0.024325	41 / 120	41 / 2028
GO:0015851	nucleobase transport	BP	AFUA_1G10890 | AFUA_1G13210 | AFUA_2G03000 | AFUA_2G04690 | AFUA_6G02000 | AFUA_6G07260	0.00045766	0.024325	6 / 7	6 / 2028
GO:0015205	nucleobase transmembrane transporter activity	MF	AFUA_1G10890 | AFUA_1G13210 | AFUA_2G03000 | AFUA_2G04690 | AFUA_6G02000 | AFUA_6G07260	0.00045766	0.024325	6 / 7	6 / 2028
KEGG pathway ID	KEGG pathway name	KEGG main category	Gene ID(s)	Exact p-value	Adjusted p-value	# genes / category	# genes / input
3010	Ribosome	Genetic Information Processing	AFUA_1G03110 | AFUA_1G03390 | AFUA_1G04320 | AFUA_1G04530 | AFUA_1G04660 | AFUA_1G05080 | AFUA_1G05340 | AFUA_1G05500 | AFUA_1G05630 | AFUA_1G06340 | AFUA_1G06830 | AFUA_1G09100 | AFUA_1G09850 | AFUA_1G10510 | AFUA_1G11130 | AFUA_1G12890 | AFUA_1G14410 | AFUA_1G15020 | AFUA_1G15730 | AFUA_1G16523 | AFUA_2G02150 | AFUA_2G03040 | AFUA_2G03380 | AFUA_2G03590 | AFUA_2G04130 | AFUA_2G07380 | AFUA_2G08…	8.7244e-22	8.8989e-20	64 / 95	64 / 2028
20	Citrate cycle (TCA cycle)	Metabolism	AFUA_1G10830 | AFUA_1G12800 | AFUA_1G15590 | AFUA_2G02100 | AFUA_3G04170 | AFUA_3G07810 | AFUA_4G04520 | AFUA_4G07710 | AFUA_5G04230 | AFUA_6G02470 | AFUA_6G03590 | AFUA_6G05210 | AFUA_6G07720 | AFUA_6G10650 | AFUA_6G10660 | AFUA_7G05720	0.00011474	0.0058517	16 / 29	16 / 2028
1100	Metabolic pathways	Metabolism	AFUA_1G02070 | AFUA_1G03420 | AFUA_1G03550 | AFUA_1G04720 | AFUA_1G05060 | AFUA_1G05520 | AFUA_1G07130 | AFUA_1G07140 | AFUA_1G07200 | AFUA_1G07340 | AFUA_1G07380 | AFUA_1G07650 | AFUA_1G08840 | AFUA_1G10780 | AFUA_1G10830 | AFUA_1G11230 | AFUA_1G11550 | AFUA_1G11890 | AFUA_1G12800 | AFUA_1G12920 | AFUA_1G13250 | AFUA_1G13490 | AFUA_1G13870 | AFUA_1G13900 | AFUA_1G14170 | AFUA_1G14210 | AFUA_1G14…	0.00061327	0.019489	250 / 975	250 / 2028
1110	Biosynthesis of secondary metabolites	Metabolism	AFUA_1G02800 | AFUA_1G03420 | AFUA_1G03550 | AFUA_1G05060 | AFUA_1G06210 | AFUA_1G07130 | AFUA_1G07340 | AFUA_1G07380 | AFUA_1G10830 | AFUA_1G11230 | AFUA_1G12800 | AFUA_1G12920 | AFUA_1G14570 | AFUA_1G15100 | AFUA_1G15590 | AFUA_1G16400 | AFUA_2G00720 | AFUA_2G01010 | AFUA_2G02100 | AFUA_2G04310 | AFUA_2G05910 | AFUA_2G10450 | AFUA_2G10855 | AFUA_2G10920 | AFUA_2G11540 | AFUA_2G14060 | AFUA_2G14…	0.00088347	0.019489	119 / 420	119 / 2028
410	beta-Alanine metabolism	Metabolism	AFUA_1G13490 | AFUA_2G00720 | AFUA_2G10920 | AFUA_3G14590 | AFUA_5G06680 | AFUA_5G07360 | AFUA_5G09720 | AFUA_5G12790 | AFUA_7G01000 | AFUA_7G04180 | AFUA_7G06510 | AFUA_7G08470 | AFUA_8G02310	0.0010884	0.019489	13 / 25	13 / 2028
620	Pyruvate metabolism	Metabolism	AFUA_1G07200 | AFUA_1G17520 | AFUA_2G00720 | AFUA_2G02100 | AFUA_2G08280 | AFUA_3G04170 | AFUA_4G07020 | AFUA_4G07050 | AFUA_4G07710 | AFUA_4G10460 | AFUA_6G02470 | AFUA_6G03540 | AFUA_6G05210 | AFUA_6G07430 | AFUA_6G07720 | AFUA_7G01000 | AFUA_7G05720 | AFUA_8G04000	0.0011464	0.019489	18 / 40	18 / 2028
1040	Biosynthesis of unsaturated fatty acids	Metabolism	AFUA_1G12530 | AFUA_1G14380 | AFUA_2G11540 | AFUA_4G10760 | AFUA_5G02760 | AFUA_6G03050 | AFUA_7G04980 | AFUA_7G05920 | AFUA_8G06680	0.0032991	0.048072	9 / 16	9 / 2028
PROTEOME
Protein group:	Up-regulated by combined H2O2 - iron starvation stress in compare to iron starved cultures
1. AspGD Gene Ontology Term Finder (http://www.aspergillusgenome.org/cgi-bin/GO/goTermFinder)
No significant term was found.
2. FungiFun (https://elbe.hki-jena.de/fungifun/fungifun.php)
FunCat ID	FunCat description	FunCat main category	Gene ID(s)	Exact p-value	Adjusted p-value	# genes / category	# genes / input
32.01.05	heat shock response	Cell rescue, defense and virulence	AFUA_3G14540	0.0073655	0.014731	1 / 43	1 / 3
32.01.01	oxidative stress response	Cell rescue, defense and virulence	AFUA_3G14540	0.016444	0.016444	1 / 96	1 / 3
GO ID	GO name	GO namespace	Gene ID(s)	Exact p-value	Adjusted p-value	# genes / category	# genes / input
No significant term was found.
KEGG pathway ID	KEGG pathway name	KEGG main category	Gene ID(s)	Exact p-value	Adjusted p-value	# genes / category	# genes / input
No significant term was found.
Protein group:	Down-regulated by combined H2O2 - iron starvation stress in compare to iron starved cultures
No proteins were related to this gene group.

## Sheet: iron deprived-H2O2-treated II
-Fe/+H2O2 vs. +Fe/-H2O2
TRANSCRIPTOME
Gene group:	Up-regulated by combined H2O2 - iron starvation stress
1. AspGD Gene Ontology Term Finder (http://www.aspergillusgenome.org/cgi-bin/GO/goTermFinder)
GOID	GO_term	Cluster frequency	Background frequency	Corrected P-value	False discovery rate	Gene(s) annotated to the term	Directly Annotated GOID List
33554	cellular response to stress	171 out of 2420 genes, 7.1%	505 out of 10130 background genes, 5.0%	0.00025	0	Afu1g01600:ireA:Afu1g02430:Afu1g02640:Afu1g02700:Afu1g02830:Afu1g03050:sidL:Afu1g05040:Afu1g05240:mkk2:Afu1g06420:Afu1g06720:Afu1g07000:Afu1g09090:Afu1g10410:Afu1g10470:Afu1g10480:Afu1g11170:Afu1g13060:Afu1g13910:Afu1g15120:Afu1g15270:Afu1g15960:Afu1g16553:sidI:sidC:fre2:scf1:tcsB:Afu2g01040:Afu2g01120:Afu2g01900:akuB:artA:Afu2g03490:Afu2g04860:Afu2g05530:mirC:Afu2g06190:sidA:Afu2g08540:Afu2g0892…	32:16237:6043:33215:30447:7049:48478:55085:7004:71361:6882:33047:6458:722:16239:33567:1990260:18027:45461:30174:43066:16320:51666:30968:70797:2001165:9932:6827:226:71285:31497:2001209:6749:7019:1902346:35719:6662:6312:51260:7155:70795:71470:15671:1901481:45128:42026:30466:6020:19184:32872:34517:6952:6302:90529:30100:31571:1901255:30242:6875:51598:1901684:9651:46835:45332:1678:10390:160:1015:70301…
6289	nucleotide-excision repair	24 out of 2420 genes, 1.0%	37 out of 10130 background genes, 0.4%	0.00027	0	Afu1g13910:Afu2g01900:Afu2g04860:Afu2g08540:Afu2g10820:Afu2g11660:Afu3g14550:Afu4g03840:Afu4g04360:Afu4g06260:Afu4g08900:Afu4g11930:Afu5g03320:Afu5g06040:Afu5g11580:Afu5g12110:Afu5g12600:Afu6g02530:Afu6g07500:Afu6g10530:Afu6g10900:Afu7g03820:rad7:Afu7g05320	7049:7004:2001165:2001209:1901255:51598:1015:43935:720:6348:70987:34729:31126:10525:44783:43936:6352:32508:6284:1208:70914:43161:6301:16567:90262:6298:33683:79:6285:31573:6283:70911:30448:31938:717:16570:725:2001173:736:1193:42787:6290:45951:6366:6353:2001160:10913:45002:122:733:70816:9411:6368:6355:51569:7534:32968:6367:34402:6289:42177
6281	DNA repair	68 out of 2420 genes, 2.8%	167 out of 10130 background genes, 1.6%	0.00177	0	Afu1g01600:Afu1g02700:Afu1g03050:Afu1g06720:Afu1g07000:Afu1g10410:Afu1g10480:Afu1g11170:Afu1g13910:Afu1g15120:Afu1g16553:Afu2g01120:Afu2g01900:akuB:Afu2g04860:Afu2g05530:Afu2g06190:Afu2g08540:Afu2g09010:Afu2g10820:Afu2g11660:Afu2g12220:Afu2g12940:Afu2g15220:Afu2g16700:Afu3g06060:Afu3g11140:Afu3g13770:Afu3g14550:Afu4g03840:Afu4g04360:Afu4g04760:Afu4g06260:Afu4g06490:Afu4g08900:Afu4g09820:Afu4g1193…	30447:7049:48478:7004:722:16239:33567:30174:70797:2001165:31497:2001209:1902346:6312:45128:30466:6952:6302:90529:31571:1901255:51598:10390:1015:43935:720:723:10225:6348:6303:6260:70987:71596:71455:30437:43486:734:43973:34729:31126:6895:10525:44783:45005:10620:7533:43936:51726:6352:32508:6284:1208:70914:724:43161:6301:16567:710:1902983:6904:90262:9267:6298:33683:79:6285:32078:31573:6283:36170:7091…
6950	response to stress	189 out of 2420 genes, 7.8%	587 out of 10130 background genes, 5.8%	0.00298	0	Afu1g01600:ireA:Afu1g02430:Afu1g02640:Afu1g02700:Afu1g02830:Afu1g03040:Afu1g03050:sidL:Afu1g05040:Afu1g05240:mkk2:Afu1g06420:Afu1g06720:Afu1g07000:Afu1g09090:Afu1g10410:Afu1g10470:Afu1g10480:Afu1g11170:Afu1g13060:Afu1g13420:Afu1g13910:Afu1g15120:Afu1g15270:Afu1g15960:Afu1g16553:sidI:sidC:fre2:scf1:tcsB:Afu2g00910:Afu2g01040:Afu2g01120:Afu2g01900:akuB:artA:Afu2g03490:Afu2g04860:Afu2g05530:mirC:Afu…	32:16237:6043:33215:30447:7049:48478:55085:7004:71361:6882:33047:6458:722:16239:33567:1990260:18027:45461:30174:43066:16320:51666:30968:70797:6740:2001165:9932:6827:90156:226:71285:31497:2001209:6749:7019:1902346:35719:6662:6312:51260:7155:70795:71470:15671:1901481:42026:45128:30466:6020:19184:32872:34517:6302:6952:90529:30100:31571:1901255:30242:6875:51598:1901684:9651:46835:45332:1678:10390:160…
44257	cellular protein catabolic process	59 out of 2420 genes, 2.4%	141 out of 10130 background genes, 1.4%	0.00322	0	Afu1g02430:Afu1g02830:Afu1g05040:Afu1g05240:Afu1g06420:Afu1g06850:Afu1g09220:Afu1g09500:Afu1g10950:dscA:Afu1g12960:Afu1g13920:Afu1g14690:Afu1g15750:Afu1g16320:Afu2g04670:Afu2g04720:Afu2g04740:Afu2g09240:Afu2g11740:Afu2g11760:cdc48:Afu3g03710:Afu3g08730:Afu3g08940:Afu3g09360:pep2:Afu4g03870:Afu4g04100:Afu4g04130:Afu4g04280:Afu4g04612:Afu4g04640:Afu4g07340:pre1:dscC:Afu4g11530:Afu5g01750:Afu5g03610…	16237:32889:45324:30447:33047:6458:722:7039:742:16320:226:71285:31497:80129:35719:51260:42026:30466:34517:31571:10390:60542:9405:43619:51568:61166:30970:6348:70987:71596:36187:71455:70317:45:30437:7033:6457:2000235:32880:34729:6998:16485:6895:10620:48260:2000158:30071:71243:1900182:36178:1990116:71454:71260:1903467:6612:30010:724:36244:32443:43161:16567:82:9267:36010:10458:31145:70911:920:30448:6…
30163	protein catabolic process	61 out of 2420 genes, 2.5%	148 out of 10130 background genes, 1.5%	0.00396	0	Afu1g02430:Afu1g02830:Afu1g05040:Afu1g05240:Afu1g06420:Afu1g06850:Afu1g09220:Afu1g09500:Afu1g10950:dscA:Afu1g12960:Afu1g13920:Afu1g14690:Afu1g15750:Afu1g16320:Afu2g02680:Afu2g04670:Afu2g04720:Afu2g04740:Afu2g09240:Afu2g11740:Afu2g11760:cdc48:Afu3g03710:Afu3g08730:Afu3g08940:Afu3g09360:pep2:Afu4g03870:Afu4g04100:Afu4g04130:Afu4g04280:Afu4g04612:Afu4g04640:Afu4g07340:pre1:dscC:Afu4g11530:Afu5g01750…	16237:32889:45324:30447:33047:6458:722:7039:742:16320:226:71285:31497:80129:35719:51260:42026:30466:34517:31571:10390:60542:9405:43619:51568:61166:30970:6348:70987:71596:36187:71455:70317:45:30437:7033:6457:2000235:32880:34729:6998:16485:6895:10620:48260:2000158:30071:71243:1900182:36178:1990116:71454:71260:1903467:6612:30010:724:36244:32443:43161:16567:82:9267:36010:10458:31145:70911:6465:920:30…
43162	ubiquitin-dependent protein catabolic process via the multivesicular body sorting pathway	14 out of 2420 genes, 0.6%	18 out of 10130 background genes, 0.2%	0.00426	0	Afu1g06420:Afu1g09220:Afu1g09500:dscA:Afu1g16320:Afu2g04670:Afu2g04720:Afu2g04740:Afu2g11760:Afu3g08730:Afu3g09360:Afu4g03870:Afu4g04100:Afu6g12270	742:71285:51260:34517:9405:7033:2000235:32880:16485:48260:2000158:36178:71454:6612:36244:32443:43161:16567:36010:30448:6513:34762:31384:43328:6275:45053:31505:31321:2000232:51603:42493:7165:2000238:43162:45944:6333:42787:44182:10995:10793:19220:7346:433:32436:9306:10796:34067:70676:7005:32956:51865:16125:16579:10992:71467:51453:10795:2000203:60360:209:7584:71469:10794:6808:45723:34644:70086:6897:…
6974	cellular response to DNA damage stimulus	78 out of 2420 genes, 3.2%	205 out of 10130 background genes, 2.0%	0.00685	0	Afu1g01600:Afu1g02700:Afu1g03050:Afu1g06720:Afu1g07000:Afu1g10410:Afu1g10470:Afu1g10480:Afu1g11170:Afu1g13910:Afu1g15120:Afu1g16553:Afu2g01120:Afu2g01900:akuB:artA:Afu2g04860:Afu2g05530:Afu2g06190:Afu2g08540:Afu2g09010:Afu2g10820:Afu2g11660:Afu2g12220:Afu2g12940:Afu2g15220:Afu2g16130:Afu2g16700:Afu3g06060:Afu3g11140:Afu3g13770:Afu3g14230:Afu3g14550:Afu4g03840:Afu4g04360:Afu4g04745:Afu4g04760:Afu4…	30447:7049:48478:7004:722:16239:33567:1990260:30174:43066:51666:70797:2001165:31497:2001209:1902346:6312:45128:30466:6952:6302:90529:31571:1901255:51598:9651:10390:1015:9405:33314:71963:43935:720:723:31578:10225:6348:44878:6303:6260:70987:71596:71455:30437:43486:36168:734:43973:31031:34729:31126:6895:10525:6810:44783:45005:10620:7533:43936:36178:1900445:51726:6352:32508:6284:1208:70914:724:9847:3…
10106	cellular response to iron ion starvation	13 out of 2420 genes, 0.5%	17 out of 10130 background genes, 0.2%	0.014	0	sidL:sidI:sidC:fre2:mirC:sidA:sidH:sidD:mirD:fetC:ftrA:hapX:amcA	33215:55085:6827:19184:1901684:70301:9405:6880:6526:43324:34757:44550:31171:90375:10106:55114:34755:6826:15891:19290:98707:34599:6879:15677:15686:46688:19748:6696:71469:1900551:33212:66:44117:44718:35690
7034	vacuolar transport	39 out of 2420 genes, 1.6%	86 out of 10130 background genes, 0.8%	0.0195	0	Afu1g06420:Afu1g09220:Afu1g09500:Afu1g10950:Afu1g16320:Afu2g02610:Afu2g03790:Afu2g04670:Afu2g04740:Afu2g05010:Afu2g10980:Afu2g11760:atg20:Afu2g15370:Afu2g15820:Afu3g04060:Afu3g08730:Afu3g09360:Afu3g13770:Afu4g03870:Afu4g04100:Afu4g07110:Afu4g07760:Afu4g08040:atg1:Afu4g10710:Afu4g11000:atg24:Afu4g13740:Afu5g07970:Afu5g08170:Afu5g09300:Afu5g11660:Afu6g04780:Afu6g04870:Afu6g10410:atgI:atg2:Afu6g14250	32889:45324:30447:6501:7039:742:34497:71285:97576:6749:51260:1901481:34517:30001:30242:9651:9405:90518:46777:36187:70317:45:30437:7033:2000235:32880:16485:6895:48260:43936:2000158:90517:36178:6913:45454:71454:16197:6612:36244:32443:43161:15723:6904:36010:30448:6513:34762:31384:43328:16574:1900442:45053:31505:31321:2000232:34727:43001:7124:42493:7165:2000238:36205:43162:1410:45944:71995:6281:6333:…
51603	proteolysis involved in cellular protein catabolic process	54 out of 2420 genes, 2.2%	134 out of 10130 background genes, 1.3%	0.03276	0	Afu1g02430:Afu1g02830:Afu1g05040:Afu1g06420:Afu1g06850:Afu1g09220:Afu1g09500:Afu1g10950:dscA:Afu1g12960:Afu1g13920:Afu1g16320:Afu2g04670:Afu2g04720:Afu2g04740:Afu2g09240:Afu2g11740:Afu2g11760:cdc48:Afu3g08730:Afu3g08940:Afu3g09360:pep2:Afu4g03870:Afu4g04100:Afu4g04130:Afu4g04280:Afu4g04612:Afu4g04640:Afu4g07340:pre1:dscC:Afu4g11530:Afu5g01750:Afu5g03610:Afu5g05790:Afu5g06040:skpA:Afu5g07040:Afu5g…	16237:30447:33047:6458:722:7039:742:16320:226:71285:31497:80129:35719:51260:42026:30466:34517:31571:10390:60542:9405:51568:61166:30970:6348:70987:71596:71455:45:30437:7033:6457:2000235:32880:34729:6998:16485:10620:48260:2000158:30071:71243:1900182:36178:1990116:71454:71260:1903467:6612:30010:724:36244:32443:43161:16567:82:9267:36010:10458:31145:70911:920:30448:6513:8380:6491:34762:31384:16568:433…
16236	macroautophagy	14 out of 2420 genes, 0.6%	20 out of 10130 background genes, 0.2%	0.03277	0	Afu1g07670:Afu1g09500:Afu1g14300:Afu2g10900:cdc48:atg1:Afu5g03610:Afu5g06310:Afu5g08170:Afu5g08530:Afu6g09165:atgI:atg2:Afu7g05700	6501:33047:16320:34497:51260:34517:30242:9651:61166:30970:46777:32012:45:30437:2000235:32880:16485:48260:43936:1900182:1990116:46461:32443:43161:30448:6513:34762:31384:34496:2000232:34727:2001168:31134:42493:2000238:43162:45944:6333:71712:42787:44182:34599:10793:747:19220:7346:32436:30433:9306:6891:6888:61709:10796:422:34067:71629:7005:1990171:32956:70651:72671:51865:51453:10795:86:5977:2000203:5…
10226	response to lithium ion	9 out of 2420 genes, 0.4%	10 out of 10130 background genes, 0.1%	0.03895	0	Afu1g06420:Afu1g09220:Afu1g16320:Afu2g04720:Afu2g11760:Afu3g09360:Afu4g04100:sod2:Afu5g08480	71285:51260:42391:9405:7033:16485:2000158:36178:1320:71454:6612:36244:36010:30448:43328:55114:6275:45053:31505:6972:19430:1302:7165:43162:44182:10995:10226:433:9306:70676:16125:16579:10992:6468:71467:7584:71469:6897:35690
19941	modification-dependent protein catabolic process	49 out of 2420 genes, 2.0%	119 out of 10130 background genes, 1.2%	0.04039	0.0014	Afu1g02430:Afu1g02830:Afu1g05040:Afu1g06420:Afu1g06850:Afu1g09220:Afu1g09500:Afu1g10950:dscA:Afu1g12960:Afu1g13920:Afu1g16320:Afu2g04670:Afu2g04720:Afu2g04740:Afu2g09240:Afu2g11760:cdc48:Afu3g08730:Afu3g08940:Afu3g09360:Afu4g03870:Afu4g04100:Afu4g04280:Afu4g04612:Afu4g04640:Afu4g07340:pre1:Afu5g01750:Afu5g03610:Afu5g05790:Afu5g06040:skpA:Afu5g07040:Afu5g08370:Afu5g09200:Afu5g13620:prs3:Afu6g06790…	30447:33047:6458:722:7039:742:16320:226:71285:31497:80129:35719:51260:42026:30466:34517:31571:10390:60542:9405:51568:61166:30970:6348:70987:71596:71455:45:30437:7033:2000235:32880:34729:6998:16485:10620:48260:2000158:30071:71243:1900182:36178:1990116:71454:71260:1903467:6612:30010:724:36244:32443:43161:16567:82:36010:10458:31145:70911:920:30448:6513:8380:6491:34762:31384:16568:43328:51278:6275:45…
6511	ubiquitin-dependent protein catabolic process	49 out of 2420 genes, 2.0%	119 out of 10130 background genes, 1.2%	0.04039	0.0013	Afu1g02430:Afu1g02830:Afu1g05040:Afu1g06420:Afu1g06850:Afu1g09220:Afu1g09500:Afu1g10950:dscA:Afu1g12960:Afu1g13920:Afu1g16320:Afu2g04670:Afu2g04720:Afu2g04740:Afu2g09240:Afu2g11760:cdc48:Afu3g08730:Afu3g08940:Afu3g09360:Afu4g03870:Afu4g04100:Afu4g04280:Afu4g04612:Afu4g04640:Afu4g07340:pre1:Afu5g01750:Afu5g03610:Afu5g05790:Afu5g06040:skpA:Afu5g07040:Afu5g08370:Afu5g09200:Afu5g13620:prs3:Afu6g06790…	30447:33047:6458:722:7039:742:16320:226:71285:31497:80129:35719:51260:42026:30466:34517:31571:10390:60542:9405:51568:61166:30970:6348:70987:71596:71455:45:30437:7033:2000235:32880:34729:6998:16485:10620:48260:2000158:30071:71243:1900182:36178:1990116:71454:71260:1903467:6612:30010:724:36244:32443:43161:16567:82:36010:10458:31145:70911:920:30448:6513:8380:6491:34762:31384:16568:43328:51278:6275:45…
44265	cellular macromolecule catabolic process	70 out of 2420 genes, 2.9%	187 out of 10130 background genes, 1.8%	0.04053	0.0012	Afu1g02430:Afu1g02830:Afu1g05040:Afu1g05240:Afu1g06420:Afu1g06850:Afu1g09220:Afu1g09500:Afu1g10950:dscA:Afu1g12960:Afu1g13060:Afu1g13730:Afu1g13920:Afu1g14690:Afu1g15340:Afu1g15750:Afu1g16320:Afu2g04670:Afu2g04720:Afu2g04740:Afu2g09240:Afu2g11740:Afu2g11760:cdc48:Afu3g03710:Afu3g06060:Afu3g08730:Afu3g08940:Afu3g09360:Afu3g11220:pep2:Afu4g03870:Afu4g04100:Afu4g04130:Afu4g04280:Afu4g04612:Afu4g0464…	16237:32889:45324:30447:33047:6458:722:6325:7039:742:16320:226:71285:31497:80129:35719:51260:42026:30466:34517:31571:10390:60542:9405:43619:51568:61166:2000815:30970:6348:9303:70987:71596:36187:71455:70317:60237:45:30437:7033:6457:2000235:51447:32880:33621:34729:6998:16485:6895:10620:48260:2000158:30071:71243:1900182:36178:1990116:71454:71260:6401:1903467:6612:294:30010:70914:724:36244:30847:3244…
2. FungiFun (https://elbe.hki-jena.de/fungifun/fungifun.php)
FunCat ID	FunCat description	FunCat main category	Gene ID(s)	Exact p-value	Adjusted p-value	# genes / category	# genes / input
20.09.13	vacuolar/lysosomal transport	Cellular transport, transport facilitation and transport routes	AFUA_1G02850 | AFUA_1G04990 | AFUA_1G06420 | AFUA_1G09220 | AFUA_1G10670 | AFUA_1G10950 | AFUA_1G11410 | AFUA_1G14010 | AFUA_1G16320 | AFUA_2G01130 | AFUA_2G02420 | AFUA_2G02610 | AFUA_2G04670 | AFUA_2G04740 | AFUA_2G05010 | AFUA_2G05980 | AFUA_2G06170 | AFUA_2G08740 | AFUA_2G10800 | AFUA_2G10890 | AFUA_2G10980 | AFUA_2G11330 | AFUA_2G11760 | AFUA_2G12080 | AFUA_2G14160 | AFUA_2G15370 | AFUA_2G17…	7.9297e-9	4.1948e-06	66 / 154	66 / 2420
14.07.05	modification by ubiquitination, deubiquitination	Protein fate (folding, modification, destination)	AFUA_1G02430 | AFUA_1G04210 | AFUA_1G04640 | AFUA_1G09500 | AFUA_1G11410 | AFUA_1G12080 | AFUA_1G12960 | AFUA_1G14690 | AFUA_2G01130 | AFUA_2G03170 | AFUA_2G04450 | AFUA_2G04720 | AFUA_2G04760 | AFUA_2G05970 | AFUA_2G08150 | AFUA_2G08650 | AFUA_2G08770 | AFUA_2G09240 | AFUA_2G11040 | AFUA_2G12060 | AFUA_2G15890 | AFUA_2G16470 | AFUA_2G16620 | AFUA_2G16700 | AFUA_2G17110 | AFUA_3G08730 | AFUA_3G14…	4.976e-8	1.3161e-05	61 / 144	61 / 2420
32.01.09	DNA damage response	Cell rescue, defense and virulence	AFUA_1G01600 | AFUA_1G03050 | AFUA_1G07150 | AFUA_1G10410 | AFUA_1G10480 | AFUA_1G11170 | AFUA_1G13910 | AFUA_1G15120 | AFUA_2G01120 | AFUA_2G02620 | AFUA_2G03890 | AFUA_2G04860 | AFUA_2G06190 | AFUA_2G11660 | AFUA_2G15220 | AFUA_2G16700 | AFUA_3G06060 | AFUA_3G07480 | AFUA_3G10490 | AFUA_4G04710 | AFUA_4G04760 | AFUA_4G06260 | AFUA_4G06490 | AFUA_4G12680 | AFUA_5G00540 | AFUA_5G06040 | AFUA_5G07…	2.5095e-05	0.0043077	51 / 134	51 / 2420
32.01.05	heat shock response	Cell rescue, defense and virulence	AFUA_1G02170 | AFUA_1G05040 | AFUA_1G07440 | AFUA_1G11360 | AFUA_1G15270 | AFUA_2G02050 | AFUA_2G02700 | AFUA_2G09960 | AFUA_2G11740 | AFUA_3G02250 | AFUA_3G14540 | AFUA_4G04502 | AFUA_5G01900 | AFUA_5G03040 | AFUA_5G04170 | AFUA_5G10270 | AFUA_5G11750 | AFUA_5G13340 | AFUA_6G06470 | AFUA_6G07520 | AFUA_6G08320 | AFUA_6G10700	3.2573e-05	0.0043077	22 / 43	22 / 2420
14.13.01.01	proteasomal degradation (ubiquitin/proteasomal pathway)	Protein fate (folding, modification, destination)	AFUA_1G02430 | AFUA_1G02830 | AFUA_1G04210 | AFUA_1G04640 | AFUA_1G09500 | AFUA_1G11410 | AFUA_1G12960 | AFUA_1G14690 | AFUA_2G01130 | AFUA_2G02570 | AFUA_2G03170 | AFUA_2G04450 | AFUA_2G04720 | AFUA_2G04760 | AFUA_2G08150 | AFUA_2G08650 | AFUA_2G08770 | AFUA_2G09240 | AFUA_2G11040 | AFUA_2G11760 | AFUA_2G12060 | AFUA_2G16470 | AFUA_2G16620 | AFUA_2G16700 | AFUA_2G17110 | AFUA_3G08940 | AFUA_3G14…	6.97e-05	0.0073743	60 / 170	60 / 2420
11.02.03.01.01	transcription initiation	Transcription	AFUA_1G09350 | AFUA_1G13910 | AFUA_1G15550 | AFUA_2G08450 | AFUA_2G14880 | AFUA_2G15680 | AFUA_3G04230 | AFUA_3G06090 | AFUA_3G10120 | AFUA_3G10620 | AFUA_4G04360 | AFUA_4G08900 | AFUA_5G03320 | AFUA_5G08370 | AFUA_5G11460 | AFUA_5G11580 | AFUA_5G12330 | AFUA_6G08600 | AFUA_6G13130 | AFUA_8G04950 | AFUA_8G05490	0.00011782	0.0091841	21 / 43	21 / 2420
42.25	vacuole or lysosome	Biogenesis of cellular components	AFUA_1G11970 | AFUA_1G16970 | AFUA_2G04720 | AFUA_2G10980 | AFUA_2G16480 | AFUA_3G09360 | AFUA_3G14060 | AFUA_3G14970 | AFUA_4G10040 | AFUA_4G11000 | AFUA_5G02360 | AFUA_5G06450 | AFUA_5G08530 | AFUA_5G08740 | AFUA_5G11320 | AFUA_5G11660 | AFUA_5G13240 | AFUA_5G13540 | AFUA_6G03940 | AFUA_6G04870 | AFUA_6G07440 | AFUA_6G09165 | AFUA_6G10410 | AFUA_6G12350	0.00012153	0.0091841	24 / 52	24 / 2420
10.01.05.01	DNA repair	Cell cycle and DNA processing	AFUA_1G01600 | AFUA_1G03050 | AFUA_1G07000 | AFUA_1G07150 | AFUA_1G09240 | AFUA_1G10050 | AFUA_1G10410 | AFUA_1G10480 | AFUA_1G11170 | AFUA_1G13010 | AFUA_1G13060 | AFUA_1G13730 | AFUA_1G13910 | AFUA_1G15120 | AFUA_2G01120 | AFUA_2G02620 | AFUA_2G04860 | AFUA_2G05530 | AFUA_2G06190 | AFUA_2G09010 | AFUA_2G11660 | AFUA_2G12220 | AFUA_2G13360 | AFUA_2G15220 | AFUA_2G16700 | AFUA_2G17110 | AFUA_3G06…	0.00019363	0.012803	80 / 249	80 / 2420
16.17.09	heavy metal binding (Cu, Fe, Zn)	Protein with binding function or cofactor requirement (structural or analytic)	AFUA_1G01160 | AFUA_1G01780 | AFUA_1G02090 | AFUA_1G02830 | AFUA_1G05040 | AFUA_1G05240 | AFUA_1G06800 | AFUA_1G06900 | AFUA_1G08900 | AFUA_1G13060 | AFUA_1G13440 | AFUA_1G13730 | AFUA_1G14060 | AFUA_1G14920 | AFUA_1G15820 | AFUA_1G16040 | AFUA_1G16564 | AFUA_1G17270 | AFUA_2G00320 | AFUA_2G00970 | AFUA_2G01040 | AFUA_2G02680 | AFUA_2G04200 | AFUA_2G04220 | AFUA_2G05530 | AFUA_2G05820 | AFUA_2G05…	0.0003665	0.021542	130 / 447	130 / 2420
20.09.18.09.01	endocytosis	Cellular transport, transport facilitation and transport routes	AFUA_1G10670 | AFUA_1G11410 | AFUA_1G11970 | AFUA_1G14010 | AFUA_1G14300 | AFUA_1G15890 | AFUA_2G01130 | AFUA_2G04720 | AFUA_2G04740 | AFUA_2G06170 | AFUA_2G07420 | AFUA_2G07670 | AFUA_2G08900 | AFUA_2G15370 | AFUA_2G16640 | AFUA_3G00720 | AFUA_3G06140 | AFUA_3G06880 | AFUA_3G07590 | AFUA_3G08980 | AFUA_3G14060 | AFUA_3G14230 | AFUA_4G03100 | AFUA_4G04420 | AFUA_4G06130 | AFUA_4G07110 | AFUA_4G08…	0.00044691	0.023641	40 / 109	40 / 2420
14.07.11.01	autoproteolytic processing	Protein fate (folding, modification, destination)	AFUA_2G05010 | AFUA_2G06170 | AFUA_2G10900 | AFUA_2G14160 | AFUA_2G15370 | AFUA_4G09050 | AFUA_4G12950 | AFUA_5G08170 | AFUA_5G08530 | AFUA_5G11660 | AFUA_6G09165 | AFUA_6G12350 | AFUA_6G13200	0.00068402	0.032895	13 / 24	13 / 2420
10.01.05.03.01	meiotic recombination	Cell cycle and DNA processing	AFUA_1G10410 | AFUA_1G11170 | AFUA_1G15120 | AFUA_2G10820 | AFUA_3G10480 | AFUA_4G04760 | AFUA_4G06490 | AFUA_4G12680 | AFUA_5G13380 | AFUA_6G03770 | AFUA_6G11410 | AFUA_6G12910 | AFUA_6G13160 | AFUA_6G13690 | AFUA_8G02820	0.00081319	0.035848	15 / 30	15 / 2420
32.01	stress response	Cell rescue, defense and virulence	AFUA_1G02170 | AFUA_1G05040 | AFUA_1G05800 | AFUA_1G06900 | AFUA_1G07440 | AFUA_1G09500 | AFUA_1G11180 | AFUA_1G15270 | AFUA_1G15960 | AFUA_2G00660 | AFUA_2G01120 | AFUA_2G01130 | AFUA_2G02700 | AFUA_2G03870 | AFUA_2G06040 | AFUA_2G07420 | AFUA_2G08150 | AFUA_2G08370 | AFUA_2G08580 | AFUA_2G09500 | AFUA_2G09960 | AFUA_2G11040 | AFUA_2G11750 | AFUA_2G11760 | AFUA_2G13210 | AFUA_2G13230 | AFUA_2G14…	0.0009256	0.037665	83 / 272	83 / 2420
10.01.05.03.03	somatic / mitotic recombination	Cell cycle and DNA processing	AFUA_1G10410 | AFUA_1G11170 | AFUA_1G15120 | AFUA_2G02620 | AFUA_4G06260 | AFUA_4G12680 | AFUA_5G07320 | AFUA_5G07740 | AFUA_6G02530 | AFUA_6G12910 | AFUA_6G13690 | AFUA_7G04480	0.0010168	0.038419	12 / 22	12 / 2420
16.17	metal binding	Protein with binding function or cofactor requirement (structural or analytic)	AFUA_1G01160 | AFUA_1G02830 | AFUA_1G03710 | AFUA_1G05230 | AFUA_1G05240 | AFUA_1G06900 | AFUA_1G07150 | AFUA_1G08900 | AFUA_1G10480 | AFUA_1G10670 | AFUA_1G11250 | AFUA_1G11600 | AFUA_1G13440 | AFUA_1G13730 | AFUA_1G14060 | AFUA_1G14920 | AFUA_1G15800 | AFUA_1G15820 | AFUA_2G01120 | AFUA_2G01350 | AFUA_2G03890 | AFUA_2G04200 | AFUA_2G04220 | AFUA_2G04670 | AFUA_2G04740 | AFUA_2G05530 | AFUA_2G05…	0.0012428	0.043829	109 / 376	109 / 2420
GO ID	GO name	GO namespace	Gene ID(s)	Exact p-value	Adjusted p-value	# genes / category	# genes / input
GO:0008150	biological_process	BP	AFUA_1G00220 | AFUA_1G00330 | AFUA_1G00500 | AFUA_1G00670 | AFUA_1G00690 | AFUA_1G00700 | AFUA_1G00920 | AFUA_1G01100 | AFUA_1G01190 | AFUA_1G01350 | AFUA_1G01360 | AFUA_1G01370 | AFUA_1G01390 | AFUA_1G01530 | AFUA_1G01540 | AFUA_1G01570 | AFUA_1G01610 | AFUA_1G01710 | AFUA_1G01790 | AFUA_1G01950 | AFUA_1G02020 | AFUA_1G02080 | AFUA_1G02100 | AFUA_1G02120 | AFUA_1G02130 | AFUA_1G02200 | AFUA_1G02…	1.6203e-7	0.00016365	1176 / 4382	1176 / 2420
GO:0003674	molecular_function	MF	AFUA_1G00220 | AFUA_1G00330 | AFUA_1G00610 | AFUA_1G00670 | AFUA_1G00690 | AFUA_1G00700 | AFUA_1G00920 | AFUA_1G01100 | AFUA_1G01190 | AFUA_1G01350 | AFUA_1G01360 | AFUA_1G01370 | AFUA_1G01390 | AFUA_1G01530 | AFUA_1G01540 | AFUA_1G01570 | AFUA_1G01610 | AFUA_1G01710 | AFUA_1G01790 | AFUA_1G01950 | AFUA_1G02020 | AFUA_1G02040 | AFUA_1G02080 | AFUA_1G02100 | AFUA_1G02120 | AFUA_1G02130 | AFUA_1G02…	5.549e-06	0.0028023	1177 / 4447	1177 / 2420
GO:0006914	autophagy	BP	AFUA_4G09050 | AFUA_6G09165 | AFUA_2G04770 | AFUA_2G10900 | AFUA_5G12120 | AFUA_2G14100 | AFUA_5G11660 | AFUA_6G13200 | AFUA_2G06170 | AFUA_2G15370 | AFUA_2G02220 | AFUA_5G08170 | AFUA_6G12350 | AFUA_2G05010 | AFUA_4G12950	1.7522e-05	0.0043147	15 / 22	15 / 2420
GO:0010106	cellular response to iron ion starvation	BP	AFUA_1G04450 | AFUA_1G17190 | AFUA_1G17270 | AFUA_2G05730 | AFUA_2G07680 | AFUA_2G11260 | AFUA_3G03410 | AFUA_3G03440 | AFUA_5G03790 | AFUA_5G03800 | AFUA_5G03920 | AFUA_8G02760 | AFUA_1G17200 | AFUA_3G03420 | AFUA_2G14980	1.7522e-05	0.0043147	15 / 22	15 / 2420
GO:0005773	vacuole	CC	AFUA_1G11490 | AFUA_8G05360 | AFUA_5G11660 | AFUA_2G06170 | AFUA_2G15370 | AFUA_6G13540 | AFUA_2G08790 | AFUA_5G13230 | AFUA_2G05010 | AFUA_3G11400 | AFUA_2G16480 | AFUA_3G11220 | AFUA_1G14910 | AFUA_5G13540	2.136e-05	0.0043147	14 / 20	14 / 2420
GO:0006289	nucleotide-excision repair	BP	AFUA_1G13910 | AFUA_2G04860 | AFUA_2G11660 | AFUA_4G04360 | AFUA_4G11930 | AFUA_5G03320 | AFUA_5G06040 | AFUA_5G11580 | AFUA_6G07500 | AFUA_6G10900 | AFUA_7G05320 | AFUA_3G14550	2.8685e-05	0.0048287	12 / 16	12 / 2420
GO:0005768	endosome	CC	AFUA_2G07670 | AFUA_2G10900 | AFUA_5G11660 | AFUA_2G11760 | AFUA_2G04670 | AFUA_2G05010 | AFUA_4G12950 | AFUA_1G14910 | AFUA_2G04740	0.00010143	0.014635	9 / 11	9 / 2420
GO:0003684	damaged DNA binding	MF	AFUA_1G10410 | AFUA_2G04860 | AFUA_2G11660 | AFUA_4G06260 | AFUA_4G11930 | AFUA_5G06040 | AFUA_5G07740 | AFUA_6G08570 | AFUA_7G05320 | AFUA_2G02620 | AFUA_2G16700	0.00022247	0.028087	11 / 16	11 / 2420
GO:0005575	cellular_component	CC	AFUA_1G00220 | AFUA_1G00330 | AFUA_1G00420 | AFUA_1G00450 | AFUA_1G00480 | AFUA_1G00510 | AFUA_1G00610 | AFUA_1G00670 | AFUA_1G00690 | AFUA_1G00700 | AFUA_1G00920 | AFUA_1G01100 | AFUA_1G01160 | AFUA_1G01190 | AFUA_1G01270 | AFUA_1G01350 | AFUA_1G01360 | AFUA_1G01370 | AFUA_1G01390 | AFUA_1G01430 | AFUA_1G01530 | AFUA_1G01570 | AFUA_1G01610 | AFUA_1G01690 | AFUA_1G01710 | AFUA_1G01780 | AFUA_1G01…	0.00025918	0.029086	1318 / 5105	1318 / 2420
GO:0008080	N-acetyltransferase activity	MF	AFUA_1G06720 | AFUA_1G14980 | AFUA_1G16760 | AFUA_2G00570 | AFUA_2G01380 | AFUA_2G05085 | AFUA_2G17520 | AFUA_3G00760 | AFUA_3G00765 | AFUA_3G00870 | AFUA_3G01260 | AFUA_3G03650 | AFUA_3G09940 | AFUA_4G03600 | AFUA_4G07980 | AFUA_4G12650 | AFUA_4G13950 | AFUA_4G14730 | AFUA_6G07920 | AFUA_7G00380 | AFUA_7G00850 | AFUA_7G04960	0.00045534	0.04599	22 / 46	22 / 2420
GO:0016567	protein ubiquitination	BP	AFUA_1G04210 | AFUA_1G04640 | AFUA_2G01130 | AFUA_2G04450 | AFUA_2G11040 | AFUA_2G15830 | AFUA_4G07340 | AFUA_7G01380 | AFUA_6G04390 | AFUA_1G09500 | AFUA_2G16700 | AFUA_5G06060 | AFUA_6G14210	0.00053419	0.049049	13 / 22	13 / 2420
KEGG pathway ID	KEGG pathway name	KEGG main category	Gene ID(s)	Exact p-value	Adjusted p-value	# genes / category	# genes / input
3022	Basal transcription factors	Genetic Information Processing	AFUA_1G09350 | AFUA_1G13910 | AFUA_2G08450 | AFUA_2G14880 | AFUA_2G15680 | AFUA_3G04230 | AFUA_3G06090 | AFUA_3G10120 | AFUA_3G10620 | AFUA_3G14550 | AFUA_4G04360 | AFUA_4G08900 | AFUA_5G03320 | AFUA_5G11460 | AFUA_5G11580 | AFUA_6G08600 | AFUA_6G13130 | AFUA_8G04950 | AFUA_8G05490	3.8795e-7	3.8795e-05	19 / 30	19 / 2420
4130	SNARE interactions in vesicular transport	Genetic Information Processing	AFUA_1G07420 | AFUA_1G10497 | AFUA_2G02610 | AFUA_2G15820 | AFUA_3G07590 | AFUA_3G08350 | AFUA_4G07110 | AFUA_4G10040 | AFUA_4G10710 | AFUA_6G02920 | AFUA_6G11270	4.1716e-05	0.0020858	11 / 16	11 / 2420
4144	Endocytosis	Cellular Processes	AFUA_1G06420 | AFUA_1G07440 | AFUA_1G09220 | AFUA_1G09500 | AFUA_1G14010 | AFUA_1G16320 | AFUA_2G04670 | AFUA_2G04720 | AFUA_2G04740 | AFUA_3G04060 | AFUA_3G08730 | AFUA_3G09360 | AFUA_4G03870 | AFUA_4G04100 | AFUA_4G08040 | AFUA_4G11000 | AFUA_6G07830 | AFUA_7G05580 | AFUA_7G05700	0.00025791	0.0081381	19 / 42	19 / 2420
3450	Non-homologous end-joining	Genetic Information Processing	AFUA_1G10480 | AFUA_2G02620 | AFUA_3G06060 | AFUA_4G12680 | AFUA_5G07740 | AFUA_5G12050 | AFUA_6G11410	0.000377	0.0081381	7 / 9	7 / 2420
3420	Nucleotide excision repair	Genetic Information Processing	AFUA_1G13910 | AFUA_2G04860 | AFUA_2G06190 | AFUA_2G09010 | AFUA_2G12220 | AFUA_3G11140 | AFUA_3G14550 | AFUA_4G03840 | AFUA_4G04360 | AFUA_4G06260 | AFUA_4G08900 | AFUA_5G03320 | AFUA_5G05790 | AFUA_5G06040 | AFUA_5G11580 | AFUA_5G14820 | AFUA_6G02530 | AFUA_6G07500	0.0004069	0.0081381	18 / 40	18 / 2420
650	Butanoate metabolism	Metabolism	AFUA_1G01780 | AFUA_1G04120 | AFUA_1G06800 | AFUA_1G16490 | AFUA_2G01280 | AFUA_2G01410 | AFUA_2G11250 | AFUA_2G11600 | AFUA_2G14560 | AFUA_2G15740 | AFUA_3G03410 | AFUA_3G10310 | AFUA_3G11120 | AFUA_3G14270 | AFUA_4G00940 | AFUA_4G04410 | AFUA_4G07210 | AFUA_5G02020 | AFUA_5G02230 | AFUA_5G10070 | AFUA_6G08740 | AFUA_6G14200 | AFUA_7G00700 | AFUA_7G01720 | AFUA_7G04140 | AFUA_7G04850	0.0011817	0.019695	26 / 71	26 / 2420
1210	2-Oxocarboxylic acid metabolism	Metabolism	AFUA_1G04160 | AFUA_1G15000 | AFUA_1G15780 | AFUA_2G11260 | AFUA_2G11490 | AFUA_2G12470 | AFUA_2G13630 | AFUA_3G06830 | AFUA_3G08660 | AFUA_3G10310 | AFUA_4G07210 | AFUA_5G08120 | AFUA_6G02490 | AFUA_6G02910 | AFUA_6G12930 | AFUA_6G13590	0.0020366	0.029094	16 / 38	16 / 2420
Gene group:	Down-regulated by combined H2O2 - iron starvation stress
1. AspGD Gene Ontology Term Finder (http://www.aspergillusgenome.org/cgi-bin/GO/goTermFinder)
GOID	GO_term	Cluster frequency	Background frequency	Corrected P-value	False discovery rate	Gene(s) annotated to the term	Directly Annotated GOID List
42254	ribosome biogenesis	105 out of 2344 genes, 4.5%	177 out of 10130 background genes, 1.7%	4.51e-22	0	rsa4:Afu1g03390:ubiA:Afu1g04320:Afu1g05080:Afu1g05310:Afu1g05340:Afu1g05630:Afu1g06230:Afu1g06600:Afu1g06770:Afu1g09200:rps23:Afu1g10310:Afu1g10510:Afu1g10560:Afu1g10760:Afu1g10990:Afu1g11130:Afu1g12890:Afu1g13570:nopA:Afu1g14580:Afu1g15020:Afu1g16330:Afu2g01480:Afu2g01780:S10a:Afu2g02320:Afu2g03590:Afu2g04130:Afu2g04800:Afu2g05560:Afu2g09200:Afu2g10090:Afu2g10300:Afu2g10440:Afu2g10500:Afu2g11380…	51083:16075:34473:920:51276:70475:6413:45944:6270:31167:55:6449:27:44416:2000786:463:42274:48315:71039:447:2182:462:42254:71216:71038:30476:42149:480:71040:30174:6310:31120:71051:467:6970:30010:6450:71036:70317:56:31118:51211:71037:71049:54:71035:470:44182:1902626:19933:469:36180:495:1522:34475:16567:42255:6414:40010:32880:19919:2109:973:31054:466:16973:28:280:34476:7126:33621:30490:30702:8033:34…
22613	ribonucleoprotein complex biogenesis	105 out of 2344 genes, 4.5%	202 out of 10130 background genes, 2.0%	4.87e-16	0	rsa4:Afu1g03390:ubiA:Afu1g04320:Afu1g05080:Afu1g05310:Afu1g05340:Afu1g05630:Afu1g06230:Afu1g06600:Afu1g06770:Afu1g09200:rps23:Afu1g10310:Afu1g10510:Afu1g10560:Afu1g10760:Afu1g10990:Afu1g11130:Afu1g12890:Afu1g13570:nopA:Afu1g14580:Afu1g15020:Afu1g16330:Afu2g01480:Afu2g01780:S10a:Afu2g02320:Afu2g03590:Afu2g04130:Afu2g04800:Afu2g05560:Afu2g09200:Afu2g10090:Afu2g10300:Afu2g10440:Afu2g10500:Afu2g11380…	51083:16075:34473:920:51276:70475:6413:45944:6270:31167:55:6449:27:44416:2000786:463:42274:48315:71039:447:2182:462:42254:71216:71038:30476:42149:480:71040:30174:6310:31120:71051:467:6970:30010:6450:71036:70317:56:31118:51211:71037:71049:54:71035:470:44182:1902626:19933:469:36180:495:1522:34475:16567:42255:40010:6414:32880:19919:2109:973:31054:466:16973:28:280:34476:7126:33621:30490:30702:8033:34…
6364	rRNA processing	67 out of 2344 genes, 2.9%	122 out of 10130 background genes, 1.2%	5e-11	0	Afu1g04320:Afu1g09200:rps23:Afu1g10510:Afu1g10560:Afu1g10990:Afu1g13570:nopA:Afu1g14580:Afu2g01780:S10a:Afu2g02320:Afu2g03590:Afu2g04130:Afu2g04800:Afu2g05560:Afu2g09200:Afu2g10440:Afu2g10500:Afu2g11380:Afu2g12890:Afu2g13130:Afu2g13980:Afu2g17050:Afu2g17060:Afu3g04110:Afu3g06010:Afu3g06580:Afu3g06640:Afu3g06970:Afu3g08090:Afu3g09340:sik1:Afu3g09880:Afu3g11110:Afu3g11260:Afu3g13280:rps0:nop5:Afu4g…	51083:16075:34473:920:70475:6270:31167:55:27:44416:463:48315:71039:447:462:71216:71038:42149:480:71040:30174:6310:31120:71051:467:30010:6450:71036:56:31118:51211:71037:71049:54:71035:470:44182:1902626:469:36180:495:34475:16567:42255:40010:2109:973:31054:466:28:280:34476:33621:30490:30702:8033:9267:6452:6267:6364:71044:2181:1990258:6412:1990481:45903:154:48025:461:494:71042:42493:6897:479:42273:19…
42273	ribosomal large subunit biogenesis	39 out of 2344 genes, 1.7%	56 out of 10130 background genes, 0.6%	3.49e-10	0	rsa4:Afu1g03390:ubiA:Afu1g05080:Afu1g06230:Afu1g06600:Afu1g09200:Afu1g10310:Afu1g10510:Afu1g10760:Afu1g11130:Afu1g12890:Afu1g16330:Afu2g01480:Afu2g05560:rpL3:Afu2g13980:Afu2g17060:Afu3g06580:Afu3g08090:Afu3g13280:Afu4g03880:dspC:Afu4g07570:Afu4g07630:Afu4g07730:Afu5g01760:Afu5g03870:Afu5g05630:Afu5g05930:Afu5g12270:Afu5g13470:Afu6g01990:Afu6g04260:Afu6g07080:Afu6g08900:Afu6g12990:Afu7g04430:Afu8g…	51276:70475:6413:55:27:2000786:463:42274:447:71216:30476:30174:54:470:1902626:19933:36180:16567:42255:40010:6414:466:280:7126:30702:34599:9267:6470:6267:6364:2181:6412:6415:747:45727:42273:32790:36170:956:9405:35690
55114	oxidation-reduction process	237 out of 2344 genes, 10.1%	680 out of 10130 background genes, 6.7%	9.71e-10	0	Afu1g00980:Afu1g02070:Afu1g03690:erg5:Afu1g04150:Afu1g05580:Afu1g05820:Afu1g06180:Afu1g06450:Afu1g06610:Afu1g06810:Afu1g06960:Afu1g07340:Afu1g07380:Afu1g07650:Afu1g09750:Afu1g10820:Afu1g11590:Afu1g11640:Afu1g11960:Afu1g12440:Afu1g12800:niaD:niiA:Afu1g13480:Afu1g14400:sod3:Afu1g14570:Afu1g14770:Afu1g15670:Afu1g17170:Afu1g17520:Afu1g17630:Afu1g17690:Afu2g00720:Afu2g01160:Afu2g01180:Afu2g01290:Afu2g…	6096:43936:1410:6006:6490:36178:9437:71210:6636:43941:12501:44550:9712:44262:1900602:15891:6784:10914:9231:6084:45991:6002:9072:48315:6567:2001310:46654:71454:45454:6102:6116:6123:6222:40009:6067:6486:42183:6520:6559:30476:45461:19748:19379:34605:6546:6995:8152:6807:45329:6740:6827:6121:7160:15976:1902835:1766:43945:16226:1902828:43942:6725:19615:36244:9847:6090:1900584:44406:1900778:42744:19660:…
16072	rRNA metabolic process	67 out of 2344 genes, 2.9%	128 out of 10130 background genes, 1.3%	1.07e-09	0	Afu1g04320:Afu1g09200:rps23:Afu1g10510:Afu1g10560:Afu1g10990:Afu1g13570:nopA:Afu1g14580:Afu2g01780:S10a:Afu2g02320:Afu2g03590:Afu2g04130:Afu2g04800:Afu2g05560:Afu2g09200:Afu2g10440:Afu2g10500:Afu2g11380:Afu2g12890:Afu2g13130:Afu2g13980:Afu2g17050:Afu2g17060:Afu3g04110:Afu3g06010:Afu3g06580:Afu3g06640:Afu3g06970:Afu3g08090:Afu3g09340:sik1:Afu3g09880:Afu3g11110:Afu3g11260:Afu3g13280:rps0:nop5:Afu4g…	34473:6270:55:27:463:48315:71038:71040:30174:30010:6450:71036:71035:44182:1902626:495:16567:2109:973:31054:280:34476:30490:30702:9267:6267:71044:2181:6412:1990481:154:48025:494:71042:479:42273:6407:36170:956:51083:16075:920:70475:31167:44416:71039:447:462:71216:42149:480:6310:31120:71051:467:56:31118:51211:71037:71049:54:470:469:36180:34475:42255:40010:466:28:33621:8033:6452:6364:1990258:45903:46…
44710	single-organism metabolic process	567 out of 2344 genes, 24.2%	1939 out of 10130 background genes, 19.1%	4.71e-09	0	Afu1g00980:Afu1g01020:Afu1g01040:Afu1g02060:Afu1g02070:Afu1g02890:ilv3B:Afu1g03690:Afu1g03775:Afu1g03810:erg5:Afu1g04070:Afu1g04150:erg2:gpgA:Afu1g05530:Afu1g05580:Afu1g05820:Afu1g06180:agm1:Afu1g06450:Afu1g06610:Afu1g06810:Afu1g06960:erg4:Afu1g07220:Afu1g07340:Afu1g07380:Afu1g07650:Afu1g08840:Afu1g09750:Afu1g10130:Afu1g10720:Afu1g10750:Afu1g10780:Afu1g10820:Afu1g11010:Afu1g11590:Afu1g11640:Afu1g…	16237:6261:32889:9712:737:6535:1900443:30447:70507:45991:6002:463:55085:43558:6429:1900617:9972:6227:6116:19343:9097:722:45461:71040:30174:43066:45899:742:7114:6541:45329:6740:8361:6827:31030:70809:6233:6121:70843:1902828:6725:43942:1900596:9082:51084:19358:19660:917:6662:6071:6003:7155:31929:6177:70785:31221:6505:31054:15671:70596:706:34484:6351:34551:30466:6812:6190:1900764:6228:19184:46938:331…
44711	single-organism biosynthetic process	248 out of 2344 genes, 10.6%	735 out of 10130 background genes, 7.3%	1.4e-08	0	ilv3B:Afu1g03775:erg5:Afu1g04070:erg2:gpgA:Afu1g05530:Afu1g06180:agm1:Afu1g06450:Afu1g06810:Afu1g06960:erg4:Afu1g07380:Afu1g10130:Afu1g10720:Afu1g10820:Afu1g11010:Afu1g12170:Afu1g12530:Afu1g12800:Afu1g13490:Afu1g13870:Afu1g14570:gwt1:Afu1g15830:Afu1g16280:brlA:Afu1g16880:Afu1g17310:Afu1g17700:Afu2g01010:Afu2g01070:Afu2g01160:gel1:Afu2g01290:Afu2g04020:bipA:Afu2g05040:Afu2g07590:pyrG:pptA:Afu2g086…	16237:6535:30447:45991:463:55085:6429:1900617:6227:6116:19343:9097:45461:30174:742:7114:6541:45329:6740:70809:6233:1902828:43942:1900596:9082:51084:19358:7155:31929:6177:15671:70596:6351:6812:6190:1900764:6228:19184:46938:6267:9821:52837:90529:6616:6875:6679:43067:97237:9651:70146:48023:70301:46109:6694:9405:33314:6012:1900563:61508:9060:43935:44416:15937:5978:6216:46777:6537:42450:36187:70158:19…
34470	ncRNA processing	88 out of 2344 genes, 3.8%	196 out of 10130 background genes, 1.9%	2.05e-08	0	Afu1g04320:Afu1g05710:Afu1g07080:Afu1g07570:Afu1g09200:rps23:Afu1g10510:Afu1g10560:Afu1g10990:Afu1g13570:Afu1g14180:nopA:Afu1g14580:Afu1g14770:Afu2g01780:S10a:Afu2g02320:Afu2g03590:Afu2g04130:Afu2g04800:Afu2g05560:Afu2g09200:Afu2g10440:Afu2g10500:Afu2g11380:Afu2g12890:Afu2g13130:Afu2g13980:Afu2g14180:Afu2g15980:Afu2g16360:Afu2g17050:Afu2g17060:Afu3g04110:Afu3g04200:Afu3g06010:Afu3g06580:Afu3g0664…	463:722:71040:30174:495:31054:6267:6302:71042:70301:51083:2939:44416:447:480:71049:40010:33621:2940:1900153:6357:6382:9231:27:71038:30010:71036:16567:9267:2181:42273:6407:36170:956:16075:920:32447:70475:71039:462:55114:71051:71037:469:42255:28:2098:1990258:461:42493:45944:55:48315:70525:44182:1902626:280:34476:30702:2127:154:479:42149:467:6400:31118:34475:8616:6452:45903:472:34473:6270:31119:6450…
42255	ribosome assembly	29 out of 2344 genes, 1.2%	39 out of 10130 background genes, 0.4%	3.4e-08	0	rsa4:Afu1g03390:ubiA:Afu1g05080:Afu1g06230:Afu1g10760:Afu1g11130:Afu1g12890:Afu2g04130:Afu2g05560:Afu2g10300:Afu2g10440:rpL3:Afu3g06580:Afu3g06640:Afu3g11260:Afu3g13280:rps0:dspC:Afu4g07570:Afu4g07730:Afu5g05630:Afu5g05930:Afu5g13470:Afu5g13520:Afu6g01990:Afu7g04430:Afu7g04490:Afu8g04790	463:30174:6267:9405:447:40010:1900153:27:2000786:30476:16567:9267:2181:42273:6407:36170:956:462:469:42255:28:7126:461:55:1902626:30702:479:747:6414:6470:19933:2109:30490:6412:42256:71216:56:470:36180:466:6364:35690
44281	small molecule metabolic process	262 out of 2344 genes, 11.2%	803 out of 10130 background genes, 7.9%	1.91e-07	0	Afu1g01020:Afu1g01040:Afu1g02070:Afu1g02890:ilv3B:erg5:erg2:Afu1g05530:Afu1g05820:Afu1g06180:Afu1g06810:Afu1g06960:erg4:Afu1g07220:Afu1g07380:Afu1g08840:Afu1g10130:Afu1g10750:Afu1g10780:Afu1g10820:Afu1g11010:Afu1g11590:Afu1g12070:Afu1g12400:Afu1g12440:Afu1g12530:Afu1g12800:niaD:niiA:Afu1g13480:Afu1g13490:facB:Afu1g14570:Afu1g15100:Afu1g15830:Afu1g16210:Afu1g16280:Afu1g17310:Afu1g17700:Afu2g01010:…	32889:6535:1900443:45991:6002:55085:6429:1900617:9972:6227:6116:19343:9097:45461:6541:45329:6740:8361:6233:6121:1902828:43942:1900596:9082:19358:19660:6662:6071:6003:7155:31929:6177:70785:31221:6351:34551:6812:6190:1900764:6228:52837:1902114:6875:6098:96:70783:46835:1678:70146:46109:9405:6012:1900563:61508:9060:43935:44416:15937:46356:42128:6216:46777:6537:9448:42450:6540:36187:70158:1901366:1941…
42274	ribosomal small subunit biogenesis	39 out of 2344 genes, 1.7%	64 out of 10130 background genes, 0.6%	1.91e-07	0	Afu1g04320:Afu1g05310:Afu1g05340:Afu1g06600:rps23:S10a:Afu2g03590:Afu2g04130:Afu2g04800:Afu2g10300:Afu2g10440:Afu2g10500:Afu2g11380:Afu2g12890:Afu3g04110:Afu3g06010:Afu3g06640:Afu3g06970:Afu3g09340:Afu3g11110:Afu3g11260:rps0:nop5:Afu4g10800:Afu5g03090:rps1:Afu5g06520:Afu5g09560:Afu6g03580:Afu6g04330:Afu6g09820:Afu6g13550:Afu7g02140:Afu7g04430:Afu7g04490:Afu7g04860:Afu7g05290:Afu8g04220:noc4	447:480:6970:70317:32880:1900153:30010:16567:9267:2181:42273:6407:36170:920:70475:462:469:42255:16973:28:461:55:34599:154:479:45903:472:42274:6450:2109:30490:6412:71216:6310:56:36180:35690
27	ribosomal large subunit assembly	20 out of 2344 genes, 0.9%	24 out of 10130 background genes, 0.2%	1.46e-06	0	rsa4:Afu1g03390:ubiA:Afu1g05080:Afu1g06230:Afu1g10760:Afu1g11130:Afu1g12890:Afu2g05560:rpL3:Afu3g06580:Afu3g13280:dspC:Afu4g07570:Afu4g07730:Afu5g05630:Afu5g05930:Afu5g13470:Afu6g01990:Afu8g04790	463:30174:6267:9405:40010:27:2000786:30476:16567:9267:2181:36170:956:7126:55:1902626:30702:747:6414:6470:19933:6412:71216:470:36180:466:6364:35690
34660	ncRNA metabolic process	103 out of 2344 genes, 4.4%	259 out of 10130 background genes, 2.6%	2.14e-06	0	Afu1g04320:Afu1g05710:Afu1g07080:Afu1g07570:Afu1g09200:rps23:Afu1g10510:Afu1g10560:Afu1g10750:Afu1g10990:Afu1g13570:Afu1g14180:nopA:Afu1g14580:Afu1g14770:Afu1g16210:Afu2g01780:S10a:Afu2g02320:Afu2g03590:Afu2g04130:Afu2g04800:Afu2g05560:Afu2g09200:Afu2g10440:Afu2g10500:Afu2g11380:Afu2g12890:Afu2g13130:Afu2g13720:Afu2g13980:Afu2g14180:Afu2g15980:Afu2g16280:Afu2g16360:Afu2g17050:Afu2g17060:Afu3g0411…	463:6429:722:42254:71040:30174:495:31054:6267:6302:71042:70146:70301:51083:2939:44416:447:480:70158:71049:1522:40010:33621:32006:43039:2940:1900153:6424:6357:6382:9231:27:42797:71038:70681:30010:71036:34337:9847:16567:32543:9267:2181:42273:6407:36170:956:6435:372:16075:920:32447:70475:71039:462:55114:71051:71037:469:42255:28:2098:7124:1990258:461:42493:6418:45944:55:48315:70525:44182:1902626:280:…
30490	maturation of SSU-rRNA	32 out of 2344 genes, 1.4%	53 out of 10130 background genes, 0.5%	1.29e-05	0	Afu1g04320:rps23:S10a:Afu2g03590:Afu2g04130:Afu2g04800:Afu2g10440:Afu2g10500:Afu2g11380:Afu2g12890:Afu3g04110:Afu3g06010:Afu3g06640:Afu3g06970:Afu3g09340:Afu3g11110:Afu3g11260:rps0:nop5:Afu4g10800:Afu5g03090:rps1:Afu6g04330:Afu6g09820:Afu6g13550:Afu7g02140:Afu7g04430:Afu7g04490:Afu7g04860:Afu7g05290:Afu8g04220:noc4	447:480:1900153:30010:16567:9267:2181:42273:6407:36170:920:70475:462:469:42255:28:461:55:154:479:45903:472:6450:2109:30490:6412:71216:6310:56:36180:35690
462	maturation of SSU-rRNA from tricistronic rRNA transcript (SSU-rRNA, 5.8S rRNA, LSU-rRNA)	29 out of 2344 genes, 1.2%	46 out of 10130 background genes, 0.5%	1.63e-05	0	Afu1g04320:rps23:S10a:Afu2g03590:Afu2g04130:Afu2g04800:Afu2g10440:Afu2g10500:Afu2g11380:Afu2g12890:Afu3g04110:Afu3g06010:Afu3g06640:Afu3g06970:Afu3g11110:rps0:nop5:Afu4g10800:Afu5g03090:rps1:Afu6g04330:Afu6g09820:Afu6g13550:Afu7g02140:Afu7g04430:Afu7g04860:Afu7g05290:Afu8g04220:noc4	447:480:30010:9267:2181:42273:6407:36170:920:70475:462:42255:28:461:55:154:479:45903:472:6450:6412:71216:6310:56:36180:35690
19748	secondary metabolic process	84 out of 2344 genes, 3.6%	210 out of 10130 background genes, 2.1%	5.46e-05	0	gpgA:Afu1g11010:brlA:Afu1g16880:Afu1g17700:Afu2g01290:pptA:ime2:abr2:abr1:ayg1:arp2:arp1:pksP:fgaCat:dmaW:fgaOx1:Afu3g00840:Afu3g01410:Afu3g02010:Afu3g02570:Afu3g04220:fluG:Afu3g08070:ppoC:encA:encB:encC:encD:fhpA:Afu4g09150:Afu4g09980:tpcG:tpcE:tpcA:Afu4g14760:osc3:cyp5081A1:cyp5081B1:sdr1:cyp5081D1:Afu4g14820:cyp5081C1:Afu4g14840:Afu4g14850:Afu5g06610:Afu5g12200:nrps8:Afu6g00660:Afu6g03480:mcsA…	55085:1900617:45461:70809:1902828:43942:1900596:31929:15671:1900764:19184:46938:9821:43067:48023:9405:1900563:43935:1901366:1900781:1900793:7186:18342:1900809:6750:43324:42438:1900587:1900787:30640:6357:43936:9820:44550:1900602:10914:2001310:1900560:75136:31171:1900599:9847:1900778:19629:43944:1900557:46148:1900772:42908:1900566:71482:1900590:1900575:30448:1900815:55114:1900554:36184:42318:9059:1…
8152	metabolic process	1010 out of 2344 genes, 43.1%	3878 out of 10130 background genes, 38.3%	6.35e-05	0	Afu1g00310:Afu1g00960:Afu1g00980:Afu1g01020:Afu1g01030:Afu1g01040:Afu1g01230:Afu1g01660:Afu1g01890:Afu1g02060:Afu1g02070:Afu1g02800:Afu1g02890:Afu1g03110:Afu1g03180:Afu1g03390:ilv3B:Afu1g03690:Afu1g03775:Afu1g03810:Afu1g03920:erg5:ubiA:Afu1g04070:Afu1g04150:Afu1g04320:Afu1g04530:Afu1g04660:erg2:Afu1g05020:Afu1g05080:Afu1g05180:gpgA:eng3:Afu1g05340:Afu1g05360:Afu1g05500:Afu1g05520:Afu1g05530:Afu1g…	42992:32:16237:6261:32889:9254:43171:9712:6777:6596:737:6535:1900443:30447:70507:45991:6002:463:55085:43558:6429:1900617:9972:6227:33047:10411:6116:19343:9097:722:42254:45461:71040:30174:43066:45848:45899:742:7114:30968:1990145:6541:45329:6740:8361:6827:31030:70809:6233:6121:70843:1902828:6725:43942:1900596:9082:51084:16052:1903931:19358:19660:917:34975:6662:6071:1903940:6003:495:7155:31929:6177:…
1901617	organic hydroxy compound biosynthetic process	54 out of 2344 genes, 2.3%	117 out of 10130 background genes, 1.2%	6.48e-05	0	erg5:erg2:Afu1g06180:erg4:Afu1g10130:Afu1g11010:brlA:Afu1g17310:Afu1g17700:Afu2g01010:Afu2g01290:pptA:erg28:abr2:abr1:ayg1:arp2:arp1:pksP:fgaCat:dmaW:fgaOx1:Afu3g00840:Afu3g01410:Afu3g02570:erg13:encA:encB:encC:encD:erg6:mvd1:erg12:Afu4g08600:Afu4g11500:tpcG:tpcE:osc3:Afu4g14840:erg20:alcC:Afu5g13000:fqzB:fmqD:Afu6g13990:adh1:cyp51B:Afu7g04980:ftmD:ftmF:ftmPT2:cdpNPT:Afu8g00910:erg10B	55085:1900617:6116:45461:45329:43942:1902828:1900596:31929:1900764:9821:48023:9405:1900563:44416:36187:1901366:70317:1900781:30437:1900793:18342:43324:42438:1900587:6641:1900787:30640:6357:43458:6021:71473:43936:9820:71210:44550:1900602:10914:45337:6084:1900560:75136:31171:1900599:90002:1766:1900778:1900557:46148:1900772:9267:1900566:36170:44407:947:10142:1900590:1900575:1900815:55114:6656:190055…
44550	secondary metabolite biosynthetic process	69 out of 2344 genes, 2.9%	163 out of 10130 background genes, 1.6%	6.86e-05	0	gpgA:Afu1g11010:brlA:Afu1g16880:Afu1g17700:Afu2g01290:pptA:ime2:abr2:abr1:ayg1:arp2:arp1:pksP:fgaCat:dmaW:fgaOx1:Afu3g00840:Afu3g01410:Afu3g02010:Afu3g02570:Afu3g04220:fluG:Afu3g08070:ppoC:encA:encB:encC:encD:fhpA:Afu4g09150:Afu4g09980:tpcG:tpcE:tpcA:osc3:Afu4g14840:Afu5g06610:Afu5g12200:nrps8:Afu6g00660:mcsA:gliZ:gliI:gliJ:gliP:gliC:gliM:gliG:gliK:gliA:gliN:gliF:gliT:nrps11:fqzB:fmqD:nrps12:Afu6…	55085:1900617:45461:70809:1902828:43942:1900596:31929:15671:1900764:19184:46938:9821:43067:48023:9405:1900563:43935:1901366:1900781:1900793:7186:18342:1900809:6750:43324:42438:1900587:1900787:30640:6357:43936:9820:44550:1900602:10914:2001310:1900560:75136:31171:1900599:9847:1900778:19629:43944:1900557:46148:1900772:42908:1900566:71482:1900590:1900575:30448:1900815:55114:1900554:36184:42318:9059:1…
1901564	organonitrogen compound metabolic process	302 out of 2344 genes, 12.9%	1015 out of 10130 background genes, 10.0%	0.00034	0	Afu1g00310:Afu1g01020:Afu1g01040:Afu1g02070:Afu1g02800:Afu1g02890:Afu1g03110:Afu1g03390:ilv3B:ubiA:Afu1g04070:Afu1g04320:Afu1g04530:Afu1g04660:Afu1g05080:gpgA:Afu1g05340:Afu1g05500:Afu1g05530:Afu1g05630:Afu1g05820:Afu1g05990:Afu1g06180:agm1:Afu1g06340:tef1:Afu1g06770:Afu1g06810:rpp1:Afu1g06960:Afu1g07380:Afu1g08840:Afu1g09100:rps23:Afu1g09850:Afu1g10130:Afu1g10310:Afu1g10510:Afu1g10750:Afu1g10780…	32889:9254:43171:6777:6596:6535:30447:45991:6002:463:55085:43558:6429:1900617:9972:6227:6116:19343:9097:42254:45461:43066:1990145:6541:45329:6740:8361:6233:6121:43942:1900596:9082:19358:19660:7155:31929:6177:6351:34551:6812:6190:1900764:6228:19184:46938:9821:52837:90529:1902114:6875:6098:96:6679:70783:46835:1678:70146:48023:46109:9405:51083:1900563:6037:61508:9060:43935:723:44416:16998:15937:447:…
1901615	organic hydroxy compound metabolic process	72 out of 2344 genes, 3.1%	180 out of 10130 background genes, 1.8%	0.00053	0	erg5:erg2:Afu1g06180:erg4:Afu1g10130:Afu1g11010:Afu1g11590:Afu1g15100:brlA:Afu1g17310:Afu1g17700:Afu2g01010:Afu2g01290:Afu2g02910:Afu2g05040:pptA:erg28:Afu2g12530:abr2:abr1:ayg1:arp2:arp1:pksP:fgaCat:dmaW:fgaOx1:hyd1:Afu3g00840:Afu3g01410:Afu3g02570:Afu3g03030:erg13:Afu3g11900:Afu3g13680:encA:encB:encC:encD:Afu4g03120:erg6:phoC:mvd1:erg12:Afu4g08600:Afu4g11500:gldB:tpcG:tpcE:osc3:Afu4g14840:Afu5g…	9712:45991:55085:1900617:6116:45461:45329:6740:43942:1902828:6725:1900596:6071:31929:1900764:9821:48023:9405:1900563:44416:36187:1901366:19413:70317:1900781:30437:36168:1900793:18342:43324:42438:1900587:6641:1900787:30640:6357:43458:6021:71473:43936:9820:9437:71210:44550:1900602:10914:45337:6084:1900560:75136:31171:1900599:90002:15976:1766:19615:1900432:1900778:1900557:46148:1900772:15793:9267:19…
72330	monocarboxylic acid biosynthetic process	44 out of 2344 genes, 1.9%	95 out of 10130 background genes, 0.9%	0.00106	0	Afu1g06180:Afu1g11010:Afu1g12530:Afu1g13490:Afu1g17700:Afu2g01160:Afu2g01290:pptA:Afu2g08670:Afu2g11540:arp2:arp1:Afu3g01410:Afu3g02570:Afu3g04210:Afu3g04220:ppoC:Afu3g13550:encA:encB:encC:encD:Afu4g00340:Afu4g06380:Afu4g08600:Afu4g13960:tpcG:tpcE:Afu5g02760:Afu5g05700:Afu5g10670:Afu5g11040:Afu6g03050:Afu6g03510:Afu6g03640:bioDA:Afu6g03670:Afu6g04640:Afu6g07430:aldA:fqzB:Afu7g01000:Afu7g04980:Afu…	45991:45461:45329:6740:1902828:43942:1900596:31929:1900764:9405:1900563:43935:44416:1901366:19413:1900781:1900793:43324:42438:1900587:1900787:43936:36178:44550:1900602:10914:9268:1900560:31171:1900599:8152:36244:1900778:43944:1900557:46148:42866:9267:46208:6606:36170:1900590:1900575:61621:1900815:55114:46187:1900554:36184:42318:9059:1900381:1900535:1410:51792:45944:6567:45122:8295:1902835:6090:69…
71428	rRNA-containing ribonucleoprotein complex export from nucleus	20 out of 2344 genes, 0.9%	31 out of 10130 background genes, 0.3%	0.00208	0	ubiA:Afu1g05340:Afu1g05630:Afu1g06770:Afu1g10310:Afu1g10560:Afu1g15020:Afu2g10090:Afu3g11110:rps0:Afu4g08930:Afu5g05930:Afu5g06520:Afu5g09560:Afu6g12660:Afu6g13550:Afu7g01460:Afu7g04430:Afu7g04490:hscA	463:51083:44416:447:480:6970:40010:32880:1900153:27:16567:2181:45727:42273:6407:469:42255:28:461:42493:55:44182:34599:42149:6452:45903:6415:32790:472:42274:6450:30490:6412:6413:56:54:466:6364:35690
46189	phenol-containing compound biosynthetic process	24 out of 2344 genes, 1.0%	41 out of 10130 background genes, 0.4%	0.0023	0	Afu1g11010:brlA:Afu1g17700:Afu2g01290:pptA:abr2:abr1:ayg1:arp2:arp1:pksP:dmaW:Afu3g01410:Afu3g02570:encA:encB:encC:encD:tpcG:tpcE:fqzB:Afu7g04980:ftmPT2:cdpNPT	45461:1902828:1900596:31929:1900764:9821:48023:9405:1900563:1901366:1900781:1900793:18342:43324:42438:1900587:1900787:30640:6357:43936:9820:44550:1900602:10914:1900560:75136:31171:1900599:1900778:1900557:46148:1900772:1900590:1900575:1900815:55114:1900554:36184:42318:9059:1900381:42243:45944:48315:45122:1902835:1900540:905:10913:75307:35837:19748:6995:1900821:43945:1900584:70787:70788:1900605:190…
6396	RNA processing	102 out of 2344 genes, 4.4%	289 out of 10130 background genes, 2.9%	0.00286	0	Afu1g04320:Afu1g05710:Afu1g07080:Afu1g07570:Afu1g09200:rps23:Afu1g10510:Afu1g10560:Afu1g10990:Afu1g12590:Afu1g13570:Afu1g14180:nopA:Afu1g14580:Afu1g14770:helA:Afu2g01780:S10a:Afu2g02260:Afu2g02320:Afu2g03590:Afu2g04130:Afu2g04800:Afu2g05560:Afu2g08390:Afu2g09200:Afu2g10440:Afu2g10500:Afu2g11380:Afu2g12890:Afu2g13130:Afu2g13980:Afu2g14180:Afu2g15980:Afu2g16040:Afu2g16360:Afu2g17050:Afu2g17060:Afu3…	463:6429:722:71040:30174:8361:917:495:31054:33168:6267:6302:30242:71042:70301:9405:51083:2939:44416:447:1900231:480:60237:30437:71049:40010:33621:373:2940:1900153:10447:6357:6382:9231:27:71038:30969:6401:30010:71036:48021:34337:16567:32543:9267:2181:42990:30422:42273:6407:36170:956:372:16075:920:30448:32447:70475:71039:1901196:462:71852:55114:71051:18107:31505:71037:70924:469:42255:28:2098:199025…
19752	carboxylic acid metabolic process	145 out of 2344 genes, 6.2%	445 out of 10130 background genes, 4.4%	0.00418	0	ilv3B:Afu1g06180:Afu1g06810:Afu1g06960:Afu1g07380:Afu1g10130:Afu1g10750:Afu1g10780:Afu1g10820:Afu1g11010:Afu1g11590:Afu1g12070:Afu1g12400:Afu1g12440:Afu1g12530:Afu1g12800:Afu1g13490:facB:Afu1g14570:Afu1g16210:Afu1g17700:Afu2g01160:Afu2g01290:hxkA:maeA:pptA:Afu2g08670:Afu2g08890:Afu2g09650:Afu2g10920:Afu2g11540:Afu2g12530:ilv3:Afu2g15590:Afu2g16280:arp2:arp1:Afu3g01410:Afu3g02570:Afu3g04170:Afu3g0…	32889:6535:1900443:45991:6002:6429:6116:19343:9097:45461:6541:45329:6740:8361:6121:1902828:43942:1900596:9082:19660:7155:31929:70785:6351:1900764:1902114:96:70783:46835:1678:70146:9405:1900563:43935:44416:46356:6537:9448:42450:6540:70158:1901366:19413:1900781:6526:1900793:43324:9396:6523:42438:46084:32006:1900587:6097:43039:6641:9408:6106:9165:6424:1900787:43458:43936:36178:6543:9437:44550:190060…
9403	toxin biosynthetic process	32 out of 2344 genes, 1.4%	64 out of 10130 background genes, 0.6%	0.00482	0	gpgA:Afu1g11010:brlA:Afu1g17700:Afu2g01290:ime2:arp2:Afu3g01410:Afu3g02010:Afu3g02570:fluG:ppoC:encA:fhpA:Afu4g09980:tpcE:Afu5g12200:mcsA:gliZ:gliI:gliJ:gliP:gliC:gliM:gliG:gliK:gliA:gliN:gliF:gliT:Afu6g13790:Afu7g04980	55085:45461:70809:43942:15671:19184:9821:43067:48023:9405:1900563:43935:1900793:7186:42438:1900587:6357:43936:44550:1900602:10914:2001310:1900560:9847:19629:43944:1900557:46148:71482:1900590:1900575:30448:1900815:55114:1900554:36184:1900381:45944:48315:75306:30814:6807:45122:43386:70792:6508:6979:905:10913:1900691:75307:19236:71500:31408:43941:44262:19679:6468:19748:43945:1900584:1516:42316:6355:…
43436	oxoacid metabolic process	148 out of 2344 genes, 6.3%	457 out of 10130 background genes, 4.5%	0.00483	0	ilv3B:Afu1g06180:Afu1g06810:Afu1g06960:Afu1g07380:Afu1g10130:Afu1g10750:Afu1g10780:Afu1g10820:Afu1g11010:Afu1g11590:Afu1g12070:Afu1g12400:Afu1g12440:Afu1g12530:Afu1g12800:niaD:niiA:Afu1g13490:facB:Afu1g14570:Afu1g16210:Afu1g17700:Afu2g01160:Afu2g01290:hxkA:maeA:pptA:Afu2g08670:Afu2g08890:Afu2g09650:Afu2g10920:Afu2g11540:Afu2g12530:ilv3:Afu2g15590:Afu2g16280:arp2:arp1:Afu3g01410:Afu3g02570:Afu3g04…	32889:6535:1900443:45991:6002:6429:6116:19343:9097:45461:6541:45329:6740:8361:6121:1902828:43942:1900596:9082:19660:7155:31929:70785:6351:1900764:1902114:96:70783:46835:1678:70146:9405:1900563:43935:44416:46356:42128:6537:9448:42450:6540:70158:1901366:19413:1900781:6526:1900793:43324:9396:6523:42438:46084:32006:1900587:6097:43039:6641:9408:6797:6106:9165:6424:1900787:43458:43936:36178:6543:9437:4…
44283	small molecule biosynthetic process	115 out of 2344 genes, 4.9%	339 out of 10130 background genes, 3.3%	0.00584	0	ilv3B:erg5:erg2:Afu1g06180:erg4:Afu1g07380:Afu1g10130:Afu1g10820:Afu1g11010:Afu1g12530:Afu1g12800:Afu1g13490:Afu1g14570:Afu1g17310:Afu1g17700:Afu2g01010:Afu2g01160:Afu2g01290:pptA:Afu2g08670:Afu2g08890:Afu2g09650:Afu2g10740:Afu2g11540:erg28:ilv3:Afu2g15590:Afu2g16360:arp2:arp1:pksP:fgaCat:dmaW:fgaOx1:Afu3g00840:Afu3g01410:Afu3g02570:Afu3g04170:Afu3g04210:Afu3g04220:Afu3g06120:erg13:Afu3g11640:Afu…	6535:45991:55085:1900617:6116:19343:9097:45461:45329:6740:1902828:43942:1900596:9082:7155:31929:1900764:52837:9405:1900563:43935:44416:6537:42450:36187:1901366:19413:70317:1900781:30437:6526:1900793:18342:43324:9396:6523:42438:1900587:6641:9408:9165:1900787:43458:6021:71473:43936:9820:36178:71210:44550:1900602:10914:9231:45337:6084:46654:9268:1900560:19346:75136:31171:19379:1900599:8152:90002:159…
18958	phenol-containing compound metabolic process	26 out of 2344 genes, 1.1%	48 out of 10130 background genes, 0.5%	0.00625	0	Afu1g11010:brlA:Afu1g17700:Afu2g01290:Afu2g02910:pptA:abr2:abr1:ayg1:arp2:arp1:pksP:dmaW:Afu3g01410:Afu3g02570:Afu3g03030:encA:encB:encC:encD:tpcG:tpcE:fqzB:Afu7g04980:ftmPT2:cdpNPT	9712:45461:1902828:6725:1900596:31929:1900764:9821:48023:9405:1900563:1901366:1900781:1900793:18342:43324:42438:1900587:1900787:30640:6357:43936:9820:44550:1900602:10914:1900560:75136:31171:1900599:19615:1900778:1900557:46148:1900772:1900590:1900575:1900815:55114:1900554:36184:42318:9059:1900381:42243:45944:48315:45122:1902835:1900540:905:10913:75307:35837:19748:6995:1900821:43945:1900584:70787:7…
6082	organic acid metabolic process	148 out of 2344 genes, 6.3%	460 out of 10130 background genes, 4.5%	0.00728	0	ilv3B:Afu1g06180:Afu1g06810:Afu1g06960:Afu1g07380:Afu1g10130:Afu1g10750:Afu1g10780:Afu1g10820:Afu1g11010:Afu1g11590:Afu1g12070:Afu1g12400:Afu1g12440:Afu1g12530:Afu1g12800:niaD:niiA:Afu1g13490:facB:Afu1g14570:Afu1g16210:Afu1g17700:Afu2g01160:Afu2g01290:hxkA:maeA:pptA:Afu2g08670:Afu2g08890:Afu2g09650:Afu2g10920:Afu2g11540:Afu2g12530:ilv3:Afu2g15590:Afu2g16280:arp2:arp1:Afu3g01410:Afu3g02570:Afu3g04…	32889:6535:1900443:45991:6002:6429:6116:19343:9097:45461:6541:45329:6740:8361:6121:1902828:43942:1900596:9082:19660:7155:31929:70785:6351:1900764:1902114:96:70783:46835:1678:70146:9405:1900563:43935:44416:46356:42128:6537:9448:42450:6540:70158:1901366:19413:1900781:6526:1900793:43324:9396:6523:42438:46084:32006:1900587:6097:43039:6641:9408:6797:6106:9165:6424:1900787:43458:43936:36178:6543:9437:4…
9404	toxin metabolic process	32 out of 2344 genes, 1.4%	65 out of 10130 background genes, 0.6%	0.0074	0	gpgA:Afu1g11010:brlA:Afu1g17700:Afu2g01290:ime2:arp2:Afu3g01410:Afu3g02010:Afu3g02570:fluG:ppoC:encA:fhpA:Afu4g09980:tpcE:Afu5g12200:mcsA:gliZ:gliI:gliJ:gliP:gliC:gliM:gliG:gliK:gliA:gliN:gliF:gliT:Afu6g13790:Afu7g04980	55085:45461:70809:43942:15671:19184:9821:43067:48023:9405:1900563:43935:1900793:7186:42438:1900587:6357:43936:44550:1900602:10914:2001310:1900560:9847:19629:43944:1900557:46148:71482:1900590:1900575:30448:1900815:55114:1900554:36184:1900381:45944:48315:75306:30814:6807:45122:43386:70792:6508:6979:905:10913:1900691:75307:19236:71500:31408:43941:44262:19679:6468:19748:43945:1900584:1516:42316:6355:…
51029	rRNA transport	10 out of 2344 genes, 0.4%	11 out of 10130 background genes, 0.1%	0.00765	0	Afu1g05340:Afu1g05630:Afu1g06770:Afu1g15020:Afu2g10090:rps0:Afu6g12660:Afu6g13550:Afu7g01460:Afu7g04490	447:1900153:2181:6407:469:28:461:45903:42274:30490:6412:56
6407	rRNA export from nucleus	10 out of 2344 genes, 0.4%	11 out of 10130 background genes, 0.1%	0.00765	0	Afu1g05340:Afu1g05630:Afu1g06770:Afu1g15020:Afu2g10090:rps0:Afu6g12660:Afu6g13550:Afu7g01460:Afu7g04490	447:1900153:2181:6407:469:28:461:45903:42274:30490:6412:56
32787	monocarboxylic acid metabolic process	71 out of 2344 genes, 3.0%	188 out of 10130 background genes, 1.9%	0.00787	0	Afu1g06180:Afu1g06960:Afu1g11010:Afu1g11590:Afu1g12530:Afu1g13490:facB:Afu1g17700:Afu2g01160:Afu2g01290:hxkA:pptA:Afu2g08670:Afu2g10920:Afu2g11540:Afu2g12530:arp2:arp1:Afu3g01410:Afu3g02570:Afu3g04170:Afu3g04210:Afu3g04220:Afu3g11690:ppoC:Afu3g13550:encA:encB:encC:encD:Afu4g00340:Afu4g03120:Afu4g06380:Afu4g07710:uga2:Afu4g08600:Afu4g10760:facA:Afu4g13960:tpcG:tpcE:Afu5g02760:Afu5g05700:alcC:gatA:…	32889:1900443:45991:6002:45461:45329:6740:8361:1902828:43942:1900596:19660:31929:70785:6351:1900764:70783:46835:1678:9405:1900563:43935:44416:9448:6540:1901366:19413:1900781:6526:1900793:43324:42438:1900587:6097:9408:1900787:43458:43936:36178:9437:44550:1900602:10914:6084:9268:1900560:31171:1900599:8152:15976:36244:1900778:19629:43944:1900557:44409:46148:42866:9267:46208:32445:6606:36170:256:4286…
9820	alkaloid metabolic process	18 out of 2344 genes, 0.8%	28 out of 10130 background genes, 0.3%	0.00791	0	brlA:fgaFS:fgaDH:fgaCat:dmaW:fgaOx1:Afu4g14840:nrps11:fqzB:fmqD:nrps12:Afu6g13990:ftmA:ftmD:ftmPT1:ftmF:ftmPT2:cdpNPT	1900617:45461:19184:9821:48023:1900563:1900781:1900793:18342:1900809:42438:6357:43936:9820:44550:1900560:1900778:1900557:1900772:1900566:1900815:55114:1900554:48315:6979:905:10913:75307:1902181:35837:1900805:19748:43945:70788:1900803:2001307:1896:35690
70925	organelle assembly	37 out of 2344 genes, 1.6%	80 out of 10130 background genes, 0.8%	0.00877	0	rsa4:Afu1g03390:ubiA:Afu1g05080:Afu1g06230:aspD:Afu1g10760:Afu1g11130:Afu1g12890:Afu2g04130:Afu2g05560:Afu2g10300:Afu2g10440:rpL3:Afu3g06580:Afu3g06640:Afu3g06980:Afu3g11260:eb1:Afu3g13280:rps0:dspC:Afu4g07100:Afu4g07570:Afu4g07730:Afu4g10050:aspC:Afu5g03130:Afu5g05630:Afu5g05930:Afu5g13470:Afu5g13520:Afu6g01990:nimA:Afu7g04430:Afu7g04490:Afu8g04790	16237:463:30174:742:7114:31030:7019:6033:6267:10570:70783:9405:743:31578:447:33566:34501:70317:30437:32781:40010:30989:40023:1900153:7064:51726:27:2000786:30476:43987:9847:35372:7059:16567:9267:2181:42273:6407:36170:956:920:30448:462:6898:61641:10971:31505:31116:469:42255:28:7126:7020:42991:461:45860:51382:1410:71990:921:55:44182:31322:1902626:30702:8105:479:747:34613:51315:6414:6470:281:31028:30…
44699	single-organism process	871 out of 2344 genes, 37.2%	3382 out of 10130 background genes, 33.4%	0.01271	0	Afu1g00440:Afu1g00980:Afu1g01020:Afu1g01040:Afu1g01812:Afu1g02060:Afu1g02070:Afu1g02550:pst2:Afu1g02890:ilv3B:Afu1g03690:Afu1g03775:Afu1g03810:erg5:ubiA:Afu1g04070:Afu1g04150:erg2:Afu1g04870:Afu1g04890:Afu1g05020:Afu1g05180:tif32:gpgA:Afu1g05340:Afu1g05530:Afu1g05580:Afu1g05610:Afu1g05630:Afu1g05820:Afu1g05990:Afu1g06180:agm1:tef1:Afu1g06440:Afu1g06450:Afu1g06610:Afu1g06770:Afu1g06790:Afu1g06810:…	60905:6261:32889:9712:6535:1900443:30447:70507:463:15753:43558:6227:6116:48311:722:30174:45899:742:6541:70809:6233:6121:1902828:1900596:19358:917:6071:1903940:6003:495:31929:6177:70785:32995:15671:71934:70596:706:6351:90295:15747:30100:6616:10570:19836:96:31064:43067:97237:70783:46835:160:70146:80182:9405:6012:51083:61508:15840:31578:10513:44416:15937:447:1900231:6076:6216:480:2000059:6855:42450:…
9821	alkaloid biosynthetic process	16 out of 2344 genes, 0.7%	24 out of 10130 background genes, 0.2%	0.01384	0	brlA:fgaFS:fgaCat:dmaW:fgaOx1:Afu4g14840:nrps11:fqzB:fmqD:nrps12:Afu6g13990:ftmA:ftmD:ftmPT1:ftmF:ftmPT2	1900781:1900809:43936:44550:1900560:1900778:1900566:1900815:55114:1900554:48315:10913:1902181:1900805:19748:43945:2001307:1896:1900617:45461:19184:9821:48023:1900563:1900793:42438:6357:1900557:1900772:6979:905:75307:35837:70788:1900803:35690
44085	cellular component biogenesis	171 out of 2344 genes, 7.3%	552 out of 10130 background genes, 5.4%	0.01675	0	rsa4:Afu1g02550:Afu1g03390:ubiA:Afu1g04320:Afu1g05080:Afu1g05310:Afu1g05340:Afu1g05630:agm1:Afu1g06230:Afu1g06600:Afu1g06610:Afu1g06770:Afu1g06880:aspD:Afu1g09200:rps23:Afu1g10310:Afu1g10510:Afu1g10560:Afu1g10760:tubA:Afu1g10990:Afu1g11130:Afu1g12290:Afu1g12890:Afu1g13390:Afu1g13570:nopA:Afu1g14580:Afu1g14810:Afu1g15020:Afu1g16280:Afu1g16330:rodB:gel1:Afu2g01480:Afu2g01780:S10a:Afu2g02320:Afu2g03…	463:48311:42254:30174:742:917:495:70596:6616:10570:97237:70783:9405:6012:51083:31578:10513:70196:44416:447:1900231:480:70317:60237:30437:32781:1522:40010:32880:30989:33621:40023:1900153:10447:7093:43936:43007:51726:71038:30969:6336:30010:71036:1195:35372:51307:30473:51017:7059:16567:46148:7076:2181:6407:36170:1902977:16075:51276:15986:1901196:6078:6997:71852:51278:6111:55114:61641:71051:18107:315…
35834	indole alkaloid metabolic process	14 out of 2344 genes, 0.6%	20 out of 10130 background genes, 0.2%	0.02265	0.0005	fgaCat:dmaW:fgaOx1:Afu4g14840:nrps11:fqzB:fmqD:nrps12:Afu6g13990:ftmA:ftmD:ftmPT1:ftmF:ftmPT2	1900781:1900809:44550:1900560:1900778:1900566:1900815:55114:1900554:1902181:1900805:19748:2001307:1900617:19184:1900563:1900793:1900557:1900772:6979:35837:1900803:35690
35835	indole alkaloid biosynthetic process	14 out of 2344 genes, 0.6%	20 out of 10130 background genes, 0.2%	0.02265	0.0005	fgaCat:dmaW:fgaOx1:Afu4g14840:nrps11:fqzB:fmqD:nrps12:Afu6g13990:ftmA:ftmD:ftmPT1:ftmF:ftmPT2	1900781:1900809:44550:1900560:1900778:1900566:1900815:55114:1900554:1902181:1900805:19748:2001307:1900617:19184:1900563:1900793:1900557:1900772:6979:35837:1900803:35690
43386	mycotoxin biosynthetic process	14 out of 2344 genes, 0.6%	20 out of 10130 background genes, 0.2%	0.02265	0.0005	gpgA:tpcE:gliZ:gliI:gliJ:gliP:gliC:gliM:gliG:gliK:gliA:gliN:gliF:gliT	7186:43936:44550:10914:2001310:1900815:55114:36184:48315:75306:30814:1900691:19748:36146:55085:45461:19184:9847:43944:1900381:45944:45122:43386:6508:19236:6355:1900376:909
2. FungiFun (https://elbe.hki-jena.de/fungifun/fungifun.php)
FunCat ID	FunCat description	FunCat main category	Gene ID(s)	Exact p-value	Adjusted p-value	# genes / category	# genes / input
12.01	ribosome biogenesis	Protein synthesis	AFUA_1G01990 | AFUA_1G02210 | AFUA_1G03390 | AFUA_1G04040 | AFUA_1G04320 | AFUA_1G04660 | AFUA_1G05080 | AFUA_1G05340 | AFUA_1G05410 | AFUA_1G05630 | AFUA_1G05990 | AFUA_1G06340 | AFUA_1G06770 | AFUA_1G06830 | AFUA_1G07630 | AFUA_1G09100 | AFUA_1G09200 | AFUA_1G09440 | AFUA_1G10510 | AFUA_1G10560 | AFUA_1G10760 | AFUA_1G10990 | AFUA_1G11710 | AFUA_1G12890 | AFUA_1G13570 | AFUA_1G14180 | AFUA_1G14…	2.4087e-31	1.2718e-28	121 / 182	121 / 2344
12.01.01	ribosomal proteins	Protein synthesis	AFUA_1G02210 | AFUA_1G03110 | AFUA_1G03390 | AFUA_1G04040 | AFUA_1G04320 | AFUA_1G04530 | AFUA_1G04660 | AFUA_1G05080 | AFUA_1G05340 | AFUA_1G05500 | AFUA_1G05630 | AFUA_1G05990 | AFUA_1G06230 | AFUA_1G06340 | AFUA_1G06770 | AFUA_1G06830 | AFUA_1G06980 | AFUA_1G09100 | AFUA_1G09440 | AFUA_1G09850 | AFUA_1G10310 | AFUA_1G10510 | AFUA_1G10760 | AFUA_1G11130 | AFUA_1G11710 | AFUA_1G12890 | AFUA_1G14…	1.6283e-23	4.2988e-21	103 / 165	103 / 2344
12.04	translation	Protein synthesis	AFUA_1G01990 | AFUA_1G02030 | AFUA_1G03110 | AFUA_1G03390 | AFUA_1G04040 | AFUA_1G04070 | AFUA_1G04320 | AFUA_1G04660 | AFUA_1G05080 | AFUA_1G05500 | AFUA_1G05630 | AFUA_1G05990 | AFUA_1G06340 | AFUA_1G06390 | AFUA_1G06770 | AFUA_1G06830 | AFUA_1G09100 | AFUA_1G09440 | AFUA_1G09970 | AFUA_1G10510 | AFUA_1G11130 | AFUA_1G11190 | AFUA_1G11710 | AFUA_1G12170 | AFUA_1G12890 | AFUA_1G14410 | AFUA_1G15…	1.7966e-14	3.162e-12	93 / 177	93 / 2344
16.21.08	Fe/S binding	Protein with binding function or cofactor requirement (structural or analytic)	AFUA_1G06610 | AFUA_1G06810 | AFUA_1G07630 | AFUA_1G12290 | AFUA_1G14200 | AFUA_1G15590 | AFUA_2G09130 | AFUA_2G13710 | AFUA_3G07810 | AFUA_4G05860 | AFUA_4G06790 | AFUA_4G11050 | AFUA_5G04210 | AFUA_5G04370 | AFUA_5G07750 | AFUA_5G09680 | AFUA_5G10370 | AFUA_5G10610 | AFUA_6G02960 | AFUA_6G08810 | AFUA_6G11510 | AFUA_6G12790 | AFUA_7G02070	6.6718e-8	8.8067e-06	23 / 32	23 / 2344
20.03	transport facilities	Cellular transport, transport facilitation and transport routes	AFUA_1G01812 | AFUA_1G04890 | AFUA_1G05020 | AFUA_1G05610 | AFUA_1G06440 | AFUA_1G07170 | AFUA_1G09120 | AFUA_1G10560 | AFUA_1G10880 | AFUA_1G10890 | AFUA_1G10930 | AFUA_1G11380 | AFUA_1G11820 | AFUA_1G12290 | AFUA_1G12850 | AFUA_1G13480 | AFUA_1G15140 | AFUA_1G15300 | AFUA_1G15490 | AFUA_1G16690 | AFUA_1G16880 | AFUA_1G17470 | AFUA_1G17530 | AFUA_2G00840 | AFUA_2G01660 | AFUA_2G02320 | AFUA_2G03…	1.5787e-7	1.6671e-05	163 / 445	163 / 2344
20.09.18	cellular import	Cellular transport, transport facilitation and transport routes	AFUA_1G01812 | AFUA_1G05020 | AFUA_1G09120 | AFUA_1G10890 | AFUA_1G10930 | AFUA_1G11820 | AFUA_1G15300 | AFUA_1G15970 | AFUA_1G17310 | AFUA_1G17530 | AFUA_2G00840 | AFUA_2G03000 | AFUA_2G03730 | AFUA_2G04070 | AFUA_2G04550 | AFUA_2G04690 | AFUA_2G05880 | AFUA_2G07910 | AFUA_2G08350 | AFUA_2G10560 | AFUA_2G10690 | AFUA_2G10910 | AFUA_2G11520 | AFUA_2G15410 | AFUA_2G17540 | AFUA_3G00200 | AFUA_3G01…	1.6768e-06	0.00011845	103 / 265	103 / 2344
11.04.01	rRNA processing	Transcription	AFUA_1G01990 | AFUA_1G02610 | AFUA_1G06220 | AFUA_1G09200 | AFUA_1G10560 | AFUA_1G10990 | AFUA_1G11160 | AFUA_1G11420 | AFUA_1G13570 | AFUA_1G14180 | AFUA_1G14220 | AFUA_1G14580 | AFUA_1G14990 | AFUA_1G15620 | AFUA_1G16290 | AFUA_2G01780 | AFUA_2G02340 | AFUA_2G03930 | AFUA_2G04800 | AFUA_2G05420 | AFUA_2G05550 | AFUA_2G05560 | AFUA_2G05930 | AFUA_2G09200 | AFUA_2G09230 | AFUA_2G11380 | AFUA_2G11…	1.7773e-06	0.00011845	78 / 188	78 / 2344
1.02	nitrogen, sulfur and selenium metabolism	Metabolism	AFUA_1G05020 | AFUA_1G07380 | AFUA_1G10820 | AFUA_1G10870 | AFUA_1G12830 | AFUA_1G12840 | AFUA_1G12850 | AFUA_1G14530 | AFUA_1G17170 | AFUA_1G17470 | AFUA_2G02020 | AFUA_2G02250 | AFUA_2G04080 | AFUA_2G09650 | AFUA_2G09850 | AFUA_2G10520 | AFUA_2G10560 | AFUA_2G15240 | AFUA_2G15390 | AFUA_2G15590 | AFUA_2G17430 | AFUA_3G01002 | AFUA_3G06530 | AFUA_3G07140 | AFUA_3G07960 | AFUA_3G08050 | AFUA_3G12…	1.7947e-06	0.00011845	71 / 167	71 / 2344
2.11	electron transport and membrane-associated energy conservation	Energy	AFUA_1G02070 | AFUA_1G06610 | AFUA_1G07200 | AFUA_1G11550 | AFUA_1G11960 | AFUA_1G12110 | AFUA_1G12290 | AFUA_1G13480 | AFUA_1G14200 | AFUA_1G15590 | AFUA_1G16280 | AFUA_2G07720 | AFUA_2G09130 | AFUA_2G13010 | AFUA_2G13110 | AFUA_2G13710 | AFUA_2G14060 | AFUA_2G16630 | AFUA_3G07810 | AFUA_4G03120 | AFUA_4G05860 | AFUA_4G06790 | AFUA_4G07020 | AFUA_4G08600 | AFUA_4G09360 | AFUA_4G11050 | AFUA_4G12…	3.0403e-06	0.00016689	48 / 102	48 / 2344
20.01.15	electron transport	Cellular transport, transport facilitation and transport routes	AFUA_1G02070 | AFUA_1G02820 | AFUA_1G03950 | AFUA_1G06610 | AFUA_1G07200 | AFUA_1G07340 | AFUA_1G07630 | AFUA_1G09230 | AFUA_1G11550 | AFUA_1G11960 | AFUA_1G12290 | AFUA_1G12800 | AFUA_1G12830 | AFUA_1G13480 | AFUA_1G14200 | AFUA_1G15590 | AFUA_1G16280 | AFUA_1G17520 | AFUA_2G00720 | AFUA_2G01180 | AFUA_2G02100 | AFUA_2G04710 | AFUA_2G06150 | AFUA_2G07720 | AFUA_2G09130 | AFUA_2G09850 | AFUA_2G13…	3.1609e-06	0.00016689	113 / 300	113 / 2344
1.05	C-compound and carbohydrate metabolism	Metabolism	AFUA_1G00310 | AFUA_1G00980 | AFUA_1G01890 | AFUA_1G02800 | AFUA_1G03810 | AFUA_1G04150 | AFUA_1G05180 | AFUA_1G05290 | AFUA_1G05310 | AFUA_1G05580 | AFUA_1G06180 | AFUA_1G06210 | AFUA_1G06810 | AFUA_1G06960 | AFUA_1G07200 | AFUA_1G07650 | AFUA_1G09750 | AFUA_1G11010 | AFUA_1G12440 | AFUA_1G12800 | AFUA_1G13870 | AFUA_1G14170 | AFUA_1G14400 | AFUA_1G14540 | AFUA_1G14560 | AFUA_1G15590 | AFUA_1G15…	1.8959e-05	0.00091005	273 / 858	273 / 2344
20.01.03	C-compound and carbohydrate transport	Cellular transport, transport facilitation and transport routes	AFUA_1G04870 | AFUA_1G09120 | AFUA_1G09660 | AFUA_1G11380 | AFUA_1G15300 | AFUA_1G16750 | AFUA_1G16880 | AFUA_1G17310 | AFUA_2G04080 | AFUA_2G04550 | AFUA_2G05040 | AFUA_2G07910 | AFUA_2G09450 | AFUA_2G10560 | AFUA_2G10690 | AFUA_2G10910 | AFUA_2G11520 | AFUA_2G12530 | AFUA_2G15410 | AFUA_2G17660 | AFUA_3G00200 | AFUA_3G01200 | AFUA_3G01670 | AFUA_3G03320 | AFUA_3G03700 | AFUA_3G06730 | AFUA_3G06…	3.5414e-05	0.0015582	88 / 233	88 / 2344
2.1	tricarboxylic-acid pathway (citrate cycle, Krebs cycle, TCA cycle)	Energy	AFUA_1G06810 | AFUA_1G06960 | AFUA_1G11880 | AFUA_1G12800 | AFUA_1G15590 | AFUA_2G02100 | AFUA_2G08280 | AFUA_3G04170 | AFUA_3G07810 | AFUA_4G04520 | AFUA_4G06380 | AFUA_4G11080 | AFUA_4G13030 | AFUA_4G14850 | AFUA_5G02780 | AFUA_5G04230 | AFUA_5G08890 | AFUA_5G09680 | AFUA_5G10370 | AFUA_6G02470 | AFUA_6G03590 | AFUA_6G05210 | AFUA_6G10650 | AFUA_7G05070 | AFUA_7G05720 | AFUA_8G05530 | AFUA_8G07…	8.2092e-05	0.002952	27 / 53	27 / 2344
1.2	secondary metabolism	Metabolism	AFUA_1G00150 | AFUA_1G00980 | AFUA_1G01040 | AFUA_1G01890 | AFUA_1G07130 | AFUA_1G07230 | AFUA_1G07650 | AFUA_1G09120 | AFUA_1G09750 | AFUA_1G10020 | AFUA_1G11650 | AFUA_1G13510 | AFUA_1G13660 | AFUA_1G14330 | AFUA_1G14400 | AFUA_1G14530 | AFUA_1G15300 | AFUA_1G15670 | AFUA_1G16690 | AFUA_1G17310 | AFUA_1G17630 | AFUA_1G17690 | AFUA_2G00690 | AFUA_2G00770 | AFUA_2G00800 | AFUA_2G00840 | AFUA_2G01…	8.3837e-05	0.002952	272 / 870	272 / 2344
16.21.07	NAD/NADP binding	Protein with binding function or cofactor requirement (structural or analytic)	AFUA_1G04150 | AFUA_1G06610 | AFUA_1G07140 | AFUA_1G07650 | AFUA_1G09750 | AFUA_1G10130 | AFUA_1G11590 | AFUA_1G12290 | AFUA_1G12800 | AFUA_1G12830 | AFUA_1G14400 | AFUA_1G15970 | AFUA_1G17520 | AFUA_2G00720 | AFUA_2G01010 | AFUA_2G01180 | AFUA_2G04520 | AFUA_2G08280 | AFUA_2G08890 | AFUA_2G09130 | AFUA_2G10220 | AFUA_2G13710 | AFUA_2G14840 | AFUA_2G15020 | AFUA_2G15590 | AFUA_2G15930 | AFUA_2G17…	8.3863e-05	0.002952	74 / 193	74 / 2344
02.13.03	aerobic respiration	Energy	AFUA_1G02070 | AFUA_1G06610 | AFUA_1G11960 | AFUA_1G12110 | AFUA_1G12290 | AFUA_1G13480 | AFUA_1G14200 | AFUA_1G15590 | AFUA_1G17520 | AFUA_2G09130 | AFUA_2G13010 | AFUA_2G13110 | AFUA_2G13710 | AFUA_3G07810 | AFUA_3G08770 | AFUA_3G11440 | AFUA_3G12640 | AFUA_4G05860 | AFUA_4G06790 | AFUA_4G06910 | AFUA_4G07690 | AFUA_4G09360 | AFUA_4G11050 | AFUA_4G13410 | AFUA_5G02780 | AFUA_5G03570 | AFUA_5G04…	0.0001326	0.0043757	39 / 88	39 / 2344
02.11.05	accessory proteins of electron transport and membrane-associated energy conservation	Energy	AFUA_1G02070 | AFUA_1G06610 | AFUA_1G12290 | AFUA_1G14200 | AFUA_1G15590 | AFUA_2G04710 | AFUA_2G09130 | AFUA_2G13010 | AFUA_2G13110 | AFUA_2G13710 | AFUA_3G07810 | AFUA_3G08770 | AFUA_4G05860 | AFUA_4G06790 | AFUA_4G11050 | AFUA_5G02780 | AFUA_5G04210 | AFUA_5G04370 | AFUA_5G06540 | AFUA_5G09680 | AFUA_5G10370 | AFUA_5G10610 | AFUA_6G02960 | AFUA_6G08810 | AFUA_6G12790	0.00014529	0.0045125	25 / 49	25 / 2344
20.09.18.07	non-vesicular cellular import	Cellular transport, transport facilitation and transport routes	AFUA_1G01812 | AFUA_1G05020 | AFUA_1G11820 | AFUA_1G16690 | AFUA_1G17310 | AFUA_1G17530 | AFUA_2G00840 | AFUA_2G03860 | AFUA_2G04070 | AFUA_2G04550 | AFUA_2G08350 | AFUA_2G08800 | AFUA_2G10910 | AFUA_2G15410 | AFUA_2G17660 | AFUA_3G00200 | AFUA_3G01670 | AFUA_3G01840 | AFUA_3G03320 | AFUA_3G03700 | AFUA_3G03820 | AFUA_3G06730 | AFUA_3G07950 | AFUA_3G11790 | AFUA_3G12580 | AFUA_3G13670 | AFUA_4G00…	0.00015995	0.0046919	72 / 190	72 / 2344
32.07.01	detoxification involving cytochrome P450	Cell rescue, defense and virulence	AFUA_1G03950 | AFUA_1G07340 | AFUA_1G17170 | AFUA_2G07920 | AFUA_3G03930 | AFUA_3G07960 | AFUA_3G14760 | AFUA_4G14790 | AFUA_4G14810 | AFUA_4G14830 | AFUA_5G01360 | AFUA_5G02620 | AFUA_5G14860 | AFUA_5G15050 | AFUA_6G01810 | AFUA_6G09670 | AFUA_6G09730 | AFUA_6G10720 | AFUA_6G14360 | AFUA_7G03740 | AFUA_7G06030 | AFUA_7G06630 | AFUA_8G00220 | AFUA_8G00962 | AFUA_8G02210	0.00047512	0.013203	25 / 52	25 / 2344
16.21.05	FAD/FMN binding	Protein with binding function or cofactor requirement (structural or analytic)	AFUA_1G00980 | AFUA_1G06610 | AFUA_1G07200 | AFUA_1G12290 | AFUA_1G12830 | AFUA_1G12840 | AFUA_1G14770 | AFUA_1G17520 | AFUA_2G01180 | AFUA_2G02100 | AFUA_2G09130 | AFUA_2G09850 | AFUA_2G11010 | AFUA_2G13710 | AFUA_2G14060 | AFUA_2G14840 | AFUA_2G15020 | AFUA_2G16630 | AFUA_2G17430 | AFUA_2G17620 | AFUA_3G00840 | AFUA_3G01580 | AFUA_3G07810 | AFUA_3G08070 | AFUA_4G05860 | AFUA_4G07050 | AFUA_4G07…	0.00063426	0.016744	45 / 112	45 / 2344
20.01.23	allantoin and allantoate transport	Cellular transport, transport facilitation and transport routes	AFUA_1G01812 | AFUA_1G11820 | AFUA_1G16690 | AFUA_1G17530 | AFUA_2G00840 | AFUA_2G04070 | AFUA_2G08350 | AFUA_3G01840 | AFUA_3G03820 | AFUA_3G07950 | AFUA_4G00550 | AFUA_4G02870 | AFUA_4G03750 | AFUA_5G06290 | AFUA_5G09470 | AFUA_5G13290 | AFUA_5G14500 | AFUA_6G00130 | AFUA_6G00630 | AFUA_6G00710 | AFUA_6G01820 | AFUA_6G02000 | AFUA_6G08340 | AFUA_6G11320	0.00090423	0.022735	24 / 51	24 / 2344
32.05	disease, virulence and defense	Cell rescue, defense and virulence	AFUA_1G10140 | AFUA_1G11380 | AFUA_2G14610 | AFUA_3G01200 | AFUA_3G06530 | AFUA_3G15100 | AFUA_4G00600 | AFUA_4G07440 | AFUA_4G09830 | AFUA_4G10080 | AFUA_5G00840 | AFUA_5G01440 | AFUA_5G02860 | AFUA_5G06670 | AFUA_5G11245 | AFUA_5G14320 | AFUA_6G00640 | AFUA_6G07820 | AFUA_6G12500 | AFUA_6G13800 | AFUA_6G14030 | AFUA_7G02010 | AFUA_7G05120 | AFUA_7G06130 | AFUA_7G06620 | AFUA_7G06660 | AFUA_8G01…	0.0014217	0.033357	27 / 61	27 / 2344
16.21.01	heme binding	Protein with binding function or cofactor requirement (structural or analytic)	AFUA_1G02070 | AFUA_1G03950 | AFUA_1G07340 | AFUA_1G12830 | AFUA_1G15590 | AFUA_2G04710 | AFUA_2G13010 | AFUA_2G13110 | AFUA_2G18030 | AFUA_3G02010 | AFUA_3G02270 | AFUA_3G14590 | AFUA_3G14760 | AFUA_4G02730 | AFUA_4G09830 | AFUA_5G01470 | AFUA_5G02620 | AFUA_5G07360 | AFUA_6G01810 | AFUA_6G03890 | AFUA_6G09670 | AFUA_6G09730 | AFUA_7G02010 | AFUA_7G03740 | AFUA_7G04180 | AFUA_8G00220 | AFUA_8G00…	0.001453	0.033357	28 / 64	28 / 2344
GO ID	GO name	GO namespace	Gene ID(s)	Exact p-value	Adjusted p-value	# genes / category	# genes / input
GO:0003735	structural constituent of ribosome	MF	AFUA_1G03110 | AFUA_1G03390 | AFUA_1G04040 | AFUA_1G04320 | AFUA_1G04530 | AFUA_1G04660 | AFUA_1G05080 | AFUA_1G05340 | AFUA_1G05500 | AFUA_1G05630 | AFUA_1G05990 | AFUA_1G06340 | AFUA_1G06770 | AFUA_1G06830 | AFUA_1G09100 | AFUA_1G09850 | AFUA_1G10510 | AFUA_1G11130 | AFUA_1G11710 | AFUA_1G12890 | AFUA_1G15020 | AFUA_1G15730 | AFUA_2G02150 | AFUA_2G03040 | AFUA_2G03380 | AFUA_2G04130 | AFUA_2G07…	2.6055e-24	3.163e-21	77 / 111	77 / 2344
GO:0005840	ribosome	CC	AFUA_1G03110 | AFUA_1G03390 | AFUA_1G04040 | AFUA_1G04320 | AFUA_1G04530 | AFUA_1G04660 | AFUA_1G05080 | AFUA_1G05340 | AFUA_1G05500 | AFUA_1G05630 | AFUA_1G05990 | AFUA_1G06340 | AFUA_1G06770 | AFUA_1G06830 | AFUA_1G09100 | AFUA_1G09850 | AFUA_1G10510 | AFUA_1G11130 | AFUA_1G11710 | AFUA_1G12890 | AFUA_1G15020 | AFUA_1G15730 | AFUA_1G16523 | AFUA_2G02150 | AFUA_2G03040 | AFUA_2G03380 | AFUA_2G04…	7.7589e-23	4.7097e-20	84 / 131	84 / 2344
GO:0006412	translation	BP	AFUA_1G03110 | AFUA_1G03390 | AFUA_1G04040 | AFUA_1G04320 | AFUA_1G04530 | AFUA_1G04660 | AFUA_1G05340 | AFUA_1G05500 | AFUA_1G05630 | AFUA_1G05990 | AFUA_1G06340 | AFUA_1G06770 | AFUA_1G09100 | AFUA_1G09850 | AFUA_1G09970 | AFUA_1G10510 | AFUA_1G11130 | AFUA_1G11190 | AFUA_1G11710 | AFUA_1G12890 | AFUA_1G15020 | AFUA_1G15730 | AFUA_2G02150 | AFUA_2G03040 | AFUA_2G03380 | AFUA_2G04130 | AFUA_2G07…	4.4051e-20	1.7826e-17	90 / 155	90 / 2344
GO:0055114	oxidation-reduction process	BP	AFUA_6G04430 | AFUA_1G00980 | AFUA_1G02070 | AFUA_1G02820 | AFUA_1G03690 | AFUA_1G03950 | AFUA_1G04150 | AFUA_1G06180 | AFUA_1G06450 | AFUA_1G06610 | AFUA_1G06640 | AFUA_1G06960 | AFUA_1G07140 | AFUA_1G07200 | AFUA_1G07230 | AFUA_1G07340 | AFUA_1G07380 | AFUA_1G07650 | AFUA_1G09750 | AFUA_1G11010 | AFUA_1G11590 | AFUA_1G11640 | AFUA_1G11650 | AFUA_1G11960 | AFUA_1G12290 | AFUA_1G12440 | AFUA_1G12…	1.0625e-13	2.6759e-11	318 / 936	318 / 2344
GO:0005622	intracellular	CC	AFUA_1G02820 | AFUA_1G03110 | AFUA_1G04320 | AFUA_1G04660 | AFUA_1G05080 | AFUA_1G05340 | AFUA_1G05500 | AFUA_1G05610 | AFUA_1G05630 | AFUA_1G06340 | AFUA_1G06390 | AFUA_1G06770 | AFUA_1G06830 | AFUA_1G06980 | AFUA_1G09100 | AFUA_1G09130 | AFUA_1G09750 | AFUA_1G10510 | AFUA_1G11130 | AFUA_1G11190 | AFUA_1G12170 | AFUA_1G12680 | AFUA_1G12890 | AFUA_1G14200 | AFUA_1G14970 | AFUA_2G02150 | AFUA_2G03…	1.1021e-13	2.6759e-11	119 / 270	119 / 2344
GO:0030529	ribonucleoprotein complex	CC	AFUA_1G03390 | AFUA_1G04320 | AFUA_1G04530 | AFUA_1G04660 | AFUA_1G05080 | AFUA_1G05500 | AFUA_1G05630 | AFUA_1G05990 | AFUA_1G06340 | AFUA_1G06830 | AFUA_1G11710 | AFUA_1G12590 | AFUA_1G13570 | AFUA_1G15020 | AFUA_1G15730 | AFUA_2G01780 | AFUA_2G03380 | AFUA_2G03930 | AFUA_2G04130 | AFUA_2G05930 | AFUA_2G07380 | AFUA_2G08130 | AFUA_2G10090 | AFUA_2G10100 | AFUA_2G10440 | AFUA_2G10500 | AFUA_2G11…	2.4143e-12	4.8849e-10	61 / 112	61 / 2344
GO:0016491	oxidoreductase activity	MF	AFUA_6G04430 | AFUA_1G00980 | AFUA_1G02070 | AFUA_1G02820 | AFUA_1G03950 | AFUA_1G04150 | AFUA_1G06180 | AFUA_1G06450 | AFUA_1G06610 | AFUA_1G06640 | AFUA_1G06960 | AFUA_1G07200 | AFUA_1G07340 | AFUA_1G07380 | AFUA_1G07650 | AFUA_1G09750 | AFUA_1G11010 | AFUA_1G11590 | AFUA_1G11960 | AFUA_1G12290 | AFUA_1G12440 | AFUA_1G12800 | AFUA_1G12830 | AFUA_1G12840 | AFUA_1G13660 | AFUA_1G14380 | AFUA_1G14…	1.1136e-10	1.9314e-8	273 / 821	273 / 2344
GO:0003824	catalytic activity	MF	AFUA_1G00980 | AFUA_1G01020 | AFUA_1G01040 | AFUA_1G01250 | AFUA_1G01660 | AFUA_1G01890 | AFUA_1G03550 | AFUA_1G05360 | AFUA_1G05520 | AFUA_1G07080 | AFUA_1G07200 | AFUA_1G07220 | AFUA_1G07380 | AFUA_1G10790 | AFUA_1G11880 | AFUA_1G11890 | AFUA_1G13490 | AFUA_1G14200 | AFUA_1G15260 | AFUA_1G15830 | AFUA_1G16810 | AFUA_1G17520 | AFUA_1G17630 | AFUA_1G17690 | AFUA_2G00680 | AFUA_2G00690 | AFUA_2G01…	1.601e-8	2.4295e-06	210 / 630	210 / 2344
GO:0020037	heme binding	MF	AFUA_1G02070 | AFUA_1G03950 | AFUA_1G07200 | AFUA_1G07340 | AFUA_1G12830 | AFUA_1G12840 | AFUA_2G04710 | AFUA_2G07720 | AFUA_2G07920 | AFUA_2G13110 | AFUA_2G15590 | AFUA_2G18030 | AFUA_3G02010 | AFUA_3G03930 | AFUA_3G09220 | AFUA_3G14610 | AFUA_3G14760 | AFUA_4G02730 | AFUA_4G03120 | AFUA_4G03410 | AFUA_4G07020 | AFUA_4G09470 | AFUA_4G09830 | AFUA_4G09980 | AFUA_4G14780 | AFUA_4G14790 | AFUA_4G14…	9.7529e-8	1.3156e-05	55 / 120	55 / 2344
GO:0042254	ribosome biogenesis	BP	AFUA_1G05080 | AFUA_1G13570 | AFUA_2G11380 | AFUA_2G12880 | AFUA_2G17060 | AFUA_4G13690 | AFUA_5G13470 | AFUA_6G12990 | AFUA_7G04430 | AFUA_8G05430 | AFUA_5G05710 | AFUA_6G11120 | AFUA_6G11070 | AFUA_2G13980 | AFUA_1G14990 | AFUA_1G09200 | AFUA_6G01990 | AFUA_6G04630 | AFUA_6G08900 | AFUA_8G04400 | AFUA_2G01480 | AFUA_3G13400 | AFUA_4G08190 | AFUA_3G11110 | AFUA_3G08090 | AFUA_1G16290 | AFUA_1G06…	5.24e-7	6.3614e-05	30 / 54	30 / 2344
GO:0004497	monooxygenase activity	MF	AFUA_1G03950 | AFUA_1G07340 | AFUA_1G11650 | AFUA_1G13660 | AFUA_2G01580 | AFUA_2G07920 | AFUA_2G09400 | AFUA_3G02010 | AFUA_3G03930 | AFUA_3G14610 | AFUA_3G14760 | AFUA_3G15040 | AFUA_3G15050 | AFUA_4G02730 | AFUA_4G09220 | AFUA_4G09470 | AFUA_4G09980 | AFUA_4G13780 | AFUA_4G14780 | AFUA_4G14790 | AFUA_4G14810 | AFUA_4G14830 | AFUA_5G00310 | AFUA_5G01360 | AFUA_5G02610 | AFUA_5G02620 | AFUA_5G07…	9.7811e-7	0.00010795	53 / 121	53 / 2344
GO:0043386	mycotoxin biosynthetic process	BP	AFUA_6G09630 | AFUA_6G09640 | AFUA_6G09650 | AFUA_6G09670 | AFUA_6G09680 | AFUA_6G09690 | AFUA_6G09700 | AFUA_6G09710 | AFUA_6G09720 | AFUA_6G09730 | AFUA_6G09740 | AFUA_6G09660	1.8514e-06	0.0001873	12 / 14	12 / 2344
GO:0006364	rRNA processing	BP	AFUA_1G10990 | AFUA_1G14220 | AFUA_1G14580 | AFUA_2G01780 | AFUA_2G11380 | AFUA_5G01760 | AFUA_7G04860 | AFUA_5G05710 | AFUA_6G11120 | AFUA_6G11070 | AFUA_2G13980 | AFUA_2G02870 | AFUA_1G09200 | AFUA_6G01990 | AFUA_6G08900 | AFUA_8G04400 | AFUA_2G01480 | AFUA_3G13400 | AFUA_4G08190 | AFUA_3G11110 | AFUA_3G08090 | AFUA_2G05560 | AFUA_1G16290 | AFUA_2G03590 | AFUA_1G06220 | AFUA_3G13280 | AFUA_1G09…	7.6353e-06	0.00071302	28 / 54	28 / 2344
GO:0005506	iron ion binding	MF	AFUA_6G04430 | AFUA_1G02070 | AFUA_1G03950 | AFUA_1G06180 | AFUA_1G07340 | AFUA_1G07380 | AFUA_1G12830 | AFUA_2G01160 | AFUA_2G02910 | AFUA_2G07920 | AFUA_2G13110 | AFUA_2G15590 | AFUA_3G01800 | AFUA_3G02010 | AFUA_3G03030 | AFUA_3G03930 | AFUA_3G09220 | AFUA_3G10010 | AFUA_3G14610 | AFUA_3G14630 | AFUA_3G14760 | AFUA_4G00230 | AFUA_4G00340 | AFUA_4G02730 | AFUA_4G03410 | AFUA_4G09470 | AFUA_4G09…	1.2308e-05	0.0010672	54 / 133	54 / 2344
GO:0016705	oxidoreductase activity, acting on paired donors, with incorporation or reduction of molecular oxygen	MF	AFUA_1G03950 | AFUA_1G07340 | AFUA_2G07920 | AFUA_3G02010 | AFUA_3G03930 | AFUA_3G09220 | AFUA_3G10010 | AFUA_3G14610 | AFUA_3G14760 | AFUA_3G15040 | AFUA_4G02730 | AFUA_4G09470 | AFUA_4G09980 | AFUA_4G14780 | AFUA_4G14790 | AFUA_4G14810 | AFUA_4G14830 | AFUA_5G01360 | AFUA_5G02610 | AFUA_5G02620 | AFUA_5G14860 | AFUA_5G15050 | AFUA_6G01810 | AFUA_6G01920 | AFUA_6G09670 | AFUA_6G09730 | AFUA_6G13…	1.8533e-05	0.0014999	38 / 85	38 / 2344
GO:0003723	RNA binding	MF	AFUA_1G04070 | AFUA_1G05630 | AFUA_1G05710 | AFUA_1G06980 | AFUA_1G09810 | AFUA_1G10440 | AFUA_1G11710 | AFUA_1G12590 | AFUA_1G14180 | AFUA_1G14220 | AFUA_1G15020 | AFUA_1G16600 | AFUA_2G02150 | AFUA_2G02340 | AFUA_2G04700 | AFUA_2G10090 | AFUA_2G11380 | AFUA_2G16040 | AFUA_2G16360 | AFUA_2G17060 | AFUA_3G04200 | AFUA_3G05860 | AFUA_3G06840 | AFUA_3G06970 | AFUA_4G03230 | AFUA_4G08320 | AFUA_4G13…	2.9828e-05	0.0022556	56 / 143	56 / 2344
GO:0015171	amino acid transmembrane transporter activity	MF	AFUA_1G09120 | AFUA_1G15300 | AFUA_2G08800 | AFUA_2G10560 | AFUA_3G01820 | AFUA_3G07990 | AFUA_3G11490 | AFUA_4G01230 | AFUA_4G03220 | AFUA_4G03370 | AFUA_4G03510 | AFUA_4G08870 | AFUA_5G00710 | AFUA_5G02790 | AFUA_5G06230 | AFUA_6G00412 | AFUA_6G11100 | AFUA_7G00440 | AFUA_7G00730 | AFUA_7G04290 | AFUA_8G00800 | AFUA_8G00840 | AFUA_8G02180 | AFUA_8G02200 | AFUA_8G04910	3.3444e-05	0.0022556	25 / 49	25 / 2344
GO:0003333	amino acid transmembrane transport	BP	AFUA_1G09120 | AFUA_1G15300 | AFUA_2G08800 | AFUA_2G10560 | AFUA_3G01820 | AFUA_3G07990 | AFUA_3G11490 | AFUA_4G01230 | AFUA_4G03220 | AFUA_4G03370 | AFUA_4G03510 | AFUA_4G08870 | AFUA_5G00710 | AFUA_5G02790 | AFUA_5G06230 | AFUA_6G00412 | AFUA_6G11100 | AFUA_7G00440 | AFUA_7G00730 | AFUA_7G04290 | AFUA_8G00800 | AFUA_8G00840 | AFUA_8G02180 | AFUA_8G02200 | AFUA_8G04910	3.3444e-05	0.0022556	25 / 49	25 / 2344
GO:0019748	secondary metabolic process	BP	AFUA_2G01290 | AFUA_2G11540 | AFUA_2G17600 | AFUA_3G01410 | AFUA_3G02570 | AFUA_4G00210 | AFUA_4G14780 | AFUA_4G14790 | AFUA_4G14800 | AFUA_4G14810 | AFUA_4G14820 | AFUA_4G14830 | AFUA_4G14840 | AFUA_4G14850 | AFUA_5G04080 | AFUA_6G03480 | AFUA_6G08560 | AFUA_6G12090 | AFUA_6G13930 | AFUA_6G09660 | AFUA_6G12050 | AFUA_6G12080 | AFUA_8G00170 | AFUA_5G12730 | AFUA_6G09610 | AFUA_4G14770	5.6025e-05	0.0035797	26 / 53	26 / 2344
GO:0015935	small ribosomal subunit	CC	AFUA_1G05630 | AFUA_1G15020 | AFUA_2G02150 | AFUA_2G10090 | AFUA_3G06970 | AFUA_6G12720 | AFUA_7G01460 | AFUA_3G13320 | AFUA_1G09440	8.4318e-05	0.0051181	9 / 11	9 / 2344
GO:0051213	dioxygenase activity	MF	AFUA_6G04430 | AFUA_1G06180 | AFUA_1G17170 | AFUA_2G01850 | AFUA_2G02910 | AFUA_2G03330 | AFUA_2G09620 | AFUA_2G09850 | AFUA_2G15850 | AFUA_2G17430 | AFUA_3G01800 | AFUA_3G03030 | AFUA_3G07960 | AFUA_3G14630 | AFUA_4G07940 | AFUA_4G09830 | AFUA_4G10620 | AFUA_6G02950 | AFUA_6G10720 | AFUA_6G10810 | AFUA_7G02010 | AFUA_7G06030 | AFUA_8G02210 | AFUA_8G00230 | AFUA_3G12120	0.00011769	0.0068035	25 / 52	25 / 2344
GO:1900772	fumitremorgin B biosynthetic process	BP	AFUA_6G03480 | AFUA_2G18040 | AFUA_8G00200 | AFUA_8G00210 | AFUA_8G00250 | AFUA_8G00170	0.0001838	0.010142	6 / 6	6 / 2344
GO:0008137	NADH dehydrogenase (ubiquinone) activity	MF	AFUA_1G06610 | AFUA_1G12290 | AFUA_2G09130 | AFUA_2G13710 | AFUA_2G14905 | AFUA_3G08770 | AFUA_3G13910 | AFUA_4G05860 | AFUA_4G11050 | AFUA_5G04370 | AFUA_5G06540 | AFUA_6G04620 | AFUA_6G08810 | AFUA_6G12790 | AFUA_7G02360	0.00038747	0.020452	15 / 27	15 / 2344
GO:0019863	IgE binding	MF	AFUA_2G03830 | AFUA_3G00710 | AFUA_4G09580 | AFUA_5G01440 | AFUA_6G10300 | AFUA_4G11800 | AFUA_2G03120 | AFUA_6G06770 | AFUA_5G02330 | AFUA_1G14550	0.00052753	0.026684	10 / 15	10 / 2344
GO:0030246	carbohydrate binding	MF	AFUA_1G10790 | AFUA_1G17490 | AFUA_2G00690 | AFUA_2G05400 | AFUA_3G12700 | AFUA_4G10140 | AFUA_4G10150 | AFUA_4G12850 | AFUA_5G14550 | AFUA_5G14740 | AFUA_7G04720 | AFUA_8G00820 | AFUA_1G16250 | AFUA_5G13830 | AFUA_4G03780 | AFUA_1G17230 | AFUA_7G05450 | AFUA_8G04530	0.00057731	0.028034	18 / 36	18 / 2344
GO:0000104	succinate dehydrogenase activity	MF	AFUA_4G14850 | AFUA_5G09680 | AFUA_5G10370 | AFUA_7G05070 | AFUA_8G05530	0.00077147	0.034688	5 / 5	5 / 2344
GO:0008121	ubiquinol-cytochrome-c reductase activity	MF	AFUA_1G02070 | AFUA_1G13480 | AFUA_4G11390 | AFUA_5G04210 | AFUA_5G10610	0.00077147	0.034688	5 / 5	5 / 2344
GO:0042438	melanin biosynthetic process	BP	AFUA_1G16590 | AFUA_2G17530 | AFUA_2G17540 | AFUA_2G17550 | AFUA_2G17560 | AFUA_2G17600 | AFUA_2G17580 | AFUA_2G11780	0.00084509	0.035988	8 / 11	8 / 2344
GO:0016798	hydrolase activity, acting on glycosyl bonds	MF	AFUA_6G14620 | AFUA_3G14620 | AFUA_6G00770 | AFUA_1G00310 | AFUA_1G00650 | AFUA_1G01230 | AFUA_1G02800 | AFUA_1G03352 | AFUA_1G05290 | AFUA_1G05530 | AFUA_1G11790 | AFUA_1G12560 | AFUA_1G13940 | AFUA_2G00690 | AFUA_2G01240 | AFUA_2G03230 | AFUA_2G04480 | AFUA_2G05400 | AFUA_2G14360 | AFUA_2G14490 | AFUA_2G14540 | AFUA_2G14750 | AFUA_2G15160 | AFUA_3G03610 | AFUA_3G07160 | AFUA_3G07380 | AFUA_3G07…	0.00085968	0.035988	69 / 205	69 / 2344
GO:0046148	pigment biosynthetic process	BP	AFUA_2G17530 | AFUA_2G17540 | AFUA_2G17550 | AFUA_2G17560 | AFUA_2G17600 | AFUA_2G17580	0.001024	0.041436	6 / 7	6 / 2344
KEGG pathway ID	KEGG pathway name	KEGG main category	Gene ID(s)	Exact p-value	Adjusted p-value	# genes / category	# genes / input
3010	Ribosome	Genetic Information Processing	AFUA_1G03110 | AFUA_1G03390 | AFUA_1G04040 | AFUA_1G04320 | AFUA_1G04530 | AFUA_1G04660 | AFUA_1G05080 | AFUA_1G05340 | AFUA_1G05500 | AFUA_1G05630 | AFUA_1G06340 | AFUA_1G06770 | AFUA_1G06830 | AFUA_1G09100 | AFUA_1G09440 | AFUA_1G09850 | AFUA_1G10510 | AFUA_1G11130 | AFUA_1G11710 | AFUA_1G12890 | AFUA_1G14410 | AFUA_1G15020 | AFUA_1G15730 | AFUA_1G16523 | AFUA_2G02150 | AFUA_2G03040 | AFUA_2G03…	9.0726e-24	9.3448e-22	74 / 95	74 / 2344
410	beta-Alanine metabolism	Metabolism	AFUA_1G13490 | AFUA_2G00720 | AFUA_2G10920 | AFUA_3G14590 | AFUA_4G08600 | AFUA_5G01470 | AFUA_5G06500 | AFUA_5G06680 | AFUA_5G07360 | AFUA_5G09720 | AFUA_5G11040 | AFUA_5G12790 | AFUA_6G03510 | AFUA_6G11430 | AFUA_6G13490 | AFUA_7G01000 | AFUA_7G04180 | AFUA_7G06510 | AFUA_8G02310 | AFUA_8G06020	1.7148e-7	8.8313e-06	20 / 25	20 / 2344
1100	Metabolic pathways	Metabolism	AFUA_1G02070 | AFUA_1G02890 | AFUA_1G03550 | AFUA_1G03810 | AFUA_1G03950 | AFUA_1G04720 | AFUA_1G05520 | AFUA_1G05820 | AFUA_1G06450 | AFUA_1G06610 | AFUA_1G06810 | AFUA_1G06960 | AFUA_1G07130 | AFUA_1G07140 | AFUA_1G07200 | AFUA_1G07340 | AFUA_1G07380 | AFUA_1G07650 | AFUA_1G08840 | AFUA_1G09750 | AFUA_1G10130 | AFUA_1G10780 | AFUA_1G10820 | AFUA_1G10870 | AFUA_1G11550 | AFUA_1G11890 | AFUA_1G12…	7.155e-7	2.4565e-05	335 / 975	335 / 2344
620	Pyruvate metabolism	Metabolism	AFUA_1G06960 | AFUA_1G07200 | AFUA_1G17520 | AFUA_2G00720 | AFUA_2G02100 | AFUA_2G08280 | AFUA_2G08670 | AFUA_3G04170 | AFUA_4G03120 | AFUA_4G07020 | AFUA_4G07050 | AFUA_4G07710 | AFUA_4G10460 | AFUA_4G11080 | AFUA_5G12840 | AFUA_5G14790 | AFUA_6G02470 | AFUA_6G03540 | AFUA_6G05210 | AFUA_6G07430 | AFUA_6G07720 | AFUA_6G11430 | AFUA_7G01000 | AFUA_7G02560 | AFUA_7G05720 | AFUA_8G04000	2.2345e-06	5.7538e-05	26 / 40	26 / 2344
20	Citrate cycle (TCA cycle)	Metabolism	AFUA_1G06960 | AFUA_1G12800 | AFUA_1G15590 | AFUA_2G02100 | AFUA_3G04170 | AFUA_3G07810 | AFUA_4G04520 | AFUA_4G07710 | AFUA_5G04230 | AFUA_5G09680 | AFUA_5G10370 | AFUA_6G02470 | AFUA_6G03590 | AFUA_6G05210 | AFUA_6G07720 | AFUA_6G10650 | AFUA_6G10660 | AFUA_7G05720	0.00021094	0.0043454	18 / 29	18 / 2344
10	Glycolysis / Gluconeogenesis	Metabolism	AFUA_1G06960 | AFUA_1G09750 | AFUA_2G00720 | AFUA_2G02100 | AFUA_2G05910 | AFUA_3G04170 | AFUA_3G09290 | AFUA_3G11690 | AFUA_3G11900 | AFUA_4G08600 | AFUA_4G11080 | AFUA_5G01970 | AFUA_5G06240 | AFUA_5G13450 | AFUA_5G14810 | AFUA_6G02230 | AFUA_6G03980 | AFUA_6G06770 | AFUA_6G07430 | AFUA_6G07720 | AFUA_6G11430 | AFUA_7G01000 | AFUA_7G01010 | AFUA_7G05720 | AFUA_8G02310	0.00061596	0.010574	25 / 48	25 / 2344
1110	Biosynthesis of secondary metabolites	Metabolism	AFUA_1G00310 | AFUA_1G02800 | AFUA_1G03550 | AFUA_1G06210 | AFUA_1G06960 | AFUA_1G07130 | AFUA_1G07340 | AFUA_1G07380 | AFUA_1G09750 | AFUA_1G10870 | AFUA_1G12070 | AFUA_1G12800 | AFUA_1G14570 | AFUA_1G15100 | AFUA_1G15590 | AFUA_1G16400 | AFUA_2G00720 | AFUA_2G01010 | AFUA_2G02100 | AFUA_2G05910 | AFUA_2G07920 | AFUA_2G09650 | AFUA_2G10240 | AFUA_2G10855 | AFUA_2G10920 | AFUA_2G11540 | AFUA_2G11…	0.0014724	0.020396	148 / 420	148 / 2344
1200	Carbon metabolism	Metabolism	AFUA_1G06960 | AFUA_1G10780 | AFUA_1G12800 | AFUA_1G14400 | AFUA_1G15590 | AFUA_2G02020 | AFUA_2G02100 | AFUA_2G05910 | AFUA_2G08280 | AFUA_2G09650 | AFUA_2G10920 | AFUA_3G04170 | AFUA_3G07810 | AFUA_3G09290 | AFUA_3G11690 | AFUA_4G03760 | AFUA_4G03930 | AFUA_4G04520 | AFUA_4G07710 | AFUA_4G07810 | AFUA_4G10410 | AFUA_4G11080 | AFUA_4G11840 | AFUA_5G01970 | AFUA_5G04230 | AFUA_5G04250 | AFUA_5G06…	0.0015841	0.020396	47 / 111	47 / 2344
190	Oxidative phosphorylation	Metabolism	AFUA_1G02070 | AFUA_1G05820 | AFUA_1G06610 | AFUA_1G12290 | AFUA_1G13480 | AFUA_1G15590 | AFUA_1G16280 | AFUA_2G09130 | AFUA_2G13010 | AFUA_2G13710 | AFUA_2G14905 | AFUA_3G07810 | AFUA_3G08380 | AFUA_3G08770 | AFUA_3G13910 | AFUA_4G05860 | AFUA_4G06790 | AFUA_4G09360 | AFUA_4G11050 | AFUA_4G11390 | AFUA_5G03550 | AFUA_5G04210 | AFUA_5G04370 | AFUA_5G06540 | AFUA_5G09680 | AFUA_5G10370 | AFUA_5G10…	0.0030842	0.035297	34 / 77	34 / 2344
PROTEOME
Protein group:	Up-regulated by combined H2O2 - iron starvation stress
1. AspGD Gene Ontology Term Finder (http://www.aspergillusgenome.org/cgi-bin/GO/goTermFinder)
GOID	GO_term	Cluster frequency	Background frequency	Corrected P-value	False discovery rate	Gene(s) annotated to the term	Directly Annotated GOID List
10106	cellular response to iron ion starvation	7 out of 108 genes, 6.5%	17 out of 10130 background genes, 0.2%	9.85e-08	0.00%	sidI:sidC:mirC:sidA:sidD:mirD:hapX	19184:31171:71469:33212:34755:44550:19748:44718:19290:6696:90375:55085:70301:1900551:6879:15686:9405:6880:34757:10106:34599
44281	small molecule metabolic process	29 out of 108 genes, 26.9%	803 out of 10130 background genes, 7.9%	1.22e-06	0.00%	Afu1g02570:Afu1g14710:leu2A:sidI:sidA:Afu2g11600:Afu2g13295:aro8:Afu2g16930:sidD:idp1:Afu3g11710:Afu4g06620:Afu4g07210:Afu4g09810:Afu4g10950:fbp1:lys9:acuD:Afu5g02850:Afu5g09230:Afu5g12350:acuE:erg3A:Afu6g11620:ftmD:ftmF:ftmPT2:Afu8g02560	1900563:6006:1900793:5975:36180:6240:44550:6635:9058:19290:15744:1900772:6696:9072:55085:6115:19878:1900551:1903257:6422:2001307:6102:15741:1900560:10106:34599:46704:6097:19184:71216:55114:31171:6537:33212:42149:9062:6094:45733:19748:6098:8152:6189:9098:19563:19441:6418:15976:70301:1901006:72593:6879:1902181:52699:35690:9082:9405:6633:256
44710	single-organism metabolic process	47 out of 108 genes, 43.5%	1939 out of 10130 background genes, 19.1%	2.08e-06	0.00%	Afu1g01600:Afu1g02570:gpgA:Afu1g07650:glpV:Afu1g14710:leu2A:Afu1g17180:sidI:sidC:gel1:sidA:Afu2g11600:Afu2g13295:aro8:Afu2g16930:sidJ:sidD:Afu3g07940:idp1:pep2:Afu3g11710:Afu4g06620:Afu4g07210:Afu4g09810:Afu4g10950:fbp1:lys9:trr1:acuD:Afu5g02850:hapX:Afu5g08290:Afu5g09230:sod1:rasA:Afu5g12350:Afu6g00510:Afu6g02010:acuE:erg3A:Afu6g11620:Afu7g06030:ftmD:ftmF:ftmPT2:Afu8g02560	16237:43936:1900182:6006:1900439:1320:1900445:97308:43709:44550:7329:19290:10914:6913:9072:7623:55085:48315:9409:2001310:45454:97271:6882:6102:15741:70791:1900560:71483:75306:31171:7190:45461:30814:19748:15031:34605:8152:70797:44413:71333:19563:90375:19441:751:15976:1901006:52699:9082:36166:9847:43944:19933:6240:1900772:6696:1903257:71970:46215:34599:46704:19184:9267:44011:6098:43153:71507:7097:5…
9237	siderophore metabolic process	5 out of 108 genes, 4.6%	8 out of 10130 background genes, 0.1%	2.94e-06	0.00%	sidI:sidC:sidA:sidJ:hapX	44550:19290:31171:19748:90375:6696:46215:34599:19184:70301:6879:9405:71469:1900551:10106:33212:6880:34757
44283	small molecule biosynthetic process	17 out of 108 genes, 15.7%	339 out of 10130 background genes, 3.3%	4.11e-05	0.00%	Afu1g14710:leu2A:sidI:sidA:Afu2g13295:sidD:idp1:Afu3g11710:Afu4g06620:Afu4g07210:Afu4g09810:fbp1:lys9:erg3A:ftmD:ftmF:ftmPT2	44550:19290:6102:1900560:31171:19748:19563:15976:1901006:52699:9082:1900772:6696:1903257:34599:19184:70301:6879:9405:1900563:5975:6115:19878:1900551:10106:71216:55114:6537:33212:42149:6094:1900793:36180:2001307:6097:9098:72593:1902181:35690:6633
15688	iron chelate transport	4 out of 108 genes, 3.7%	7 out of 10130 background genes, 0.1%	0.00017	0.00%	mirC:mirD:mirB:sit1	55085:6879:15686:10106:71281:34755:42928:44718:35690
15891	siderophore transport	4 out of 108 genes, 3.7%	7 out of 10130 background genes, 0.1%	0.00017	0.00%	mirC:mirD:mirB:sit1	55085:6879:15686:10106:71281:34755:42928:44718:35690
19290	siderophore biosynthetic process	4 out of 108 genes, 3.7%	7 out of 10130 background genes, 0.1%	0.00017	0.00%	sidI:sidC:sidA:hapX	44550:19290:31171:19748:90375:6696:34599:19184:70301:6879:9405:71469:1900551:10106:33212:6880:34757
44711	single-organism biosynthetic process	24 out of 108 genes, 22.2%	735 out of 10130 background genes, 7.3%	0.00025	0.00%	gpgA:Afu1g14710:leu2A:sidI:sidC:gel1:sidA:Afu2g13295:sidD:idp1:Afu3g11710:Afu4g06620:Afu4g07210:Afu4g09810:fbp1:lys9:hapX:sod1:Afu5g12350:erg3A:Afu6g11620:ftmD:ftmF:ftmPT2	43936:1320:44550:19290:10914:7623:48315:9409:2001310:45454:6882:6102:1900560:75306:31171:45461:30814:19748:8152:19563:90375:15976:1901006:52699:9082:9847:43944:6240:1900772:6696:1903257:71970:34599:46704:19184:43153:9651:36170:70301:6879:51091:9405:1900563:71469:5975:1900376:6801:1901856:34412:6115:19878:1900551:10106:71216:55114:6537:33212:42149:6094:50821:31505:31321:6880:1900691:1900793:7186:3…
1901678	iron coordination entity transport	4 out of 108 genes, 3.7%	8 out of 10130 background genes, 0.1%	0.00035	0.00%	mirC:mirD:mirB:sit1	55085:6879:15686:10106:71281:34755:42928:44718:35690
46916	cellular transition metal ion homeostasis	7 out of 108 genes, 6.5%	52 out of 10130 background genes, 0.5%	0.00049	0.00%	sidC:sidA:Afu2g14570:Afu2g14960:hapX:sod1:sit1	1320:30036:44550:19290:30447:7623:55085:45454:6882:31171:19748:90375:6696:6812:34599:19184:43153:36170:6879:51091:9405:71469:2000678:6801:1901856:1900551:10106:55114:33212:50821:31505:6880:36091:16117:34757:42928:35690:6878
55076	transition metal ion homeostasis	7 out of 108 genes, 6.5%	53 out of 10130 background genes, 0.5%	0.00056	0.00%	sidC:sidA:Afu2g14570:Afu2g14960:hapX:sod1:sit1	1320:30036:44550:19290:30447:7623:55085:45454:6882:31171:19748:90375:6696:6812:34599:19184:43153:36170:6879:51091:9405:71469:2000678:6801:1901856:1900551:10106:55114:33212:50821:31505:6880:36091:16117:34757:42928:35690:6878
31667	response to nutrient levels	11 out of 108 genes, 10.2%	166 out of 10130 background genes, 1.6%	0.00061	0.00%	sidI:sidC:mirC:sidA:sidD:mirD:pep2:fbp1:hapX:sod1:rasA	43936:16237:1900182:1900439:1320:1900445:97308:43709:44550:7329:19290:6913:48315:7623:55085:45454:97271:6882:75306:31171:7190:19748:15031:34605:44413:71333:19563:90375:751:15976:9847:36166:19933:6696:34599:19184:9267:44011:43153:71507:7097:10514:36171:36170:70301:6879:51091:9405:71469:30448:6886:2000222:6801:2000769:1901856:1900551:15686:10106:1900231:1900433:71216:55114:1900241:33212:42149:6094:…
9991	response to extracellular stimulus	11 out of 108 genes, 10.2%	167 out of 10130 background genes, 1.6%	0.00065	0.00%	sidI:sidC:mirC:sidA:sidD:mirD:pep2:fbp1:hapX:sod1:rasA	43936:16237:1900182:1900439:1320:1900445:97308:43709:44550:7329:19290:6913:48315:7623:55085:45454:97271:6882:75306:31171:7190:19748:15031:34605:44413:71333:19563:90375:751:15976:9847:36166:19933:6696:34599:19184:9267:44011:43153:71507:7097:10514:36171:36170:70301:6879:51091:9405:71469:30448:6886:2000222:6801:2000769:1901856:1900551:15686:10106:1900231:1900433:71216:55114:1900241:33212:42149:6094:…
44699	single-organism process	60 out of 108 genes, 55.6%	3382 out of 10130 background genes, 33.4%	0.00069	0.00%	Afu1g01600:Afu1g02570:gpgA:Afu1g07650:abcB:Afu1g10930:glpV:Afu1g14710:leu2A:Afu1g17180:sidI:sidC:gel1:mirC:sidA:Afu2g11600:Afu2g13295:aro8:Afu2g14570:Afu2g14960:Afu2g16930:sidJ:sidD:sitT:mirD:mirB:Afu3g03670:Afu3g07940:idp1:pep2:Afu3g11710:Afu4g06620:Afu4g06910:Afu4g07210:Afu4g09810:Afu4g10950:fbp1:lys9:trr1:acuD:Afu5g02850:hapX:Afu5g08290:Afu5g09230:sod1:rasA:Afu5g12350:Afu6g00510:Afu6g02010:acu…	16237:43936:1900182:6006:1900439:1320:1900445:97308:43709:30036:44550:19740:7329:19290:10914:6913:30447:9072:7623:55085:48315:9409:2001310:45454:97271:6102:6882:15741:70791:1900560:71483:75306:31171:7190:45461:30814:19748:15031:34605:8152:70797:44413:71333:19563:90375:19441:751:15976:1901006:52699:9082:36166:9847:72489:43944:19933:6240:1900772:6696:42026:1903257:6812:46215:71970:6811:34599:46704:…
44763	single-organism cellular process	51 out of 108 genes, 47.2%	2640 out of 10130 background genes, 26.1%	0.00070	0.00%	Afu1g01600:Afu1g02570:gpgA:abcB:Afu1g10930:glpV:leu2A:sidI:sidC:gel1:mirC:sidA:Afu2g11600:Afu2g13295:aro8:Afu2g14570:Afu2g14960:Afu2g16930:sidJ:sidD:sitT:mirD:mirB:Afu3g03670:Afu3g07940:idp1:pep2:Afu3g11710:Afu4g06620:Afu4g06910:Afu4g07210:Afu4g09810:Afu4g10950:fbp1:lys9:trr1:acuD:Afu5g02850:hapX:Afu5g09230:sod1:rasA:Afu5g12350:acuE:erg3A:Afu6g10700:Afu6g11620:sit1:ftmD:ftmF:ftmPT2	16237:43936:1900182:1900439:1320:1900445:97308:43709:30036:44550:19740:7329:19290:10914:6913:30447:9072:7623:55085:48315:9409:2001310:45454:97271:6102:6882:15741:70791:1900560:71483:75306:31171:7190:45461:30814:19748:15031:34605:8152:70797:44413:71333:19563:90375:19441:751:15976:1901006:52699:9082:36166:9847:72489:43944:19933:6240:1900772:6696:42026:1903257:6812:46215:71970:6811:34599:46704:19184…
42594	response to starvation	10 out of 108 genes, 9.3%	143 out of 10130 background genes, 1.4%	0.00117	0.00%	sidI:sidC:mirC:sidA:sidD:mirD:pep2:fbp1:hapX:sod1	16237:1320:44550:19290:7623:55085:45454:6882:31171:19748:19563:90375:15976:6696:34599:19184:9267:43153:36170:70301:6879:51091:9405:71469:6801:1901856:1900551:15686:10106:55114:33212:42149:6094:50821:31505:6880:36091:16117:34757:51603:34755:44718:72593:6878
19725	cellular homeostasis	10 out of 108 genes, 9.3%	150 out of 10130 background genes, 1.5%	0.00180	0.00%	sidC:sidA:Afu2g14570:Afu2g14960:Afu4g06910:trr1:hapX:sod1:rasA:sit1	43936:1900182:1900439:1320:1900445:97308:43709:30036:44550:7329:19290:6913:30447:48315:7623:55085:45454:97271:6882:75306:31171:7190:19748:15031:34605:44413:71333:90375:751:9847:36166:19933:6696:6812:6811:34599:19184:44011:43153:71507:7097:10514:36171:36170:6879:51091:9405:71469:30448:6886:2000678:2000222:6801:2000769:1901856:1900551:6820:10106:1900231:1900433:71216:55114:1900241:33212:7163:90028:…
19184	nonribosomal peptide biosynthetic process	5 out of 108 genes, 4.6%	24 out of 10130 background genes, 0.2%	0.00195	0.00%	sidI:sidC:sidA:sidD:hapX	44550:19290:31171:19748:90375:6696:34599:19184:70301:6879:9405:71469:1900551:10106:33212:6880:34757
19539	siderophore biosynthetic process from hydroxamic acid	3 out of 108 genes, 2.8%	4 out of 10130 background genes, 0.0%	0.00201	0.00%	sidI:sidC:hapX	44550:19290:31171:19748:90375:6696:34599:19184:70301:6879:9405:71469:1900551:10106:33212:6880:34757
31168	ferrichrome metabolic process	3 out of 108 genes, 2.8%	4 out of 10130 background genes, 0.0%	0.00201	0.00%	sidI:sidC:hapX	44550:19290:31171:19748:90375:6696:34599:19184:70301:6879:9405:71469:1900551:10106:33212:6880:34757
31169	ferrichrome biosynthetic process	3 out of 108 genes, 2.8%	4 out of 10130 background genes, 0.0%	0.00201	0.00%	sidI:sidC:hapX	44550:19290:31171:19748:90375:6696:34599:19184:70301:6879:9405:71469:1900551:10106:33212:6880:34757
31170	ferricrocin metabolic process	3 out of 108 genes, 2.8%	4 out of 10130 background genes, 0.0%	0.00201	0.00%	sidI:sidC:hapX	44550:19290:31171:19748:90375:6696:34599:19184:70301:6879:9405:71469:1900551:10106:33212:6880:34757
31171	ferricrocin biosynthetic process	3 out of 108 genes, 2.8%	4 out of 10130 background genes, 0.0%	0.00201	0.00%	sidI:sidC:hapX	44550:19290:31171:19748:90375:6696:34599:19184:70301:6879:9405:71469:1900551:10106:33212:6880:34757
46487	glyoxylate metabolic process	3 out of 108 genes, 2.8%	4 out of 10130 background genes, 0.0%	0.00201	0.00%	leu2A:acuD:acuE	15976:9405:256:55114:9062:45733:6097:9098
6097	glyoxylate cycle	3 out of 108 genes, 2.8%	4 out of 10130 background genes, 0.0%	0.00201	0.00%	leu2A:acuD:acuE	15976:9405:256:55114:9062:45733:6097:9098
31669	cellular response to nutrient levels	10 out of 108 genes, 9.3%	157 out of 10130 background genes, 1.5%	0.00271	0.00%	sidI:sidC:mirC:sidA:sidD:mirD:pep2:fbp1:hapX:rasA	43936:16237:1900182:1900439:1900445:97308:43709:44550:7329:19290:6913:48315:55085:97271:75306:31171:7190:19748:15031:34605:44413:71333:19563:90375:751:15976:9847:36166:19933:6696:34599:19184:9267:44011:71507:7097:10514:36171:70301:6879:9405:71469:30448:6886:6801:2000222:2000769:1900551:15686:10106:1900231:1900433:71216:1900241:33212:42149:6094:7163:90028:72659:7088:6880:43943:36168:36180:36164:72…
31668	cellular response to extracellular stimulus	10 out of 108 genes, 9.3%	158 out of 10130 background genes, 1.6%	0.00287	0.00%	sidI:sidC:mirC:sidA:sidD:mirD:pep2:fbp1:hapX:rasA	43936:16237:1900182:1900439:1900445:97308:43709:44550:7329:19290:6913:48315:55085:97271:75306:31171:7190:19748:15031:34605:44413:71333:19563:90375:751:15976:9847:36166:19933:6696:34599:19184:9267:44011:71507:7097:10514:36171:70301:6879:9405:71469:30448:6886:6801:2000222:2000769:1900551:15686:10106:1900231:1900433:71216:1900241:33212:42149:6094:7163:90028:72659:7088:6880:43943:36168:36180:36164:72…
71496	cellular response to external stimulus	10 out of 108 genes, 9.3%	161 out of 10130 background genes, 1.6%	0.00339	0.00%	sidI:sidC:mirC:sidA:sidD:mirD:pep2:fbp1:hapX:rasA	43936:16237:1900182:1900439:1900445:97308:43709:44550:7329:19290:6913:48315:55085:97271:75306:31171:7190:19748:15031:34605:44413:71333:19563:90375:751:15976:9847:36166:19933:6696:34599:19184:9267:44011:71507:7097:10514:36171:70301:6879:9405:71469:30448:6886:6801:2000222:2000769:1900551:15686:10106:1900231:1900433:71216:1900241:33212:42149:6094:7163:90028:72659:7088:6880:43943:36168:36180:36164:72…
9605	response to external stimulus	11 out of 108 genes, 10.2%	199 out of 10130 background genes, 2.0%	0.00358	0.00%	sidI:sidC:mirC:sidA:sidD:mirD:pep2:fbp1:hapX:sod1:rasA	43936:16237:1900182:1900439:1320:1900445:97308:43709:44550:7329:19290:6913:48315:7623:55085:45454:97271:6882:75306:31171:7190:19748:15031:34605:44413:71333:19563:90375:751:15976:9847:36166:19933:6696:34599:19184:9267:44011:43153:71507:7097:10514:36171:36170:70301:6879:51091:9405:71469:30448:6886:2000222:6801:2000769:1901856:1900551:15686:10106:1900231:1900433:71216:55114:1900241:33212:42149:6094:…
6879	cellular iron ion homeostasis	5 out of 108 genes, 4.6%	28 out of 10130 background genes, 0.3%	0.00436	0.00%	sidC:sidA:Afu2g14960:hapX:sit1	30036:44550:19290:55085:45454:31171:19748:90375:6696:34599:19184:6879:9405:71469:2000678:1900551:10106:33212:6880:34757:42928:35690
72593	reactive oxygen species metabolic process	4 out of 108 genes, 3.7%	14 out of 10130 background genes, 0.1%	0.00484	0.00%	fbp1:trr1:sod1:rasA	43936:1900182:1900439:1320:1900445:97308:43709:7329:6913:48315:7623:45454:97271:6882:75306:7190:15031:34605:44413:71333:19563:751:15976:9847:36166:19933:34599:44011:43153:71507:7097:10514:36171:36170:51091:9405:30448:6886:2000222:6801:2000769:1901856:1900231:1900433:71216:55114:1900241:42149:6094:7163:90028:50821:72659:31505:7088:43943:36168:36180:36164:19430:7265:36091:16117:2000377:1903695:4306…
46165	alcohol biosynthetic process	7 out of 108 genes, 6.5%	73 out of 10130 background genes, 0.7%	0.00505	0.00%	Afu1g14710:sidI:sidA:sidD:erg3A:ftmD:ftmF	44550:19290:1900560:31171:19748:1900772:6696:34599:19184:70301:6879:9405:1900563:5975:6115:1900551:10106:55114:71216:33212:36180:1902181:35690:6633
55072	iron ion homeostasis	5 out of 108 genes, 4.6%	29 out of 10130 background genes, 0.3%	0.00522	0.00%	sidC:sidA:Afu2g14960:hapX:sit1	30036:44550:19290:55085:45454:31171:19748:90375:6696:34599:19184:6879:9405:71469:2000678:1900551:10106:33212:6880:34757:42928:35690
9267	cellular response to starvation	9 out of 108 genes, 8.3%	135 out of 10130 background genes, 1.3%	0.00559	0.00%	sidI:sidC:mirC:sidA:sidD:mirD:pep2:fbp1:hapX	16237:44550:19290:55085:31171:19748:19563:90375:15976:6696:34599:19184:9267:70301:6879:9405:71469:1900551:15686:10106:33212:42149:6094:6880:34757:51603:34755:44718:72593
6081	cellular aldehyde metabolic process	5 out of 108 genes, 4.6%	31 out of 10130 background genes, 0.3%	0.00735	0.00%	leu2A:Afu2g11600:acuD:Afu5g09230:acuE	15976:6098:9405:256:5975:55114:9062:45733:6097:9098
6875	cellular metal ion homeostasis	7 out of 108 genes, 6.5%	80 out of 10130 background genes, 0.8%	0.00927	0.00%	sidC:sidA:Afu2g14570:Afu2g14960:hapX:sod1:sit1	1320:30036:44550:19290:30447:7623:55085:45454:6882:31171:19748:90375:6696:6812:34599:19184:43153:36170:6879:51091:9405:71469:2000678:6801:1901856:1900551:10106:55114:33212:50821:31505:6880:36091:16117:34757:42928:35690:6878
1900551	N',N'',N'''-triacetylfusarinine C biosynthetic process	3 out of 108 genes, 2.8%	6 out of 10130 background genes, 0.1%	0.00990	0.00%	sidI:sidD:hapX	44550:31171:19748:90375:6696:19184:70301:9405:71469:1900551:10106:33212:34757
55065	metal ion homeostasis	7 out of 108 genes, 6.5%	83 out of 10130 background genes, 0.8%	0.01181	0.00%	sidC:sidA:Afu2g14570:Afu2g14960:hapX:sod1:sit1	1320:30036:44550:19290:30447:7623:55085:45454:6882:31171:19748:90375:6696:6812:34599:19184:43153:36170:6879:51091:9405:71469:2000678:6801:1901856:1900551:10106:55114:33212:50821:31505:6880:36091:16117:34757:42928:35690:6878
55082	cellular chemical homeostasis	8 out of 108 genes, 7.4%	116 out of 10130 background genes, 1.1%	0.01354	0.00%	sidC:sidA:Afu2g14570:Afu2g14960:hapX:sod1:rasA:sit1	43936:1900182:1900439:1320:1900445:97308:43709:30036:44550:7329:19290:6913:30447:48315:7623:55085:45454:97271:6882:75306:31171:7190:19748:15031:34605:44413:71333:90375:751:9847:36166:19933:6696:6812:34599:19184:44011:43153:71507:7097:10514:36171:36170:6879:51091:9405:71469:30448:6886:2000678:2000222:6801:2000769:1901856:1900551:10106:1900231:1900433:71216:55114:1900241:33212:7163:90028:50821:7265…
42592	homeostatic process	10 out of 108 genes, 9.3%	190 out of 10130 background genes, 1.9%	0.01440	0.00%	sidC:sidA:Afu2g14570:Afu2g14960:Afu4g06910:trr1:hapX:sod1:rasA:sit1	43936:1900182:1900439:1320:1900445:97308:43709:30036:44550:7329:19290:6913:30447:48315:7623:55085:45454:97271:6882:75306:31171:7190:19748:15031:34605:44413:71333:90375:751:9847:36166:19933:6696:6812:6811:34599:19184:44011:43153:71507:7097:10514:36171:36170:6879:51091:9405:71469:30448:6886:2000678:2000222:6801:2000769:1901856:1900551:6820:10106:1900231:1900433:71216:55114:1900241:33212:7163:90028:…
1901617	organic hydroxy compound biosynthetic process	8 out of 108 genes, 7.4%	117 out of 10130 background genes, 1.2%	0.01441	0.00%	Afu1g14710:sidI:sidA:sidD:erg3A:ftmD:ftmF:ftmPT2	44550:19290:1900560:31171:19748:1900772:6696:34599:19184:70301:6879:9405:1900563:5975:6115:1900551:10106:55114:71216:33212:1900793:36180:2001307:1902181:35690:6633
6066	alcohol metabolic process	8 out of 108 genes, 7.4%	117 out of 10130 background genes, 1.2%	0.01441	0.00%	Afu1g14710:sidI:sidA:sidD:fbp1:erg3A:ftmD:ftmF	44550:19290:1900560:31171:19748:19563:15976:1900772:6696:34599:19184:70301:6879:9405:1900563:5975:6115:1900551:10106:55114:71216:33212:42149:6094:36180:72593:1902181:35690:6633
1900549	N',N'',N'''-triacetylfusarinine C metabolic process	3 out of 108 genes, 2.8%	7 out of 10130 background genes, 0.1%	0.01719	0.00%	sidI:sidD:hapX	44550:31171:19748:90375:6696:19184:70301:9405:71469:1900551:10106:33212:34757
15976	carbon utilization	4 out of 108 genes, 3.7%	19 out of 10130 background genes, 0.2%	0.01800	0.00%	Afu2g16930:fbp1:acuD:acuE	55085:15741:19563:15976:9405:256:15744:42149:9062:6094:45733:6097:72593
1901564	organonitrogen compound metabolic process	25 out of 108 genes, 23.1%	1015 out of 10130 background genes, 10.0%	0.02100	0.00%	Afu1g02570:gpgA:leu2A:sidI:sidC:sidA:Afu2g11600:Afu2g13295:aro8:Afu2g17300:sidD:idp1:Afu3g11710:Afu4g06620:Afu4g07210:lys9:Afu5g02850:hapX:Afu5g09230:Afu5g12350:acuE:Afu6g11620:ftmD:ftmF:ftmPT2	43936:44550:19290:10914:9072:48315:2001310:6102:1900560:75306:31171:45461:30814:19748:8152:90375:19441:15976:52699:9082:9847:6749:43944:6240:1900772:6696:1903257:34599:46704:19184:6098:70301:6879:9405:256:1900563:71469:5975:1900376:19878:1900551:10106:55114:6537:33212:9062:45733:6880:1900691:1900793:7186:9058:909:6422:2001307:19236:34757:6097:6189:9098:6418:1902181
30003	cellular cation homeostasis	7 out of 108 genes, 6.5%	91 out of 10130 background genes, 0.9%	0.02147	0.00%	sidC:sidA:Afu2g14570:Afu2g14960:hapX:sod1:sit1	1320:30036:44550:19290:30447:7623:55085:45454:6882:31171:19748:90375:6696:6812:34599:19184:43153:36170:6879:51091:9405:71469:2000678:6801:1901856:1900551:10106:55114:33212:50821:31505:6880:36091:16117:34757:42928:35690:6878
48878	chemical homeostasis	8 out of 108 genes, 7.4%	125 out of 10130 background genes, 1.2%	0.02317	0.00%	sidC:sidA:Afu2g14570:Afu2g14960:hapX:sod1:rasA:sit1	43936:1900182:1900439:1320:1900445:97308:43709:30036:44550:7329:19290:6913:30447:48315:7623:55085:45454:97271:6882:75306:31171:7190:19748:15031:34605:44413:71333:90375:751:9847:36166:19933:6696:6812:34599:19184:44011:43153:71507:7097:10514:36171:36170:6879:51091:9405:71469:30448:6886:2000678:2000222:6801:2000769:1901856:1900551:10106:1900231:1900433:71216:55114:1900241:33212:7163:90028:50821:7265…
44550	secondary metabolite biosynthetic process	9 out of 108 genes, 8.3%	163 out of 10130 background genes, 1.6%	0.02499	0.00%	gpgA:sidI:sidC:sidA:sidD:hapX:ftmD:ftmF:ftmPT2	43936:44550:19290:10914:48315:2001310:1900560:75306:31171:45461:30814:19748:90375:9847:43944:1900772:6696:34599:19184:70301:6879:9405:1900563:71469:1900376:1900551:10106:33212:6880:1900691:1900793:7186:909:2001307:19236:34757:1902181
33212	iron assimilation	3 out of 108 genes, 2.8%	8 out of 10130 background genes, 0.1%	0.02729	0.04%	sidC:sidA:hapX	44550:19290:31171:19748:90375:6696:34599:19184:6879:9405:71469:1900551:10106:33212:6880:34757
45733	acetate catabolic process	3 out of 108 genes, 2.8%	8 out of 10130 background genes, 0.1%	0.02729	0.04%	Afu2g16930:acuD:acuE	55085:15741:15976:9405:256:15744:9062:45733:6097
55080	cation homeostasis	7 out of 108 genes, 6.5%	95 out of 10130 background genes, 0.9%	0.02831	0.04%	sidC:sidA:Afu2g14570:Afu2g14960:hapX:sod1:sit1	1320:30036:44550:19290:30447:7623:55085:45454:6882:31171:19748:90375:6696:6812:34599:19184:43153:36170:6879:51091:9405:71469:2000678:6801:1901856:1900551:10106:55114:33212:50821:31505:6880:36091:16117:34757:42928:35690:6878
98771	inorganic ion homeostasis	7 out of 108 genes, 6.5%	97 out of 10130 background genes, 1.0%	0.03234	0.04%	sidC:sidA:Afu2g14570:Afu2g14960:hapX:sod1:sit1	1320:30036:44550:19290:30447:7623:55085:45454:6882:31171:19748:90375:6696:6812:34599:19184:43153:36170:6879:51091:9405:71469:2000678:6801:1901856:1900551:10106:55114:33212:50821:31505:6880:36091:16117:34757:42928:35690:6878
19752	carboxylic acid metabolic process	15 out of 108 genes, 13.9%	448 out of 10130 background genes, 4.4%	0.03279	0.04%	Afu1g02570:leu2A:Afu2g13295:aro8:Afu2g16930:idp1:Afu3g11710:Afu4g06620:Afu4g07210:Afu4g10950:lys9:acuD:Afu5g02850:acuE:erg3A	9072:55085:6102:15741:19441:15976:52699:9082:6696:1903257:9405:256:6635:15744:19878:71216:55114:6537:9062:45733:36180:9058:6422:6097:9098:6418:35690:6633
19748	secondary metabolic process	10 out of 108 genes, 9.3%	210 out of 10130 background genes, 2.1%	0.03359	0.04%	gpgA:sidI:sidC:sidA:sidJ:sidD:hapX:ftmD:ftmF:ftmPT2	43936:44550:19290:10914:48315:2001310:1900560:75306:31171:45461:30814:19748:90375:9847:43944:1900772:6696:46215:34599:19184:70301:6879:9405:1900563:71469:1900376:1900551:10106:33212:6880:1900691:1900793:7186:909:2001307:19236:34757:1902181
34599	cellular response to oxidative stress	7 out of 108 genes, 6.5%	98 out of 10130 background genes, 1.0%	0.03453	0.04%	sidI:sidC:sidA:Afu2g14960:trr1:sod1:rasA	43936:1900182:1900439:1320:1900445:97308:43709:30036:44550:7329:19290:6913:48315:7623:45454:97271:6882:75306:31171:7190:19748:15031:34605:44413:71333:751:9847:36166:19933:6696:34599:19184:44011:43153:71507:7097:10514:36171:36170:70301:6879:51091:9405:30448:6886:2000678:2000222:6801:2000769:1901856:1900551:10106:1900231:1900433:71216:55114:1900241:33212:7163:90028:50821:72659:31505:7088:6880:43943…
6873	cellular ion homeostasis	7 out of 108 genes, 6.5%	98 out of 10130 background genes, 1.0%	0.03453	0.04%	sidC:sidA:Afu2g14570:Afu2g14960:hapX:sod1:sit1	1320:30036:44550:19290:30447:7623:55085:45454:6882:31171:19748:90375:6696:6812:34599:19184:43153:36170:6879:51091:9405:71469:2000678:6801:1901856:1900551:10106:55114:33212:50821:31505:6880:36091:16117:34757:42928:35690:6878
6801	superoxide metabolic process	3 out of 108 genes, 2.8%	9 out of 10130 background genes, 0.1%	0.04062	0.07%	trr1:sod1:rasA	43936:1900182:1900439:1320:1900445:97308:43709:7329:6913:48315:7623:45454:97271:6882:75306:7190:15031:34605:44413:71333:751:9847:36166:19933:34599:44011:43153:71507:7097:10514:36171:36170:51091:9405:30448:6886:2000222:6801:2000769:1901856:1900231:1900433:71216:55114:1900241:7163:90028:50821:72659:31505:7088:43943:36168:36180:36164:19430:7265:36091:16117:2000377:1903695:43065:10378:34305:1302:3043…
43436	oxoacid metabolic process	15 out of 108 genes, 13.9%	460 out of 10130 background genes, 4.5%	0.04411	0.07%	Afu1g02570:leu2A:Afu2g13295:aro8:Afu2g16930:idp1:Afu3g11710:Afu4g06620:Afu4g07210:Afu4g10950:lys9:acuD:Afu5g02850:acuE:erg3A	9072:55085:6102:15741:19441:15976:52699:9082:6696:1903257:9405:256:6635:15744:19878:71216:55114:6537:9062:45733:36180:9058:6422:6097:9098:6418:35690:6633
50801	ion homeostasis	7 out of 108 genes, 6.5%	103 out of 10130 background genes, 1.0%	0.04734	0.07%	sidC:sidA:Afu2g14570:Afu2g14960:hapX:sod1:sit1	1320:30036:44550:19290:30447:7623:55085:45454:6882:31171:19748:90375:6696:6812:34599:19184:43153:36170:6879:51091:9405:71469:2000678:6801:1901856:1900551:10106:55114:33212:50821:31505:6880:36091:16117:34757:42928:35690:6878
6082	organic acid metabolic process	15 out of 108 genes, 13.9%	463 out of 10130 background genes, 4.6%	0.04742	0.07%	Afu1g02570:leu2A:Afu2g13295:aro8:Afu2g16930:idp1:Afu3g11710:Afu4g06620:Afu4g07210:Afu4g10950:lys9:acuD:Afu5g02850:acuE:erg3A	9072:55085:6102:15741:19441:15976:52699:9082:6696:1903257:9405:256:6635:15744:19878:71216:55114:6537:9062:45733:36180:9058:6422:6097:9098:6418:35690:6633
15686	ferric triacetylfusarinine C transport	2 out of 108 genes, 1.9%	2 out of 10130 background genes, 0.0%	0.04842	0.06%	mirD:mirB	55085:15686:10106:71281
1902179	verruculogen metabolic process	2 out of 108 genes, 1.9%	2 out of 10130 background genes, 0.0%	0.04842	0.06%	ftmD:ftmF	1900560:1900772:1900563:1902181
1902181	verruculogen biosynthetic process	2 out of 108 genes, 1.9%	2 out of 10130 background genes, 0.0%	0.04842	0.06%	ftmD:ftmF	1900560:1900772:1900563:1902181
2. FungiFun (https://elbe.hki-jena.de/fungifun/fungifun.php)
FunCat ID	FunCat description	FunCat main category	Gene ID(s)	Exact p-value	Adjusted p-value	# genes / category	# genes / input
20.01.01.01.01.01	siderophore-iron transport	Cellular transport, transport facilitation and transport routes	AFUA_2G05730 | AFUA_3G03440 | AFUA_3G03640 | AFUA_7G04730 | AFUA_7G06060	7.4853e-05	0.015719	5 / 33	5 / 108
16.21.07	NAD/NADP binding	Protein with binding function or cofactor requirement (structural or analytic)	AFUA_1G03150 | AFUA_1G07650 | AFUA_2G11600 | AFUA_3G08660 | AFUA_3G11710 | AFUA_4G06620 | AFUA_4G11340 | AFUA_4G12990 | AFUA_5G08290 | AFUA_8G02560	0.00027105	0.028461	10 / 193	10 / 108
GO ID	GO name	GO namespace	Gene ID(s)	Exact p-value	Adjusted p-value	# genes / category	# genes / input
GO:0010106	cellular response to iron ion starvation	BP	AFUA_1G17190 | AFUA_2G05730 | AFUA_2G07680 | AFUA_3G03440 | AFUA_5G03920 | AFUA_1G17200 | AFUA_3G03420	2.8179e-9	6.2839e-7	7 / 22	7 / 108
GO:0009405	pathogenesis	BP	AFUA_1G17190 | AFUA_2G07680 | AFUA_5G03920 | AFUA_5G11230 | AFUA_1G17200 | AFUA_3G03420 | AFUA_3G11400	1.0468e-05	0.0010188	7 / 68	7 / 108
GO:0031171	ferricrocin biosynthetic process	BP	AFUA_1G17190 | AFUA_5G03920 | AFUA_1G17200	1.3706e-05	0.0010188	3 / 5	3 / 108
GO:0031225	anchored component of membrane	CC	AFUA_3G00270 | AFUA_2G01170 | AFUA_6G11390 | AFUA_2G05340	3.246e-05	0.0017538	4 / 17	4 / 108
GO:0042124	1,3-beta-glucanosyltransferase activity	MF	AFUA_2G01170 | AFUA_6G11390 | AFUA_2G05340	4.7187e-05	0.0017538	3 / 7	3 / 108
GO:0006696	ergosterol biosynthetic process	BP	AFUA_1G17190 | AFUA_2G07680 | AFUA_3G03420	4.7187e-05	0.0017538	3 / 7	3 / 108
GO:1900551	N',N'',N'''-triacetylfusarinine C biosynthetic process	BP	AFUA_1G17190 | AFUA_5G03920 | AFUA_3G03420	7.4879e-05	0.0023854	3 / 8	3 / 108
GO:0016740	transferase activity	MF	AFUA_1G12920 | AFUA_2G00590 | AFUA_2G10420 | AFUA_2G13295 | AFUA_2G13630 | AFUA_2G17300 | AFUA_3G03650 | AFUA_4G07210 | AFUA_4G10950 | AFUA_5G06990 | AFUA_5G09230 | AFUA_6G00290 | AFUA_6G03540 | AFUA_7G06080 | AFUA_8G01930 | AFUA_8G00200 | AFUA_8G00250 | AFUA_2G01170 | AFUA_6G11390 | AFUA_2G05340	0.00010069	0.0025528	20 / 705	20 / 108
GO:0004754	saccharopine dehydrogenase (NAD+, L-lysine-forming) activity	MF	AFUA_3G11710 | AFUA_4G11340	0.00012592	0.0025528	2 / 2	2 / 108
GO:1902181	verruculogen biosynthetic process	BP	AFUA_8G00200 | AFUA_8G00230	0.00012592	0.0025528	2 / 2	2 / 108
GO:0006097	glyoxylate cycle	BP	AFUA_6G03540 | AFUA_4G13510	0.00012592	0.0025528	2 / 2	2 / 108
GO:0005886	plasma membrane	CC	AFUA_5G11230 | AFUA_3G00270 | AFUA_2G01170 | AFUA_6G11390 | AFUA_2G05340	0.00015736	0.0029243	5 / 46	5 / 108
GO:0009082	branched-chain amino acid biosynthetic process	BP	AFUA_1G15780 | AFUA_2G10420 | AFUA_4G07210	0.00021524	0.0034957	3 / 11	3 / 108
GO:0044550	secondary metabolite biosynthetic process	BP	AFUA_2G07680 | AFUA_8G00250 | AFUA_1G17200 | AFUA_3G03420	0.00021946	0.0034957	4 / 27	4 / 108
GO:0006099	tricarboxylic acid cycle	BP	AFUA_3G08660 | AFUA_6G03540 | AFUA_4G13510	0.00070113	0.010423	3 / 16	3 / 108
GO:0042626	ATPase activity, coupled to transmembrane movement of substances	MF	AFUA_1G10390 | AFUA_3G03430 | AFUA_3G03670 | AFUA_5G00790	0.00083923	0.011697	4 / 38	4 / 108
GO:0008483	transaminase activity	MF	AFUA_2G10420 | AFUA_2G13295 | AFUA_2G13630 | AFUA_6G00290	0.00092711	0.012161	4 / 39	4 / 108
GO:0030170	pyridoxal phosphate binding	MF	AFUA_1G12920 | AFUA_2G13295 | AFUA_2G13630 | AFUA_3G05480 | AFUA_6G00290	0.001051	0.012484	5 / 69	5 / 108
GO:0051287	NAD binding	MF	AFUA_1G15780 | AFUA_2G11600 | AFUA_3G08660 | AFUA_8G02560	0.0012294	0.012484	4 / 42	4 / 108
GO:0019430	removal of superoxide radicals	BP	AFUA_4G12990 | AFUA_5G09240	0.0012316	0.012484	2 / 5	2 / 108
GO:0019290	siderophore biosynthetic process	BP	AFUA_2G07680 | AFUA_1G17200	0.0012316	0.012484	2 / 5	2 / 108
GO:0042123	glucanosyltransferase activity	MF	AFUA_2G01170 | AFUA_6G11390	0.0012316	0.012484	2 / 5	2 / 108
GO:0055114	oxidation-reduction process	BP	AFUA_1G03150 | AFUA_1G07650 | AFUA_1G15780 | AFUA_1G17180 | AFUA_2G07680 | AFUA_2G11600 | AFUA_2G14960 | AFUA_3G08660 | AFUA_3G11710 | AFUA_4G06620 | AFUA_4G11340 | AFUA_4G12990 | AFUA_5G08290 | AFUA_5G12350 | AFUA_6G00510 | AFUA_6G02010 | AFUA_6G05140 | AFUA_7G06030 | AFUA_8G02560 | AFUA_8G00230 | AFUA_5G09240	0.0015665	0.015188	21 / 936	21 / 108
GO:1900772	fumitremorgin B biosynthetic process	BP	AFUA_8G00200 | AFUA_8G00250	0.0018338	0.016245	2 / 6	2 / 108
GO:0033212	iron assimilation	BP	AFUA_2G07680 | AFUA_1G17200	0.0018338	0.016245	2 / 6	2 / 108
GO:0016491	oxidoreductase activity	MF	AFUA_1G07650 | AFUA_1G15780 | AFUA_1G17180 | AFUA_2G07680 | AFUA_2G11600 | AFUA_3G08660 | AFUA_3G11710 | AFUA_4G06620 | AFUA_4G11340 | AFUA_4G12990 | AFUA_5G08290 | AFUA_5G12350 | AFUA_6G00510 | AFUA_6G02010 | AFUA_6G05140 | AFUA_7G06030 | AFUA_8G02560 | AFUA_8G00230 | AFUA_5G09240	0.001894	0.016245	19 / 821	19 / 108
GO:0031505	fungal-type cell wall organization	BP	AFUA_2G01170 | AFUA_6G11390 | AFUA_2G05340	0.0023734	0.019597	3 / 24	3 / 108
GO:0016597	amino acid binding	MF	AFUA_4G07210 | AFUA_6G11620	0.0025485	0.019597	2 / 7	2 / 108
GO:0006879	cellular iron ion homeostasis	BP	AFUA_2G07680 | AFUA_1G17200	0.0025485	0.019597	2 / 7	2 / 108
GO:0005975	carbohydrate metabolic process	BP	AFUA_1G12920 | AFUA_1G14710 | AFUA_4G11310 | AFUA_5G09230 | AFUA_3G00270 | AFUA_2G01170 | AFUA_6G11390 | AFUA_2G05340 | AFUA_7G05450	0.0043754	0.032524	9 / 281	9 / 108
GO:0003824	catalytic activity	MF	AFUA_1G11530 | AFUA_1G17190 | AFUA_2G10420 | AFUA_2G13295 | AFUA_2G13630 | AFUA_3G05480 | AFUA_4G04380 | AFUA_4G10950 | AFUA_5G09230 | AFUA_6G00290 | AFUA_6G03540 | AFUA_7G01040 | AFUA_4G13510 | AFUA_1G17200 | AFUA_3G03420	0.0045483	0.032719	15 / 630	15 / 108
GO:0009058	biosynthetic process	BP	AFUA_2G13630 | AFUA_4G04380 | AFUA_6G00290 | AFUA_6G11620	0.0054617	0.038061	4 / 63	4 / 108
GO:0055085	transmembrane transport	BP	AFUA_1G10390 | AFUA_2G05730 | AFUA_2G14570 | AFUA_2G16930 | AFUA_3G03430 | AFUA_3G03440 | AFUA_3G03640 | AFUA_3G03670 | AFUA_4G06910 | AFUA_5G00790 | AFUA_7G04730 | AFUA_7G06060	0.006288	0.040145	12 / 468	12 / 108
GO:0016887	ATPase activity	MF	AFUA_1G10390 | AFUA_3G03430 | AFUA_3G03670 | AFUA_5G00790	0.0064407	0.040145	4 / 66	4 / 108
GO:0005618	cell wall	CC	AFUA_3G00270 | AFUA_7G05450	0.0064809	0.040145	2 / 11	2 / 108
GO:0006098	pentose-phosphate shunt	BP	AFUA_2G11600 | AFUA_5G09230	0.0064809	0.040145	2 / 11	2 / 108
GO:0070051	fibrinogen binding	MF	AFUA_5G10490 | AFUA_6G00180	0.0077201	0.041214	2 / 12	2 / 108
GO:0008171	O-methyltransferase activity	MF	AFUA_5G06990 | AFUA_8G00200	0.009057	0.041214	2 / 13	2 / 108
GO:0006076	(1->3)-beta-D-glucan catabolic process	BP	AFUA_7G05450	0.011274	0.041214	1 / 1	1 / 108
GO:0071281	cellular response to iron ion	BP	AFUA_3G03640	0.011274	0.041214	1 / 1	1 / 108
GO:0007088	regulation of mitotic nuclear division	BP	AFUA_5G11230	0.011274	0.041214	1 / 1	1 / 108
GO:0070401	NADP+ binding	MF	AFUA_2G07680	0.011274	0.041214	1 / 1	1 / 108
GO:0006102	isocitrate metabolic process	BP	AFUA_3G08660	0.011274	0.041214	1 / 1	1 / 108
GO:0008672	2-dehydro-3-deoxyglucarate aldolase activity	MF	AFUA_1G11530	0.011274	0.041214	1 / 1	1 / 108
GO:0042132	fructose 1,6-bisphosphate 1-phosphatase activity	MF	AFUA_4G11310	0.011274	0.041214	1 / 1	1 / 108
GO:0005834	heterotrimeric G-protein complex	CC	AFUA_1G05210	0.011274	0.041214	1 / 1	1 / 108
GO:0034305	regulation of asexual sporulation	BP	AFUA_5G11230	0.011274	0.041214	1 / 1	1 / 108
GO:0030436	asexual sporulation	BP	AFUA_5G11230	0.011274	0.041214	1 / 1	1 / 108
GO:0043943	regulation of asexual sporulation resulting in formation of a cellular spore	BP	AFUA_5G11230	0.011274	0.041214	1 / 1	1 / 108
GO:0046215	siderophore catabolic process	BP	AFUA_3G03390	0.011274	0.041214	1 / 1	1 / 108
GO:0008184	glycogen phosphorylase activity	MF	AFUA_1G12920	0.011274	0.041214	1 / 1	1 / 108
GO:0008308	voltage-gated anion channel activity	MF	AFUA_4G06910	0.011274	0.041214	1 / 1	1 / 108
GO:0009186	deoxyribonucleoside diphosphate metabolic process	BP	AFUA_5G12350	0.011274	0.041214	1 / 1	1 / 108
GO:0007097	nuclear migration	BP	AFUA_5G11230	0.011274	0.041214	1 / 1	1 / 108
GO:0008864	formyltetrahydrofolate deformylase activity	MF	AFUA_6G11620	0.011274	0.041214	1 / 1	1 / 108
GO:0003904	deoxyribodipyrimidine photo-lyase activity	MF	AFUA_1G01600	0.011274	0.041214	1 / 1	1 / 108
GO:0004474	malate synthase activity	MF	AFUA_6G03540	0.011274	0.041214	1 / 1	1 / 108
GO:0004791	thioredoxin-disulfide reductase activity	MF	AFUA_4G12990	0.011274	0.041214	1 / 1	1 / 108
GO:0004801	sedoheptulose-7-phosphate:D-glyceraldehyde-3-phosphate glyceronetransferase activity	MF	AFUA_5G09230	0.011274	0.041214	1 / 1	1 / 108
GO:0004450	isocitrate dehydrogenase (NADP+) activity	MF	AFUA_3G08660	0.011274	0.041214	1 / 1	1 / 108
GO:0003913	DNA photolyase activity	MF	AFUA_1G01600	0.011274	0.041214	1 / 1	1 / 108
KEGG pathway ID	KEGG pathway name	KEGG main category	Gene ID(s)	Exact p-value	Adjusted p-value	# genes / category	# genes / input
1230	Biosynthesis of amino acids	Metabolism	AFUA_1G15780 | AFUA_2G10420 | AFUA_2G13630 | AFUA_3G05480 | AFUA_3G08660 | AFUA_3G11710 | AFUA_4G07210 | AFUA_4G11340 | AFUA_5G09230 | AFUA_8G02560	4.4073e-05	0.0021596	10 / 130	10 / 108
1110	Biosynthesis of secondary metabolites	Metabolism	AFUA_1G03150 | AFUA_1G12920 | AFUA_1G14710 | AFUA_1G15780 | AFUA_2G10420 | AFUA_2G13630 | AFUA_3G05480 | AFUA_3G08660 | AFUA_3G11710 | AFUA_4G01290 | AFUA_4G07210 | AFUA_4G10950 | AFUA_4G11310 | AFUA_4G11340 | AFUA_5G09230 | AFUA_6G05140 | AFUA_8G02560	0.00024905	0.0061016	17 / 420	17 / 108
1210	2-Oxocarboxylic acid metabolism	Metabolism	AFUA_1G15780 | AFUA_2G10420 | AFUA_2G13630 | AFUA_3G08660 | AFUA_4G07210	0.00040171	0.0065613	5 / 38	5 / 108
300	Lysine biosynthesis	Metabolism	AFUA_2G13630 | AFUA_3G11710 | AFUA_4G11340	0.00096151	0.011778	3 / 12	3 / 108
1100	Metabolic pathways	Metabolism	AFUA_1G03150 | AFUA_1G07650 | AFUA_1G12920 | AFUA_1G14710 | AFUA_1G15780 | AFUA_1G17190 | AFUA_2G10420 | AFUA_2G11600 | AFUA_2G13630 | AFUA_3G05480 | AFUA_3G08660 | AFUA_3G11710 | AFUA_4G06620 | AFUA_4G07210 | AFUA_4G10950 | AFUA_4G11310 | AFUA_4G11340 | AFUA_4G13510 | AFUA_5G06990 | AFUA_5G08290 | AFUA_5G09230 | AFUA_5G12350 | AFUA_5G13180 | AFUA_6G03540 | AFUA_6G05140 | AFUA_8G02560	0.0022041	0.020004	26 / 975	26 / 108
290	Valine, leucine and isoleucine biosynthesis	Metabolism	AFUA_1G15780 | AFUA_2G10420 | AFUA_4G07210	0.0027984	0.020004	3 / 17	3 / 108
660	C5-Branched dibasic acid metabolism	Metabolism	AFUA_1G15780 | AFUA_4G07210	0.0028577	0.020004	2 / 5	2 / 108
Protein group:	Down-regulated by combined H2O2 - iron starvation stress
1. AspGD Gene Ontology Term Finder (http://www.aspergillusgenome.org/cgi-bin/GO/goTermFinder)
GOID	GO_term	Cluster frequency	Background frequency	Corrected P-value	False discovery rate	Gene(s) annotated to the term	Directly Annotated GOID List
55114	oxidation-reduction process	34 out of 105 genes, 32.4%	680 out of 10130 background genes, 6.7%	1.04e-12	0.00%	Afu1g02070:Afu1g04150:Afu1g06810:Afu1g07380:niaD:niiA:Afu2g04490:Afu2g05500:Afu2g09130:Afu2g10600:Afu2g13710:Afu2g15590:Afu2g16380:cat1:sdh1:hasG:fhpA:Afu4g05860:ccp1:Afu4g11050:gpdA:Afu5g02660:Afu5g04370:alcC:Afu5g09680:sdh2:Afu6g08810:Afu6g08920:Afu6g11850:fqzB:acoA:Afu7g01000:adh1:osm1	32981:6122:44406:1900778:42744:6006:43935:2:1900554:12501:44550:18158:6099:19646:32543:45991:44416:15671:22900:48315:6567:103:6116:16119:42128:40009:10106:1900815:6067:34599:55114:44011:6537:42149:71500:45461:6068:9064:46187:6807:22904:6740:19413:97:6121:7160:36170:70301:43458:72593:70814:947:44407:6915:35690:43942:16226:1900781:6090:30437
1901564	organonitrogen compound metabolic process	33 out of 105 genes, 31.4%	1015 out of 10130 background genes, 10.0%	4.19e-07	0.00%	Afu1g02070:ubiA:Afu1g05990:Afu1g06340:Afu1g06810:Afu1g07380:Afu1g10310:Afu1g11130:Afu1g11710:Afu1g12890:Afu2g03040:Afu2g09650:luA:ilv3:Afu2g15590:Afu2g16380:Afu3g06640:Afu3g06760:sdh1:Afu3g08460:stm1:Afu4g07730:car2:Afu4g10800:alcC:Afu5g06780:Afu5g07750:fqzB:Afu7g01000:adh1:Afu7g04070:Afu7g05660:Afu8g03940	6122:6526:1900778:6783:6543:36180:6413:44550:723:31929:16567:10121:6414:9073:6099:55:27:32543:44416:45991:28:6567:43558:103:6116:462:1900815:6067:6207:34599:55114:71216:9267:44011:6537:2181:70409:6412:43066:6068:9064:46187:9098:479:6415:6740:45727:19413:42273:6121:97:6532:32790:36170:43458:70814:947:44407:35690:9082:1900781:6090:54
44710	single-organism metabolic process	46 out of 105 genes, 43.8%	1939 out of 10130 background genes, 19.1%	2.12e-06	0.00%	Afu1g02070:Afu1g04150:Afu1g06810:Afu1g07380:niaD:niiA:Afu2g04490:Afu2g05500:Afu2g09130:Afu2g09650:Afu2g10600:luA:Afu2g13710:ilv3:Afu2g15590:Afu2g16380:arp1:cat1:sdh1:stm1:hasC:hasG:fhpA:Afu4g05860:ccp1:car2:Afu4g11050:gpdA:Afu5g02660:Afu5g04370:alcC:Afu5g06780:Afu5g07750:Afu5g09680:sdh2:Afu6g08810:Afu6g08920:idi1:Afu6g11850:fqzB:acoA:Afu7g01000:adh1:Afu7g04070:Afu8g03940:osm1	6006:43935:6543:12501:44550:723:10121:9073:6099:45337:45991:44416:48315:6567:43558:103:6116:16119:42128:40009:10106:1900815:6067:6207:55114:6537:42149:45461:43066:9064:46187:6807:6740:19413:6121:97:7160:6915:16226:43942:9082:1900781:6090:30437:6122:32981:44406:6526:1900778:42744:6783:2:1900554:18158:31929:6414:42438:46148:32543:19646:22900:15671:2001307:34599:44011:70409:71500:6068:9098:22904:653…
10257	NADH dehydrogenase complex assembly	6 out of 105 genes, 5.7%	16 out of 10130 background genes, 0.2%	3.08e-06	0.00%	Afu2g10600:Afu2g13710:Afu2g14905:Afu4g05860:Afu6g08810:Afu6g12280	12501:55114:16226:30437:32981:22904:35690
32981	mitochondrial respiratory chain complex I assembly	6 out of 105 genes, 5.7%	16 out of 10130 background genes, 0.2%	3.08e-06	0.00%	Afu2g10600:Afu2g13710:Afu2g14905:Afu4g05860:Afu6g08810:Afu6g12280	12501:55114:16226:30437:32981:22904:35690
97031	mitochondrial respiratory chain complex I biogenesis	6 out of 105 genes, 5.7%	16 out of 10130 background genes, 0.2%	3.08e-06	0.00%	Afu2g10600:Afu2g13710:Afu2g14905:Afu4g05860:Afu6g08810:Afu6g12280	12501:55114:16226:30437:32981:22904:35690
6091	generation of precursor metabolites and energy	10 out of 105 genes, 9.5%	81 out of 10130 background genes, 0.8%	3.68e-06	0.00%	Afu1g02070:Afu1g06810:Afu2g05500:Afu2g10600:sdh1:Afu4g11050:alcC:Afu5g09680:sdh2:acoA	12501:6099:44416:6567:40009:42149:6121:30437:32981:6122:2:19646:32543:22900:44011:6068:22904:36170:43458:35690
15980	energy derivation by oxidation of organic compounds	9 out of 105 genes, 8.6%	68 out of 10130 background genes, 0.7%	1.12e-05	0.00%	Afu1g02070:Afu1g06810:Afu2g10600:sdh1:Afu4g11050:alcC:Afu5g09680:sdh2:acoA	12501:6099:44416:6567:40009:42149:6121:30437:32981:6122:2:19646:32543:44011:6068:22904:36170:43458:35690
43436	oxoacid metabolic process	20 out of 105 genes, 19.0%	460 out of 10130 background genes, 4.5%	1.57e-05	0.00%	Afu1g06810:Afu1g07380:niaD:niiA:Afu2g09650:luA:ilv3:Afu2g15590:arp1:sdh1:car2:alcC:Afu5g06780:Afu5g09680:sdh2:fqzB:acoA:Afu7g01000:adh1:Afu7g04070	6543:44550:10121:9073:6099:45991:44416:6567:103:6116:42128:1900815:6067:6207:55114:6537:9064:46187:6807:6740:19413:6121:97:9082:1900781:6090:6526:1900778:2:46148:42438:32543:2001307:44011:70409:6068:9098:6532:43458:70814:947:44407:35690
6082	organic acid metabolic process	20 out of 105 genes, 19.0%	463 out of 10130 background genes, 4.6%	1.75e-05	0.00%	Afu1g06810:Afu1g07380:niaD:niiA:Afu2g09650:luA:ilv3:Afu2g15590:arp1:sdh1:car2:alcC:Afu5g06780:Afu5g09680:sdh2:fqzB:acoA:Afu7g01000:adh1:Afu7g04070	6543:44550:10121:9073:6099:45991:44416:6567:103:6116:42128:1900815:6067:6207:55114:6537:9064:46187:6807:6740:19413:6121:97:9082:1900781:6090:6526:1900778:2:46148:42438:32543:2001307:44011:70409:6068:9098:6532:43458:70814:947:44407:35690
45333	cellular respiration	8 out of 105 genes, 7.6%	52 out of 10130 background genes, 0.5%	2.04e-05	0.00%	Afu1g02070:Afu1g06810:Afu2g10600:sdh1:Afu4g11050:Afu5g09680:sdh2:acoA	12501:6099:44416:40009:42149:6121:30437:32981:6122:2:19646:32543:44011:22904:36170:35690
1901566	organonitrogen compound biosynthetic process	26 out of 105 genes, 24.8%	780 out of 10130 background genes, 7.7%	2.46e-05	0.00%	ubiA:Afu1g05990:Afu1g06340:Afu1g06810:Afu1g07380:Afu1g10310:Afu1g11130:Afu1g11710:Afu1g12890:Afu2g03040:Afu2g09650:luA:ilv3:Afu2g15590:Afu3g06640:Afu3g06760:Afu3g08460:stm1:Afu4g07730:Afu4g10800:Afu5g06780:Afu5g07750:fqzB:Afu7g04070:Afu7g05660:Afu8g03940	6543:6413:44550:723:9073:6099:55:27:43558:103:462:1900815:6207:55114:71216:6537:43066:9064:97:9082:1900781:54:6526:1900778:6783:36180:31929:16567:6414:32543:28:34599:9267:2181:70409:6412:9098:479:6415:45727:42273:6532:32790:36170:70814
6099	tricarboxylic acid cycle	5 out of 105 genes, 4.8%	14 out of 10130 background genes, 0.1%	7.88e-05	0.00%	Afu1g06810:sdh1:Afu5g09680:sdh2:acoA	6099:44416:6121:2:32543:35690
6101	citrate metabolic process	5 out of 105 genes, 4.8%	14 out of 10130 background genes, 0.1%	7.88e-05	0.00%	Afu1g06810:sdh1:Afu5g09680:sdh2:acoA	6099:44416:6121:2:32543:35690
9987	cellular process	68 out of 105 genes, 64.8%	4058 out of 10130 background genes, 40.1%	9.51e-05	0.00%	Afu1g02070:ubiA:Afu1g05990:Afu1g06340:Afu1g06810:Afu1g07380:Afu1g10310:Afu1g11130:Afu1g11710:niaD:niiA:Afu1g12890:nrtB:Afu2g01750:Afu2g03040:Afu2g05500:Afu2g09130:Afu2g09650:Afu2g10600:luA:Afu2g11520:Afu2g13710:ilv3:Afu2g14905:Afu2g15590:Afu2g16380:arp1:cat1:Afu3g06640:Afu3g06760:sdh1:Afu3g08460:stm1:hasG:fhpA:Afu4g04318:Afu4g05860:Afu4g07730:ccp1:car2:Afu4g09660:Afu4g10800:Afu4g11050:cpcB:gpdA:A…	6006:36178:6543:31139:12501:44550:55:27:97639:45337:45991:48315:55085:6567:43558:6116:70791:40009:31954:6067:45461:43066:34605:15706:6807:6740:15846:1900436:6121:7160:16226:43942:9082:36244:6090:6461:15758:44406:1900778:42744:1990539:2:97638:7155:31929:15707:16567:32995:46148:32543:15671:34599:9267:44011:2181:6412:60733:747:479:22904:45727:42273:34613:70301:6508:36170:947:44407:9405:9987:51083:43…
72350	tricarboxylic acid metabolic process	5 out of 105 genes, 4.8%	15 out of 10130 background genes, 0.1%	0.00011	0.00%	Afu1g06810:sdh1:Afu5g09680:sdh2:acoA	6121:2:32543:6099:44416:35690
19752	carboxylic acid metabolic process	18 out of 105 genes, 17.1%	448 out of 10130 background genes, 4.4%	0.00026	0.00%	Afu1g06810:Afu1g07380:Afu2g09650:luA:ilv3:Afu2g15590:arp1:sdh1:car2:alcC:Afu5g06780:Afu5g09680:sdh2:fqzB:acoA:Afu7g01000:adh1:Afu7g04070	6543:44550:45991:6567:6116:6067:6740:6121:9082:6090:1900778:2:46148:32543:44011:947:44407:10121:9073:6099:44416:103:1900815:6207:55114:6537:9064:46187:19413:97:1900781:6526:42438:2001307:70409:6068:9098:6532:43458:70814:35690
8152	metabolic process	65 out of 105 genes, 61.9%	3878 out of 10130 background genes, 38.3%	0.00028	0.00%	Afu1g02070:ubiA:Afu1g04150:Afu1g05990:Afu1g06340:Afu1g06810:Afu1g07380:Afu1g10310:Afu1g11130:Afu1g11710:niaD:niiA:Afu1g12890:Afu2g01750:Afu2g03040:Afu2g04490:Afu2g05500:Afu2g09130:Afu2g09650:Afu2g10600:luA:Afu2g13710:ilv3:Afu2g15290:Afu2g15590:Afu2g16380:arp1:cat1:Afu3g06640:Afu3g06760:sdh1:Afu3g08460:stm1:hasC:hasG:fhpA:Afu4g05860:Afu4g07730:ccp1:car2:Afu4g10800:Afu4g11050:gpdA:Afu5g02660:Afu5g0…	6006:6543:12501:44550:55:27:45337:45991:48315:6567:43558:6116:40009:6067:45461:43066:8152:6807:6740:6121:7160:16226:43942:9082:6090:6461:44406:1900778:42744:2:31929:16567:46148:32543:15671:34599:9267:44011:2181:6412:479:22904:45727:42273:70301:6508:36170:947:44407:9987:43935:6413:723:10121:9073:6099:44416:447:103:16119:42128:462:10106:1900815:6207:71216:55114:6537:42149:9064:46187:19413:97:6915:1…
6412	translation	17 out of 105 genes, 16.2%	403 out of 10130 background genes, 4.0%	0.00028	0.00%	ubiA:Afu1g05990:Afu1g06340:Afu1g06810:Afu1g10310:Afu1g11130:Afu1g11710:Afu1g12890:Afu2g03040:Afu3g06640:Afu3g06760:Afu3g08460:stm1:Afu4g07730:Afu4g10800:Afu7g05660:Afu8g03940	55:27:43558:43066:31929:16567:32543:34599:9267:2181:6412:479:45727:42273:36170:6413:723:6099:462:71216:54:36180:6414:28:6415:32790
33108	mitochondrial respiratory chain complex assembly	6 out of 105 genes, 5.7%	34 out of 10130 background genes, 0.3%	0.00044	0.00%	Afu2g10600:Afu2g13710:Afu2g14905:Afu4g05860:Afu6g08810:Afu6g12280	12501:16226:22904:55114:30437:32981:35690
44699	single-organism process	59 out of 105 genes, 56.2%	3382 out of 10130 background genes, 33.4%	0.00046	0.00%	Afu1g02070:ubiA:Afu1g04150:Afu1g05990:Afu1g06810:Afu1g07380:Afu1g10310:Afu1g11130:niaD:niiA:nrtB:Afu2g04490:Afu2g05500:Afu2g09130:Afu2g09650:Afu2g10600:luA:Afu2g11520:Afu2g13710:ilv3:Afu2g15590:Afu2g16380:arp1:cat1:sdh1:stm1:hasC:hasG:fhpA:Afu4g04318:Afu4g05860:ccp1:car2:Afu4g09660:Afu4g11050:cpcB:gpdA:Afu5g02660:Afu5g04370:alcC:Afu5g06780:Afu5g07750:Afu5g09680:sdh2:Afu5g13190:Afu6g03060:egd2:Afu…	6006:36178:6543:31139:12501:44550:55:27:97639:45337:45991:48315:55085:6567:43558:6116:70791:40009:31954:6067:45461:43066:34605:15706:6807:6740:15846:1900436:6121:7160:16226:43942:9082:36244:6090:15758:44406:1900778:42744:1990539:2:97638:7155:31929:15707:16567:32995:46148:32543:15671:34599:9267:44011:2181:6412:60733:747:22904:45727:42273:34613:70301:36170:947:44407:9405:51083:43935:6413:723:10121:…
44281	small molecule metabolic process	24 out of 105 genes, 22.9%	803 out of 10130 background genes, 7.9%	0.00064	0.00%	Afu1g02070:Afu1g06810:Afu1g07380:niaD:niiA:Afu2g09650:luA:ilv3:Afu2g15590:Afu2g16380:arp1:sdh1:hasG:car2:gpdA:alcC:Afu5g06780:Afu5g09680:sdh2:fqzB:acoA:Afu7g01000:adh1:Afu7g04070	6006:6543:44550:45991:6567:6116:6067:6807:6740:6121:7160:9082:6090:44406:1900778:2:46148:32543:44011:947:44407:10121:9073:6099:44416:103:42128:1900815:6207:55114:6537:9064:46187:19413:97:6915:1900781:6122:6526:1900554:42438:2001307:70409:6068:9098:6532:43458:72593:70814:35690
9060	aerobic respiration	6 out of 105 genes, 5.7%	39 out of 10130 background genes, 0.4%	0.00103	0.00%	Afu1g06810:sdh1:Afu4g11050:Afu5g09680:sdh2:acoA	12501:40009:6121:2:32543:44011:36170:6099:44416:42149:30437:19646:35690
22900	electron transport chain	5 out of 105 genes, 4.8%	23 out of 10130 background genes, 0.2%	0.00122	0.00%	Afu1g02070:Afu2g05500:Afu2g10600:sdh1:Afu4g11050	12501:40009:6121:44011:22904:36170:6099:42149:30437:32981:6122:19646:22900:35690
43043	peptide biosynthetic process	17 out of 105 genes, 16.2%	449 out of 10130 background genes, 4.4%	0.00126	0.00%	ubiA:Afu1g05990:Afu1g06340:Afu1g06810:Afu1g10310:Afu1g11130:Afu1g11710:Afu1g12890:Afu2g03040:Afu3g06640:Afu3g06760:Afu3g08460:stm1:Afu4g07730:Afu4g10800:Afu7g05660:Afu8g03940	55:27:43558:43066:31929:16567:32543:34599:9267:2181:6412:479:45727:42273:36170:6413:723:6099:462:71216:54:36180:6414:28:6415:32790
9058	biosynthetic process	35 out of 105 genes, 33.3%	1586 out of 10130 background genes, 15.7%	0.00201	0.00%	ubiA:Afu1g05990:Afu1g06340:Afu1g06810:Afu1g07380:Afu1g10310:Afu1g11130:Afu1g11710:Afu1g12890:Afu2g03040:Afu2g09650:luA:ilv3:Afu2g15590:arp1:Afu3g06640:Afu3g06760:Afu3g08460:stm1:hasC:hasG:fhpA:Afu4g05860:Afu4g07730:Afu4g10800:alcC:Afu5g06780:Afu5g07750:idi1:fqzB:Afu7g01000:adh1:Afu7g04070:Afu7g05660:Afu8g03940	6543:44550:55:27:45337:45991:6567:43558:6116:6067:45461:43066:6740:16226:43942:9082:6090:1900778:31929:16567:46148:32543:15671:34599:9267:44011:2181:6412:479:45727:42273:36170:947:44407:43935:6413:723:9073:6099:44416:103:462:1900815:6207:55114:71216:6537:9064:46187:19413:97:1900781:54:32981:6526:6783:1900554:36180:6414:42438:28:2001307:70409:71500:6068:9098:6415:6532:32790:43458:70814
6518	peptide metabolic process	17 out of 105 genes, 16.2%	471 out of 10130 background genes, 4.6%	0.00239	0.00%	ubiA:Afu1g05990:Afu1g06340:Afu1g06810:Afu1g10310:Afu1g11130:Afu1g11710:Afu1g12890:Afu2g03040:Afu3g06640:Afu3g06760:Afu3g08460:stm1:Afu4g07730:Afu4g10800:Afu7g05660:Afu8g03940	55:27:43558:43066:31929:16567:32543:34599:9267:2181:6412:479:45727:42273:36170:6413:723:6099:462:71216:54:36180:6414:28:6415:32790
44763	single-organism cellular process	48 out of 105 genes, 45.7%	2640 out of 10130 background genes, 26.1%	0.00390	0.00%	Afu1g02070:Afu1g05990:Afu1g06810:Afu1g07380:Afu1g10310:Afu1g11130:niaD:niiA:nrtB:Afu2g05500:Afu2g09130:Afu2g09650:Afu2g10600:luA:Afu2g11520:ilv3:Afu2g15590:Afu2g16380:arp1:cat1:sdh1:stm1:hasG:fhpA:Afu4g04318:car2:Afu4g09660:Afu4g11050:cpcB:gpdA:Afu5g04370:alcC:Afu5g06780:Afu5g07750:Afu5g09680:sdh2:Afu5g13190:Afu6g03060:egd2:Afu6g08810:idi1:fqzB:acoA:Afu7g01000:adh1:Afu7g04070:Afu7g04290:Afu8g03940	6006:36178:6543:31139:12501:44550:27:97639:45337:45991:48315:55085:6567:43558:6116:70791:40009:31954:6067:45461:43066:34605:15706:6807:6740:15846:1900436:6121:7160:43942:9082:36244:6090:15758:44406:1900778:42744:1990539:2:97638:7155:31929:15707:32995:46148:32543:15671:34599:9267:44011:2181:6412:60733:747:22904:45727:42273:34613:70301:36170:947:44407:9405:51083:43935:6413:723:10121:9073:6099:44416…
43604	amide biosynthetic process	17 out of 105 genes, 16.2%	495 out of 10130 background genes, 4.9%	0.00461	0.00%	ubiA:Afu1g05990:Afu1g06340:Afu1g06810:Afu1g10310:Afu1g11130:Afu1g11710:Afu1g12890:Afu2g03040:Afu3g06640:Afu3g06760:Afu3g08460:stm1:Afu4g07730:Afu4g10800:Afu7g05660:Afu8g03940	55:27:43558:43066:31929:16567:32543:34599:9267:2181:6412:479:45727:42273:36170:6413:723:6099:462:71216:54:36180:6414:28:6415:32790
1901576	organic substance biosynthetic process	33 out of 105 genes, 31.4%	1511 out of 10130 background genes, 14.9%	0.00530	0.00%	ubiA:Afu1g05990:Afu1g06340:Afu1g06810:Afu1g07380:Afu1g10310:Afu1g11130:Afu1g11710:Afu1g12890:Afu2g03040:Afu2g09650:luA:ilv3:Afu2g15590:arp1:Afu3g06640:Afu3g06760:Afu3g08460:stm1:hasG:fhpA:Afu4g07730:Afu4g10800:alcC:Afu5g06780:Afu5g07750:idi1:fqzB:Afu7g01000:adh1:Afu7g04070:Afu7g05660:Afu8g03940	6543:44550:55:27:45337:45991:6567:43558:6116:6067:45461:43066:6740:43942:9082:6090:1900778:31929:16567:46148:32543:15671:34599:9267:44011:2181:6412:479:45727:42273:36170:947:44407:43935:6413:723:9073:6099:44416:103:462:1900815:6207:55114:71216:6537:9064:46187:19413:97:1900781:54:6526:6783:1900554:36180:6414:42438:28:2001307:70409:71500:6068:9098:6415:6532:32790:43458:70814
44237	cellular metabolic process	49 out of 105 genes, 46.7%	2770 out of 10130 background genes, 27.3%	0.00648	0.00%	Afu1g02070:ubiA:Afu1g05990:Afu1g06340:Afu1g06810:Afu1g07380:Afu1g10310:Afu1g11130:Afu1g11710:niaD:niiA:Afu1g12890:Afu2g03040:Afu2g05500:Afu2g09650:Afu2g10600:luA:ilv3:Afu2g15590:Afu2g16380:arp1:cat1:Afu3g06640:Afu3g06760:sdh1:Afu3g08460:stm1:hasG:fhpA:Afu4g07730:car2:Afu4g10800:Afu4g11050:gpdA:alcC:Afu5g06780:Afu5g07750:Afu5g09680:sdh2:Afu6g06430:Afu6g08920:idi1:fqzB:acoA:Afu7g01000:adh1:Afu7g040…	6006:6543:12501:44550:55:27:45337:45991:48315:6567:43558:6116:40009:6067:45461:43066:6807:6740:6121:7160:43942:9082:6090:6461:44406:1900778:42744:2:31929:16567:46148:32543:15671:34599:9267:44011:2181:6412:479:22904:45727:42273:70301:36170:947:44407:43935:6413:723:10121:9073:6099:44416:447:103:16119:42128:462:10106:1900815:6207:55114:71216:6537:42149:9064:46187:19413:97:6915:1900781:30437:54:32981…
42273	ribosomal large subunit biogenesis	6 out of 105 genes, 5.7%	56 out of 10130 background genes, 0.6%	0.00893	0.00%	ubiA:Afu1g06600:Afu1g10310:Afu1g11130:Afu1g12890:Afu4g07730	55:27:42274:16567:34599:9267:2181:6412:45727:42273:36170:6413:71216:54:36180:6415:32790
6520	cellular amino acid metabolic process	11 out of 105 genes, 10.5%	233 out of 10130 background genes, 2.3%	0.01092	0.00%	Afu1g07380:Afu2g09650:luA:ilv3:Afu2g15590:car2:alcC:Afu5g06780:Afu7g01000:adh1:Afu7g04070	6543:45991:6567:6116:6067:6740:9082:6090:44011:947:44407:10121:9073:44416:103:6207:55114:6537:9064:46187:19413:97:6526:70409:6068:9098:6532:43458:70814:35690
34622	cellular macromolecular complex assembly	11 out of 105 genes, 10.5%	236 out of 10130 background genes, 2.3%	0.01228	0.00%	ubiA:Afu1g11130:Afu1g12890:Afu2g10600:Afu2g13710:Afu2g14905:Afu3g06640:Afu4g05860:Afu4g07730:Afu6g08810:Afu6g12280	12501:55:27:16226:16567:9267:2181:6412:479:22904:36170:462:55114:71216:30437:32981:36180:28:35690
43603	cellular amide metabolic process	17 out of 105 genes, 16.2%	537 out of 10130 background genes, 5.3%	0.01317	0.00%	ubiA:Afu1g05990:Afu1g06340:Afu1g06810:Afu1g10310:Afu1g11130:Afu1g11710:Afu1g12890:Afu2g03040:Afu3g06640:Afu3g06760:Afu3g08460:stm1:Afu4g07730:Afu4g10800:Afu7g05660:Afu8g03940	55:27:43558:43066:31929:16567:32543:34599:9267:2181:6412:479:45727:42273:36170:6413:723:6099:462:71216:54:36180:6414:28:6415:32790
6567	threonine catabolic process	3 out of 105 genes, 2.9%	7 out of 10130 background genes, 0.1%	0.01433	0.06%	alcC:Afu7g01000:adh1	45991:6567:6116:6067:6740:6090:44011:947:44407:44416:46187:19413:6068:43458
9605	response to external stimulus	10 out of 105 genes, 9.5%	199 out of 10130 background genes, 2.0%	0.01518	0.05%	Afu1g05990:Afu1g11130:cat1:Afu4g09660:Afu4g11050:cpcB:gpdA:acoA:Afu7g01000:adh1	6006:36178:31139:12501:27:45991:48315:6567:6116:70791:40009:31954:6067:34605:6740:1900436:7160:36244:6090:44406:42744:2:7155:32995:9267:44011:2181:6412:60733:747:34613:70301:36170:947:44407:9405:6099:44416:16119:6888:10106:55114:71216:42149:46187:36187:19413:43090:35556:6915:30437:36168:6457:7186:36180:18158:19646:6521:31669:1403:6068:70798:72593
65003	macromolecular complex assembly	12 out of 105 genes, 11.4%	288 out of 10130 background genes, 2.8%	0.01594	0.05%	ubiA:Afu1g11130:Afu1g12890:Afu2g10600:Afu2g13710:Afu2g14905:Afu3g06640:Afu4g05860:Afu4g07730:Afu6g06430:Afu6g08810:Afu6g12280	12501:55:27:16226:6461:16567:9267:2181:6412:479:22904:36170:447:462:55114:71216:30437:32981:36180:28:472:35690
44283	small molecule biosynthetic process	13 out of 105 genes, 12.4%	339 out of 10130 background genes, 3.3%	0.01774	0.05%	Afu1g07380:Afu2g09650:luA:ilv3:Afu2g15590:arp1:hasG:alcC:Afu5g06780:fqzB:Afu7g01000:adh1:Afu7g04070	6543:44550:45991:6567:6116:6067:6740:9082:6090:1900778:46148:44011:947:44407:9073:44416:103:1900815:6207:55114:6537:9064:46187:19413:97:1900781:6526:1900554:42438:2001307:70409:6068:9098:6532:43458:70814
22904	respiratory electron transport chain	4 out of 105 genes, 3.8%	20 out of 10130 background genes, 0.2%	0.01812	0.05%	Afu1g02070:Afu2g10600:sdh1:Afu4g11050	12501:40009:6121:44011:22904:36170:6099:42149:30437:32981:6122:19646:35690
42255	ribosome assembly	5 out of 105 genes, 4.8%	39 out of 10130 background genes, 0.4%	0.01844	0.05%	ubiA:Afu1g11130:Afu1g12890:Afu3g06640:Afu4g07730	55:27:16567:9267:2181:6412:479:36170:462:71216:36180:28
7005	mitochondrion organization	9 out of 105 genes, 8.6%	167 out of 10130 background genes, 1.6%	0.02193	0.05%	Afu1g06810:Afu2g10600:Afu2g13710:Afu2g14905:Afu4g05860:Afu6g08810:Afu6g12280:acoA:Afu8g03940	12501:16226:2:32543:22904:6099:44416:55114:30437:32981:35690
9068	aspartate family amino acid catabolic process	3 out of 105 genes, 2.9%	8 out of 10130 background genes, 0.1%	0.02275	0.05%	alcC:Afu7g01000:adh1	45991:6567:6116:6067:6740:6090:44011:947:44407:44416:46187:19413:6068:43458
44249	cellular biosynthetic process	31 out of 105 genes, 29.5%	1482 out of 10130 background genes, 14.6%	0.02510	0.05%	ubiA:Afu1g05990:Afu1g06340:Afu1g06810:Afu1g07380:Afu1g10310:Afu1g11130:Afu1g11710:Afu1g12890:Afu2g03040:Afu2g09650:luA:ilv3:Afu2g15590:arp1:Afu3g06640:Afu3g06760:Afu3g08460:stm1:hasG:fhpA:Afu4g07730:Afu4g10800:Afu5g06780:Afu5g07750:idi1:fqzB:Afu7g01000:Afu7g04070:Afu7g05660:Afu8g03940	6543:44550:55:27:45337:45991:6567:43558:6067:45461:43066:6740:43942:9082:6090:1900778:31929:16567:46148:32543:15671:34599:9267:2181:6412:479:45727:42273:36170:43935:6413:723:9073:6099:103:462:1900815:6207:55114:71216:6537:9064:46187:19413:97:1900781:54:6526:6783:1900554:36180:6414:42438:28:2001307:70409:71500:9098:6415:6532:32790:70814
6807	nitrogen compound metabolic process	36 out of 105 genes, 34.3%	1867 out of 10130 background genes, 18.4%	0.02922	0.04%	Afu1g02070:ubiA:Afu1g05990:Afu1g06340:Afu1g06810:Afu1g07380:Afu1g10310:Afu1g11130:Afu1g11710:niaD:niiA:Afu1g12890:Afu2g03040:Afu2g09650:luA:ilv3:Afu2g15590:Afu2g16380:Afu3g06640:Afu3g06760:sdh1:Afu3g08460:stm1:Afu4g07730:car2:Afu4g10800:alcC:Afu5g06780:Afu5g07750:Afu6g06430:fqzB:Afu7g01000:adh1:Afu7g04070:Afu7g05660:Afu8g03940	6543:44550:55:27:45991:6567:43558:6116:6067:43066:6807:6740:6121:9082:6090:6461:1900778:31929:16567:32543:34599:9267:44011:2181:6412:479:45727:42273:36170:947:44407:6413:723:10121:9073:6099:44416:447:103:42128:462:1900815:6207:55114:71216:6537:9064:46187:19413:97:1900781:54:6122:6526:6783:36180:6414:28:70409:6068:9098:6415:6532:32790:472:43458:70814:35690
42254	ribosome biogenesis	9 out of 105 genes, 8.6%	177 out of 10130 background genes, 1.7%	0.03441	0.04%	ubiA:Afu1g06600:Afu1g10310:Afu1g11130:Afu1g12890:Afu3g06640:Afu4g07730:Afu4g10800:Afu6g06430	55:27:42274:6461:16567:34599:9267:2181:6412:479:45727:42273:36170:6413:447:462:71216:54:36180:28:6415:32790:472
71826	ribonucleoprotein complex subunit organization	6 out of 105 genes, 5.7%	71 out of 10130 background genes, 0.7%	0.03476	0.04%	ubiA:Afu1g10310:Afu1g11130:Afu1g12890:Afu3g06640:Afu4g07730	55:27:16567:34599:9267:2181:6412:479:45727:42273:36170:6413:462:71216:54:36180:28:6415:32790
16053	organic acid biosynthetic process	10 out of 105 genes, 9.5%	222 out of 10130 background genes, 2.2%	0.03812	0.04%	Afu1g07380:Afu2g09650:luA:ilv3:Afu2g15590:arp1:Afu5g06780:fqzB:Afu7g01000:Afu7g04070	6543:44550:45991:6567:6067:6740:9082:6090:1900778:46148:9073:103:1900815:6207:55114:6537:9064:46187:19413:97:1900781:6526:42438:2001307:70409:9098:6532:70814
46394	carboxylic acid biosynthetic process	10 out of 105 genes, 9.5%	222 out of 10130 background genes, 2.2%	0.03812	0.04%	Afu1g07380:Afu2g09650:luA:ilv3:Afu2g15590:arp1:Afu5g06780:fqzB:Afu7g01000:Afu7g04070	6543:44550:45991:6567:6067:6740:9082:6090:1900778:46148:9073:103:1900815:6207:55114:6537:9064:46187:19413:97:1900781:6526:42438:2001307:70409:9098:6532:70814
27	ribosomal large subunit assembly	4 out of 105 genes, 3.8%	24 out of 10130 background genes, 0.2%	0.03850	0.04%	ubiA:Afu1g11130:Afu1g12890:Afu4g07730	55:27:16567:9267:2181:6412:36170:71216:36180
1901606	alpha-amino acid catabolic process	5 out of 105 genes, 4.8%	46 out of 10130 background genes, 0.5%	0.04146	0.04%	car2:alcC:Afu5g06780:Afu7g01000:adh1	6543:45991:6567:6116:6067:6740:6090:44011:947:44407:10121:44416:6207:46187:19413:6526:70409:6068:43458:35690
34310	primary alcohol catabolic process	2 out of 105 genes, 1.9%	2 out of 10130 background genes, 0.0%	0.04150	0.15%	alcC:adh1	6567:6116:44011:947:44407:44416:6068:43458
6068	ethanol catabolic process	2 out of 105 genes, 1.9%	2 out of 10130 background genes, 0.0%	0.04150	0.15%	alcC:adh1	6567:6116:44011:947:44407:44416:6068:43458
6067	ethanol metabolic process	3 out of 105 genes, 2.9%	10 out of 10130 background genes, 0.1%	0.04803	0.15%	alcC:Afu7g01000:adh1	45991:6567:6116:6067:6740:6090:44011:947:44407:44416:46187:19413:6068:43458
2. FungiFun (https://elbe.hki-jena.de/fungifun/fungifun.php)
FunCat ID	FunCat description	FunCat main category	Gene ID(s)	Exact p-value	Adjusted p-value	# genes / category	# genes / input
16.21.08	Fe/S binding	Protein with binding function or cofactor requirement (structural or analytic)	AFUA_1G06810 | AFUA_1G14200 | AFUA_2G05500 | AFUA_2G09130 | AFUA_2G13710 | AFUA_3G07810 | AFUA_4G05860 | AFUA_4G11050 | AFUA_5G04370 | AFUA_5G07750 | AFUA_5G09680 | AFUA_5G10370 | AFUA_6G08810 | AFUA_6G12790 | AFUA_6G12930	2.4364e-20	3.947e-18	15 / 32	15 / 105
02.11.05	accessory proteins of electron transport and membrane-associated energy conservation	Energy	AFUA_1G02070 | AFUA_1G14200 | AFUA_2G04710 | AFUA_2G05500 | AFUA_2G09130 | AFUA_2G13110 | AFUA_2G13710 | AFUA_3G07810 | AFUA_4G05860 | AFUA_4G11050 | AFUA_5G04370 | AFUA_5G09680 | AFUA_5G10370 | AFUA_6G08810 | AFUA_6G12790	5.6244e-17	4.5558e-15	15 / 49	15 / 105
2.11	electron transport and membrane-associated energy conservation	Energy	AFUA_1G02070 | AFUA_1G14200 | AFUA_2G07720 | AFUA_2G09130 | AFUA_2G10600 | AFUA_2G13110 | AFUA_2G13710 | AFUA_3G07810 | AFUA_4G05860 | AFUA_4G11050 | AFUA_5G04370 | AFUA_5G09680 | AFUA_5G10370 | AFUA_6G08810 | AFUA_6G12280 | AFUA_6G12790 | AFUA_7G01000 | AFUA_8G05530	1.4602e-15	7.8851e-14	18 / 102	18 / 105
02.13.03	aerobic respiration	Energy	AFUA_1G02070 | AFUA_1G14200 | AFUA_2G05500 | AFUA_2G09130 | AFUA_2G13110 | AFUA_2G13710 | AFUA_3G07810 | AFUA_4G05860 | AFUA_4G11050 | AFUA_5G04370 | AFUA_5G07750 | AFUA_5G09680 | AFUA_5G10370 | AFUA_6G08810 | AFUA_6G12790	7.3537e-13	2.9782e-11	15 / 88	15 / 105
20.01.15	electron transport	Cellular transport, transport facilitation and transport routes	AFUA_1G02070 | AFUA_1G12830 | AFUA_1G14200 | AFUA_2G04710 | AFUA_2G05500 | AFUA_2G07720 | AFUA_2G09130 | AFUA_2G13110 | AFUA_2G13710 | AFUA_3G07810 | AFUA_4G03410 | AFUA_4G05860 | AFUA_4G09110 | AFUA_4G11050 | AFUA_5G04370 | AFUA_5G09680 | AFUA_5G10370 | AFUA_6G08810 | AFUA_6G08920 | AFUA_6G12790 | AFUA_7G01000 | AFUA_8G05530	8.1451e-11	2.639e-9	22 / 300	22 / 105
16.21.05	FAD/FMN binding	Protein with binding function or cofactor requirement (structural or analytic)	AFUA_1G12830 | AFUA_1G12840 | AFUA_2G05500 | AFUA_2G09130 | AFUA_2G13710 | AFUA_3G07810 | AFUA_3G12950 | AFUA_4G05860 | AFUA_4G11050 | AFUA_5G04370 | AFUA_6G08810 | AFUA_6G08920 | AFUA_6G12790 | AFUA_8G05530	3.522e-10	9.5095e-9	14 / 112	14 / 105
16.21.07	NAD/NADP binding	Protein with binding function or cofactor requirement (structural or analytic)	AFUA_1G04150 | AFUA_1G12830 | AFUA_2G04490 | AFUA_2G05500 | AFUA_2G09130 | AFUA_2G13710 | AFUA_2G15590 | AFUA_4G05860 | AFUA_4G11050 | AFUA_5G01970 | AFUA_5G04370 | AFUA_6G08810 | AFUA_6G08920 | AFUA_6G12790 | AFUA_7G01000 | AFUA_8G05530	8.0799e-9	1.8699e-7	16 / 193	16 / 105
12.04	translation	Protein synthesis	AFUA_1G04040 | AFUA_1G05990 | AFUA_1G06340 | AFUA_1G11130 | AFUA_1G11710 | AFUA_1G12890 | AFUA_2G01750 | AFUA_2G03040 | AFUA_3G06640 | AFUA_3G06760 | AFUA_3G08460 | AFUA_4G10800 | AFUA_4G13170 | AFUA_7G05660	1.4122e-7	2.8596e-06	14 / 177	14 / 105
2.13	respiration	Energy	AFUA_1G02070 | AFUA_2G07720 | AFUA_2G10600 | AFUA_2G13110 | AFUA_4G05860 | AFUA_5G12420 | AFUA_6G12280 | AFUA_6G12790 | AFUA_7G01000 | AFUA_8G05530	2.0356e-7	3.6641e-06	10 / 83	10 / 105
12.01.01	ribosomal proteins	Protein synthesis	AFUA_1G04040 | AFUA_1G05990 | AFUA_1G06340 | AFUA_1G10310 | AFUA_1G11130 | AFUA_1G11710 | AFUA_1G12890 | AFUA_2G03040 | AFUA_3G06640 | AFUA_3G06760 | AFUA_3G08460 | AFUA_4G07730 | AFUA_4G10800	4.3463e-7	7.0411e-06	13 / 165	13 / 105
12.01	ribosome biogenesis	Protein synthesis	AFUA_1G04040 | AFUA_1G05990 | AFUA_1G06340 | AFUA_1G11710 | AFUA_1G12890 | AFUA_2G03040 | AFUA_3G06640 | AFUA_3G06760 | AFUA_3G08460 | AFUA_4G07730 | AFUA_4G10800 | AFUA_4G13170	8.2134e-06	0.00012096	12 / 182	12 / 105
2.1	tricarboxylic-acid pathway (citrate cycle, Krebs cycle, TCA cycle)	Energy	AFUA_1G06810 | AFUA_3G07810 | AFUA_5G09680 | AFUA_5G10370 | AFUA_6G12930 | AFUA_8G05530	9.2653e-05	0.0012508	6 / 53	6 / 105
16.17.09	heavy metal binding (Cu, Fe, Zn)	Protein with binding function or cofactor requirement (structural or analytic)	AFUA_1G02070 | AFUA_1G04040 | AFUA_1G12840 | AFUA_1G14200 | AFUA_2G01750 | AFUA_2G13110 | AFUA_2G15590 | AFUA_3G02270 | AFUA_3G06640 | AFUA_3G06760 | AFUA_4G04318 | AFUA_5G06240 | AFUA_5G06780 | AFUA_5G09680 | AFUA_5G10370 | AFUA_6G07330 | AFUA_7G01010	0.00014106	0.0017578	17 / 447	17 / 105
02.13.01	anaerobic respiration	Energy	AFUA_1G12840 | AFUA_4G03410 | AFUA_5G04370	0.00021887	0.0025327	3 / 9	3 / 105
1.02	nitrogen, sulfur and selenium metabolism	Metabolism	AFUA_1G07380 | AFUA_1G12830 | AFUA_1G12840 | AFUA_1G17470 | AFUA_2G09650 | AFUA_2G15590 | AFUA_4G03410 | AFUA_4G09140 | AFUA_6G08920	0.00055241	0.005966	9 / 167	9 / 105
01.01.03.02.01	biosynthesis of glutamate	Metabolism	AFUA_1G06810 | AFUA_1G07380 | AFUA_2G09650 | AFUA_6G12930	0.0014221	0.014399	4 / 35	4 / 105
02.16.11	propionate fermentation	Energy	AFUA_1G06810 | AFUA_6G12930	0.0019424	0.017632	2 / 5	2 / 105
16.21.01	heme binding	Protein with binding function or cofactor requirement (structural or analytic)	AFUA_1G02070 | AFUA_1G12830 | AFUA_2G04710 | AFUA_2G13110 | AFUA_3G02270	0.0020334	0.017632	5 / 64	5 / 105
01.05.02.04	sugar, glucoside, polyol and carboxylate anabolism	Metabolism	AFUA_1G06810 | AFUA_3G07810 | AFUA_5G01970 | AFUA_5G09680 | AFUA_5G10370 | AFUA_6G12930	0.002068	0.017632	6 / 94	6 / 105
01.01.11.04.01	biosynthesis of leucine	Metabolism	AFUA_1G04150 | AFUA_2G11260 | AFUA_2G14210	0.0035114	0.028442	3 / 22	3 / 105
12.04.03	translation termination	Protein synthesis	AFUA_6G02750 | AFUA_6G03820	0.0040042	0.030889	2 / 7	2 / 105
01.01.06.05.01.01	biosynthesis of homocysteine	Metabolism	AFUA_2G15590 | AFUA_6G08920	0.0052898	0.038952	2 / 8	2 / 105
01.05.06.07	C-2 compound and organic acid catabolism	Metabolism	AFUA_5G06240 | AFUA_7G01000 | AFUA_7G01010	0.005691	0.040084	3 / 26	3 / 105
1.01	amino acid metabolism	Metabolism	AFUA_1G12840 | AFUA_2G04490 | AFUA_2G09650 | AFUA_2G14210 | AFUA_2G15590 | AFUA_4G09110 | AFUA_4G09140 | AFUA_7G04070	0.0061986	0.04184	8 / 195	8 / 105
GO ID	GO name	GO namespace	Gene ID(s)	Exact p-value	Adjusted p-value	# genes / category	# genes / input
GO:0008137	NADH dehydrogenase (ubiquinone) activity	MF	AFUA_2G05500 | AFUA_2G09130 | AFUA_2G10600 | AFUA_2G13710 | AFUA_2G14905 | AFUA_4G05860 | AFUA_4G11050 | AFUA_5G04370 | AFUA_6G08810 | AFUA_6G12790	8.5847e-14	1.5452e-11	10 / 27	10 / 105
GO:0016491	oxidoreductase activity	MF	AFUA_1G02070 | AFUA_1G04150 | AFUA_1G07380 | AFUA_1G12830 | AFUA_1G12840 | AFUA_2G04490 | AFUA_2G05500 | AFUA_2G09130 | AFUA_2G10600 | AFUA_2G13710 | AFUA_2G14905 | AFUA_2G15590 | AFUA_2G16380 | AFUA_3G07810 | AFUA_3G12950 | AFUA_4G03410 | AFUA_4G05860 | AFUA_4G11050 | AFUA_5G01970 | AFUA_5G02660 | AFUA_5G04370 | AFUA_5G06240 | AFUA_5G09680 | AFUA_5G10370 | AFUA_6G08810 | AFUA_6G08920 | AFUA_6G11…	1.1787e-12	1.0608e-10	34 / 821	34 / 105
GO:0055114	oxidation-reduction process	BP	AFUA_1G02070 | AFUA_1G04150 | AFUA_1G07380 | AFUA_1G12830 | AFUA_1G12840 | AFUA_2G04490 | AFUA_2G05500 | AFUA_2G09130 | AFUA_2G10600 | AFUA_2G13110 | AFUA_2G13710 | AFUA_2G14905 | AFUA_2G15590 | AFUA_2G16380 | AFUA_3G07810 | AFUA_3G12950 | AFUA_4G03410 | AFUA_4G05860 | AFUA_4G11050 | AFUA_5G01970 | AFUA_5G02660 | AFUA_5G04370 | AFUA_5G06240 | AFUA_5G09680 | AFUA_5G10370 | AFUA_6G08810 | AFUA_6G08…	9.3973e-12	5.6384e-10	35 / 936	35 / 105
GO:0016651	oxidoreductase activity, acting on NAD(P)H	MF	AFUA_2G05500 | AFUA_2G10600 | AFUA_2G13710 | AFUA_4G11050 | AFUA_5G04370 | AFUA_6G08810	1.0235e-10	4.6057e-9	6 / 9	6 / 105
GO:0003735	structural constituent of ribosome	MF	AFUA_1G04040 | AFUA_1G05990 | AFUA_1G06340 | AFUA_1G11130 | AFUA_1G11710 | AFUA_1G12890 | AFUA_2G03040 | AFUA_3G06640 | AFUA_3G06760 | AFUA_3G08460 | AFUA_4G07730 | AFUA_4G10800	1.7896e-9	6.4424e-8	12 / 111	12 / 105
GO:0006412	translation	BP	AFUA_1G04040 | AFUA_1G05990 | AFUA_1G06340 | AFUA_1G11130 | AFUA_1G11710 | AFUA_1G12890 | AFUA_2G03040 | AFUA_3G06640 | AFUA_3G06760 | AFUA_3G08460 | AFUA_4G07730 | AFUA_4G10800 | AFUA_8G03940	8.394e-9	2.5182e-7	13 / 155	13 / 105
GO:0005840	ribosome	CC	AFUA_1G04040 | AFUA_1G05990 | AFUA_1G06340 | AFUA_1G11130 | AFUA_1G11710 | AFUA_1G12890 | AFUA_2G03040 | AFUA_3G06640 | AFUA_3G06760 | AFUA_3G08460 | AFUA_4G07730 | AFUA_4G10800	1.2087e-8	3.108e-7	12 / 131	12 / 105
GO:0020037	heme binding	MF	AFUA_1G02070 | AFUA_1G12830 | AFUA_1G12840 | AFUA_2G04710 | AFUA_2G07720 | AFUA_2G13110 | AFUA_2G15590 | AFUA_4G03410 | AFUA_8G05530 | AFUA_3G02270 | AFUA_4G09110	5.0663e-8	1.0652e-06	11 / 120	11 / 105
GO:0051536	iron-sulfur cluster binding	MF	AFUA_1G07380 | AFUA_1G10310 | AFUA_1G12840 | AFUA_2G15590 | AFUA_4G05860 | AFUA_5G04370 | AFUA_5G10370	5.326e-8	1.0652e-06	7 / 34	7 / 105
GO:0009055	electron carrier activity	MF	AFUA_1G02070 | AFUA_1G12830 | AFUA_2G13110 | AFUA_5G04370 | AFUA_5G09680 | AFUA_5G10370	8.128e-8	1.463e-06	6 / 22	6 / 105
GO:0005622	intracellular	CC	AFUA_1G06340 | AFUA_1G11130 | AFUA_1G12890 | AFUA_1G14200 | AFUA_2G03040 | AFUA_2G15290 | AFUA_3G06640 | AFUA_3G06760 | AFUA_3G08460 | AFUA_4G07730 | AFUA_4G10800 | AFUA_4G13170 | AFUA_5G01970 | AFUA_8G05530 | AFUA_3G02270	1.4563e-7	2.383e-06	15 / 270	15 / 105
GO:0000104	succinate dehydrogenase activity	MF	AFUA_5G09680 | AFUA_5G10370 | AFUA_8G05530	1.1519e-05	0.00017278	3 / 5	3 / 105
GO:0051287	NAD binding	MF	AFUA_1G04150 | AFUA_2G04490 | AFUA_2G13710 | AFUA_4G11050 | AFUA_5G01970	7.6897e-05	0.0010647	5 / 42	5 / 105
GO:0051539	4 iron, 4 sulfur cluster binding	MF	AFUA_2G11260 | AFUA_4G05860 | AFUA_4G11050	0.00030961	0.0039807	3 / 13	3 / 105
GO:0042128	nitrate assimilation	BP	AFUA_1G12830 | AFUA_1G12840	0.00033407	0.0040088	2 / 3	2 / 105
GO:0006099	tricarboxylic acid cycle	BP	AFUA_3G07810 | AFUA_5G09680 | AFUA_5G10370	0.00059232	0.0066636	3 / 16	3 / 105
GO:0022900	electron transport chain	BP	AFUA_2G05500 | AFUA_3G07810	0.00066349	0.0070252	2 / 4	2 / 105
GO:0070006	metalloaminopeptidase activity	MF	AFUA_2G01750 | AFUA_6G07330	0.0010981	0.0094126	2 / 5	2 / 105
GO:0070084	protein initiator methionine removal	BP	AFUA_2G01750 | AFUA_6G07330	0.0010981	0.0094126	2 / 5	2 / 105
GO:0008235	metalloexopeptidase activity	MF	AFUA_2G01750 | AFUA_6G07330	0.0010981	0.0094126	2 / 5	2 / 105
GO:0008121	ubiquinol-cytochrome-c reductase activity	MF	AFUA_1G02070 | AFUA_4G11390	0.0010981	0.0094126	2 / 5	2 / 105
GO:0030529	ribonucleoprotein complex	CC	AFUA_1G05990 | AFUA_1G06340 | AFUA_1G11710 | AFUA_3G06640 | AFUA_4G07730 | AFUA_4G10800	0.0012053	0.0098612	6 / 112	6 / 105
GO:0050660	flavin adenine dinucleotide binding	MF	AFUA_1G07380 | AFUA_1G12830 | AFUA_1G12840 | AFUA_3G07810 | AFUA_3G12950	0.0021768	0.017036	5 / 86	5 / 105
GO:0033961	cis-stilbene-oxide hydrolase activity	MF	AFUA_3G08960 | AFUA_5G08810	0.0022742	0.017057	2 / 7	2 / 105
GO:0044550	secondary metabolite biosynthetic process	BP	AFUA_3G12910 | AFUA_3G12950 | AFUA_6G12060	0.0028421	0.02	3 / 27	3 / 105
GO:0005506	iron ion binding	MF	AFUA_1G02070 | AFUA_1G07380 | AFUA_1G12830 | AFUA_2G13110 | AFUA_2G15590 | AFUA_4G03410	0.0028889	0.02	6 / 133	6 / 105
GO:0004022	alcohol dehydrogenase (NAD) activity	MF	AFUA_5G06240 | AFUA_7G01010	0.0030113	0.020075	2 / 8	2 / 105
GO:0048038	quinone binding	MF	AFUA_2G13710 | AFUA_4G05860	0.0038448	0.024717	2 / 9	2 / 105
GO:0008652	cellular amino acid biosynthetic process	BP	AFUA_2G11260 | AFUA_7G04070 | AFUA_5G06780	0.0042354	0.026289	3 / 31	3 / 105
GO:0015934	large ribosomal subunit	CC	AFUA_1G05990 | AFUA_1G11710	0.0047728	0.028637	2 / 10	2 / 105
GO:0009082	branched-chain amino acid biosynthetic process	BP	AFUA_2G11260 | AFUA_2G14210	0.0057931	0.033637	2 / 11	2 / 105
GO:0010181	FMN binding	MF	AFUA_1G07380 | AFUA_2G15590 | AFUA_4G11050	0.0064745	0.035472	3 / 36	3 / 105
GO:0051537	2 iron, 2 sulfur cluster binding	MF	AFUA_1G12840 | AFUA_5G10370	0.0069037	0.035472	2 / 12	2 / 105
GO:0006979	response to oxidative stress	BP	AFUA_3G02270 | AFUA_4G09110	0.0093879	0.035472	2 / 14	2 / 105
GO:0009027	tartrate dehydrogenase activity	MF	AFUA_1G04150	0.010642	0.035472	1 / 1	1 / 105
GO:0045281	succinate dehydrogenase complex	CC	AFUA_5G09680	0.010642	0.035472	1 / 1	1 / 105
GO:0022626	cytosolic ribosome	CC	AFUA_6G07330	0.010642	0.035472	1 / 1	1 / 105
GO:0047061	glucose-fructose oxidoreductase activity	MF	AFUA_2G16380	0.010642	0.035472	1 / 1	1 / 105
GO:0046857	oxidoreductase activity, acting on other nitrogenous compounds as donors, with NAD or NADP as acceptor	MF	AFUA_1G12830	0.010642	0.035472	1 / 1	1 / 105
GO:0016903	oxidoreductase activity, acting on the aldehyde or oxo group of donors	MF	AFUA_6G08920	0.010642	0.035472	1 / 1	1 / 105
GO:0045181	glutamate synthase activity, NAD(P)H as acceptor	MF	AFUA_1G07380	0.010642	0.035472	1 / 1	1 / 105
GO:0043546	molybdopterin cofactor binding	MF	AFUA_1G12830	0.010642	0.035472	1 / 1	1 / 105
GO:0004355	glutamate synthase (NADPH) activity	MF	AFUA_1G07380	0.010642	0.035472	1 / 1	1 / 105
GO:0030411	scytalone dehydratase activity	MF	AFUA_2G17580	0.010642	0.035472	1 / 1	1 / 105
GO:0008942	nitrite reductase [NAD(P)H] activity	MF	AFUA_1G12840	0.010642	0.035472	1 / 1	1 / 105
GO:0004130	cytochrome-c peroxidase activity	MF	AFUA_4G09110	0.010642	0.035472	1 / 1	1 / 105
GO:0004587	ornithine-oxo-acid transaminase activity	MF	AFUA_4G09140	0.010642	0.035472	1 / 1	1 / 105
GO:0004452	isopentenyl-diphosphate delta-isomerase activity	MF	AFUA_6G11160	0.010642	0.035472	1 / 1	1 / 105
GO:0015930	glutamate synthase activity	MF	AFUA_1G07380	0.010642	0.035472	1 / 1	1 / 105
GO:0008177	succinate dehydrogenase (ubiquinone) activity	MF	AFUA_5G09680	0.010642	0.035472	1 / 1	1 / 105
GO:0004155	6,7-dihydropteridine reductase activity	MF	AFUA_4G03410	0.010642	0.035472	1 / 1	1 / 105
GO:0045926	negative regulation of growth	BP	AFUA_8G00710	0.010642	0.035472	1 / 1	1 / 105
GO:0016040	glutamate synthase (NADH) activity	MF	AFUA_1G07380	0.010642	0.035472	1 / 1	1 / 105
GO:0008097	5S rRNA binding	MF	AFUA_1G12890	0.010642	0.035472	1 / 1	1 / 105
KEGG pathway ID	KEGG pathway name	KEGG main category	Gene ID(s)	Exact p-value	Adjusted p-value	# genes / category	# genes / input
190	Oxidative phosphorylation	Metabolism	AFUA_1G02070 | AFUA_2G05500 | AFUA_2G09130 | AFUA_2G10600 | AFUA_2G13710 | AFUA_2G14905 | AFUA_3G07810 | AFUA_4G05860 | AFUA_4G11050 | AFUA_4G11390 | AFUA_5G04370 | AFUA_5G09680 | AFUA_5G10370 | AFUA_6G08810 | AFUA_6G12790	3.6366e-11	1.4183e-9	15 / 77	15 / 105
3010	Ribosome	Genetic Information Processing	AFUA_1G04040 | AFUA_1G06340 | AFUA_1G11130 | AFUA_1G11710 | AFUA_1G12890 | AFUA_2G03040 | AFUA_3G06640 | AFUA_4G07730 | AFUA_4G10800	0.00022789	0.0044439	9 / 95	9 / 105
910	Nitrogen metabolism	Metabolism	AFUA_1G07380 | AFUA_1G12830 | AFUA_1G12840 | AFUA_1G17470	0.00092363	0.012007	4 / 20	4 / 105
1100	Metabolic pathways	Metabolism	AFUA_1G02070 | AFUA_1G06810 | AFUA_1G07380 | AFUA_2G04490 | AFUA_2G05500 | AFUA_2G09130 | AFUA_2G09650 | AFUA_2G10600 | AFUA_2G11260 | AFUA_2G13110 | AFUA_2G13710 | AFUA_2G15590 | AFUA_3G07810 | AFUA_4G05860 | AFUA_4G09140 | AFUA_4G11050 | AFUA_4G11390 | AFUA_5G01970 | AFUA_5G04370 | AFUA_5G06240 | AFUA_5G06780 | AFUA_5G07750 | AFUA_5G09680 | AFUA_5G10370 | AFUA_6G08810 | AFUA_6G08920 | AFUA_6G11…	0.0018084	0.017632	33 / 975	33 / 105
20	Citrate cycle (TCA cycle)	Metabolism	AFUA_3G07810 | AFUA_5G09680 | AFUA_5G10370 | AFUA_6G12930	0.0038854	0.030306	4 / 29	4 / 105
