# Supplementary material for: Additional oxidative stress reroutes the global response of Aspergillus fumigatus to iron depletion
Source: BMC Genomics. 2018 May 10;19:357. doi: 10.1186/s12864-018-4730-x (PMC5946477; doi:10.1186/s12864-018-4730-x)
Supplement: Supplementary file 3 — Regulation of certain gene/protein groups. Up- and down-regulated genes and proteins were defined in the Materials and methods section and were marked with red and blue colors, respectively. Figures represent log2FC values, whereby FC is short for “fold-change”. The FC ratios were calculated for the transcriptome data based on FPKM values and for the proteome data based on iTRAQ reporter ion intensities. Results of gene/protein enrichment analysis (Fisher’s exact test) are also enclosed. (XLS 210 kb) [file 12864_2018_4730_MOESM3_ESM.xls]

## Sheet: data
Additional file 3 Regulation of groups of certain functionally related genes/proteins
Up- and down-regulated genes and proteins are marked with red and blue colors, respectively.
Figures represent log2FC values, whereby FC is short for “fold-change”. The FC ratios were calculated for the transcriptome data based on FPKM values and for the proteome data based on iTRAQ reporter ion intensities.
Antioxidant enzymes		Transcriptome data (log2FC)				Proteome data (log2FC)				AspGD description
GENE ID	Gene name	Iron depleted vs. control	H2O2 treated vs. control	Iron depleted - H2O2 treated vs. iron depleted	Iron depleted - H2O2 treated vs. control	Iron depleted vs. control	H2O2 treated vs. control	Iron depleted - H2O2 treated vs. iron depleted	Iron depleted - H2O2 treated vs. control
Afu1g06100	Afu1g06100	-1.15932	0.161794	1.84722	0.687907					Ortholog(s) have glutathione disulfide oxidoreductase activity, glutathione peroxidase activity, glutathione transferase activity
Afu1g09090	Afu1g09090	0.772824	0.180885	2.07607	2.84889					Ortholog(s) have 2 iron, 2 sulfur cluster binding, glutathione-disulfide reductase activity, iron ion binding, protein homodimerization activity and role in cellular response to oxidative stress
Afu1g11640	Afu1g11640	-0.226644	-0.0996896	-1.53209	-1.75874					Ortholog(s) have copper ion binding, superoxide dismutase activity and role in cellular response to superoxide, evasion or tolerance by symbiont of host-produced reactive oxygen species, pathogenesis, superoxide metabolic process
Afu1g14550	sod3	-6.61992	-2.07947	0.77215	-5.84777					Putative manganese superoxide dismutase; allergen Asp f 6; recognized by IgE from allergic patients; expressed only in hyphae; transcript up-regulated in hyphae exposed to neutrophils and to amphotericin
Afu1g15960	Afu1g15960	-0.6267	0.100121	1.69679	1.07009	0.394165	0.112367	-0.129734	0.23478	Ortholog(s) have flavin adenine dinucleotide binding, glutathione transferase activity, glutathione-disulfide reductase activity
Afu2g00200	Afu2g00200	0	0	0	0					Ortholog(s) have catalase activity
Afu2g14960	Afu2g14960	0.0310233	-0.274789	1.64872	1.67975	0.954823	0.133564	-0.15682	0.734084	Ortholog(s) have RNA polymerase II activating transcription factor binding, glutathione disulfide oxidoreductase activity
Afu3g02270	cat1	-6.03336	-0.528948	3.63336	-2.4	-1.12011	-0.0573917	-0.00288828	-1.13227	Mycelial catalase; induced in hyphae exposed to neutrophils; protein induced in amphotericin B and H2O2; stuA-dependent up-regulation in developmentally competent hyphae; hypoxia repressed; SrbA-regulated; repressed by gliotoxin exposure
Afu3g12270	Afu3g12270	-1.1433	-0.173828	3.92711	2.78381	0.343869	0.111031	0.0214797	0.392304	Putative glutathione peroxidase; peroxiredoxin; transcript upregulated in hyphae exposed to neutrophils
Afu3g12270	Afu3g12270	-1.1433	-0.173828	3.92711	2.78381	0.343869	0.111031	0.0214797	0.392304	Putative glutathione peroxidase; peroxiredoxin; transcript upregulated in hyphae exposed to neutrophils
Afu3g14970	Afu3g14970	0.613619	0.0704138	1.67224	2.28586					Putative thioredoxin; transcript downregulated in response to amphotericin B
Afu4g05950	Afu4g05950	-0.289375	0.0180318	-0.0923951	-0.38177					Ortholog(s) have glutathione disulfide oxidoreductase activity, role in cellular response to oxidative stress, response to osmotic stress and mitochondrial matrix localization
Afu4g08580	prx1	-0.962773	-0.691971	-0.841494	-1.80427	-0.492701	-0.134477	0.0731347	-0.412744	Mitochondrial peroxiredoxin; predicted role in cell redox homeostasis regulation; protein levels increase with amphotericin B and H2O2 exposure; transcript up-regulated in conidia exposed to neutrophils; repressed by gliotoxin exposure
Afu4g09110	ccp1	-5.88621	-0.208095	2.96844	-2.91777	-1.19802	0.367371	-0.0558912	-1.24798	Putative cytochrome c peroxidase; protein induced by heat shock and by hydrogen peroxide; transcript up-regulated in conidia exposed to neutrophils
Afu4g11580	sod2	-0.536636	0.299819	2.61761	2.08097	0.39265	0.0799754	-0.0724828	0.268085	Putative manganese-superoxide dismutase; contains a putative mitochondrial targeting signal; conidia-enriched protein; transcript induced by menadione, by growth at high temperature and by exposure of conidia to neutrophils
Afu4g12990	trr1	0.172393	-0.354072	4.98423	5.15662	0.607387	0.609755	0.1137	0.66771	Putative thioredoxin reductase; transcript upregulated during conidial germination and in hyphae exposed to neutrophils
Afu5g01440	Afu5g01440	-0.754319	0.0726859	-0.665969	-1.42029	0.414779	0.0799754	-0.284546	0.0876069	Ortholog(s) have thioredoxin peroxidase activity, role in cell redox homeostasis, cellular response to oxidative stress, response to metal ion and peroxisome, plasma membrane localization
Afu5g09240	sod1	2.34505	0.463921	1.15959	3.50464	0.771632	0.0717627	-0.0380063	0.720133	Cu/Zn superoxide dismutase; recognized by sera from aspergillosis patients; highly expressed in conidia; transcript induced by copper starvation, menadione, gliotoxin and growth at high temperature; protein induced by hydrogen peroxide
Afu5g11320	aspf29	-1.14507	-0.480644	3.22822	2.08315	0.711834	0.508936	-0.181149	0.535568	Allergen Asp f 29; putative thioredoxin
Afu5g15070	Afu5g15070	-1.17997	0.5786	3.42687	2.2469					Has domain(s) with predicted antioxidant activity, oxidoreductase activity, peroxiredoxin activity and role in oxidation-reduction process
Afu6g02280	aspf3	-0.177936	-0.682843	4.32038	4.14244	0.261175	0.333424	-0.128156	-0.0272588	Allergen Asp f 3; peroxiredoxin family reductase; putative peroxismal membrane protein; IgE binding; protein induced by heat shock and by exposure to hydrogen peroxide; hypoxia induced protein; induced by gliotoxin exposure
Afu6g02280	aspf3	-0.177936	-0.682843	4.32038	4.14244	0.261175	0.333424	-0.128156	-0.0272588	Allergen Asp f 3; peroxiredoxin family reductase; putative peroxismal membrane protein; IgE binding; protein induced by heat shock and by exposure to hydrogen peroxide; hypoxia induced protein; induced by gliotoxin exposure
Afu6g03890	catA	-1.34548	-0.00308262	-0.127919	-1.4734	-0.822339	0.190299	0.0607392	-0.766749	Spore-specific catalase; abundant protein in conidia; calcium downregulated; predicted secretory signal sequence
Afu6g07210	sod4	-1.24371	-0.259569	-0.223045	-1.46676					Putative copper-zinc superoxide dismutase
Afu6g07840	Afu6g07840	0.814307	0.27222	1.21404	2.02834					Ortholog(s) have peptide-methionine (R)-S-oxide reductase activity, role in cellular response to oxidative stress and cytosol, mitochondrion, nucleus localization
Afu6g10300	aspf28	0.204298	-0.123713	-1.29083	-1.08653	0.483223	0.233888	-0.161653	0.300149	Allergen Asp f 28; putative thioredoxin
Afu6g11590	Afu6g11590	-1.13902	-0.0784642	0.820667	-0.318354					Has domain(s) with predicted peroxiredoxin activity and role in oxidation-reduction process
Afu6g13570	Afu6g13570	0.441674	-0.565323	1.41166	1.85334					Has domain(s) with predicted heme binding, peroxidase activity and role in oxidation-reduction process, response to oxidative stress
Afu8g01090	Afu8g01090	0.803829	0.368475	-1.86456	-1.06073					Putative thioredoxin; hypoxia repressed protein
Afu8g01670	cat2	-4.81999	0.301372	10.563	5.74303	-0.289018	1.39397	0.102994	-0.168415	Putative bifunctional catalase-peroxidase; induction in response to hydrogen peroxide Yap1-dependent; transcript induced by exposure to human airway epithelial cells; SrbA-regulated during hypoxia
Afu8g07130	Afu8g07130	-0.770341	-0.349329	-0.151394	-0.921735	0.209634	0.149259	-0.0144996	0.156319	AhpC/TSA family thioredoxin peroxidase; conidia-enriched protein; transcript up-regulated in conidia exposed to neutrophils and to human airway epithelial cells
	Background frqueny: 31/10130
	Up-regulated:	1/1107	0/347	19/2125	16/2420	4/122	2/17	0/3	3/108
	Significance:	NO	NO	YES	YES	YES	YES	NO	YES
	Down-regulated:	12/1383	1/339	0/2028	10/2344	2/95	0/0	0/0	2/105
	Significance:	YES	NO	NO	NO	YES	-	-	YES
	(Fisher"s exact test, p< 0.05)
Iron transport		Transcriptome data (log2FC)				Proteome data (log2FC)				AspGD description
GENE ID	Gene name	Iron depleted vs. control	H2O2 treated vs. control	Iron depleted - H2O2 treated vs. iron depleted	Iron depleted - H2O2 treated vs. control	Iron depleted vs. control	H2O2 treated vs. control	Iron depleted - H2O2 treated vs. iron depleted	Iron depleted - H2O2 treated vs. control
Afu3g09970	Afu3g09970	-2.34056	-0.820079	0.563652	-1.7769					Ortholog(s) have ferrous iron transmembrane transporter activity, manganese ion transmembrane transporter activity
Afu4g10510	Afu4g10510	-0.457721	-0.16782	1.39546	0.937743					Ortholog(s) have ferrous iron binding, ferroxidase activity, iron chaperone activity
Afu4g12530	cccA	-4.28542	-0.232967	3.9142	-0.371229					Putative iron transporter of the vacuolar membrane, involved in vacuolar iron storage
Afu6g02820	Afu6g02820	-1.21941	0.305741	0.167553	-1.05186					Putative metalloreductase; transcript up-regulated in hyphae upon exposure to neutrophils
Afu6g12870	atm1	1.55721	0.0209025	1.91369	3.4709	0.370408	0.0593553	0.0257376	0.412678	ABC iron exporter; transcript up-regulated in conidia exposed to neutrophils
Afu6g13750	Afu6g13750	-3.76166	-0.37831	-1.87898	-5.64064					Putative ferric-chelate reductase; transcript up-regulated in hyphae upon exposure to neutrophils
Afu8g01310	Afu8g01310	-7.29324	-1.7211	-1.09669	-8.38993					Ortholog(s) have ferric-chelate reductase activity, role in cellular iron ion homeostasis, copper ion import, iron ion transport, siderophore transport and plasma membrane localization
Afu1g04450	sidL	-1.32409	-0.183952	2.95294	1.62884					GNAT-type acetyltransferase; siderophore biosynthetic machinery component; essential for biosynthesis of the siderophores ferricrocin and hydroxyferricrocin in iron-replete conditions; homolog to E. coli IucB; constitutive; contains intron
Afu1g17190	sidI	7.04036	-1.01036	0.310377	7.35074	1.06811	0.121679	0.0342157	1.09082	Putative long-chain-fatty-acid-CoA ligase; mevalonyl-CoA ligase; PTS2-dependent peroxisomal localization
Afu1g17200	sidC	2.76118	-0.310725	0.432864	3.19404	0.617514	0.0621217	0.0143553	0.658269	Putative non-ribosomal peptide synthetase (NRPS) involved in ferricrocin siderophore biosynthesis; expression is up-regulated by iron starvation and downregulated under iron-replete conditions
Afu2g05730	mirC	2.072	0.00486154	0.187814	2.25981	1.0269	0.138814	0.0867838	1.14529	Putative siderophore transporter
Afu2g07680	sidA	3.60237	-0.731287	0.753313	4.35568	1.15774	0.112367	0.121679	1.26234	L-ornithine N5-oxygenase; first committed step in siderophore biosynthesis; essential for virulence; induced by exposure to human airway epithelial cells; expression up-regulated by iron starvation; activated by L-arginine; SrbA-regulated
Afu2g08590	pptA	0.0877352	0.212738	-2.34984	-2.26211					Putative 4'-phosphopantetheinyl transferase (4'-PPTase); plays a role in non-ribosomal peptide synthetase activation
Afu3g03390	sidJ	4.91708	-1.86702	1.96239	6.87946	0.521013	-0.0513992	0.16221	0.665333	Predicted siderophore biosynthesis lipase/esterase involved in siderophore hydrolysis
Afu3g03400	sidF	7.03607	-0.701205	0.776125	7.81219	0.474032	0.0356239	0.177599	0.577461	Hydroxyornithine transacylase; involved in extracellular siderophore biosynthesis; essential for triacetylfusarinine C biosynthesis
Afu3g03410	sidH	6.58	-1.35259	-0.0957596	6.48424	0.475374	0.041243	0.119024	0.490974	Enoyl-CoA hydratase/isomerase family protein; mevalonyl-CoA hydratase; PTS1 receptor-mediated peroxisomal localization is essential for triacetylfusarinine C (TAFC) biosynthesis
Afu3g03420	sidD	7.36096	-1.29617	0.941986	8.30295	0.823198	0.0731347	0.0717627	0.892482	Fusarinine C non-ribosomal peptide synthetase (NRPS) involved in extracellular siderophore biosynthesis; expression is up-regulated by iron starvation and downregulated under iron-replete conditions
Afu3g03440	mirD	6.21914	-1.37015	0.783423	7.00257	1.39329	0.159629	-0.07552	1.32124	Putative siderophore transporter; expression upregulated under low iron conditions; SrbA-regulated during hypoxia
Afu3g03640	mirB	4.79809	-1.37958	-0.138222	4.65987	1.25005	0.0579701	-0.15682	1.09318	Putative siderophore iron transporter; SrbA-regulated during hypoxia
Afu3g03650	sidG	5.69198	-2.12867	-1.4923	4.19968	1.67441	0.0989585	-0.086201	1.66378	Putative acetyltransferase with a predicted role in iron metabolism; located in an iron-regulated gene cluster; fusarinine C acetyltransferase
Afu3g03660	estB	2.75566	-1.03457	2.47965	5.23532	0.54783	0.121679	0.0328061	0.576672	Putative esterase with a predicted role in iron metabolism; part of an iron-regulated gene cluster; triacetylfusarinine C esterase
Afu7g06060	sit1	2.83428	-1.35327	0.165353	2.99963	0.944457	0.0243197	-0.118727	0.857903	Putative siderophore transporter; SrbA-regulated during hypoxia
Afu8g02760	amcA	3.6357	-0.172996	-0.148404	3.4873	0.46681	-0.0846703	-0.0144996	0.420625	Putative mitochondrial ornithine carrier protein; expression upregulated under low iron conditions; SrbA-regulated during hypoxia
Afu3g11430	agaA	0.451215	0.776022	2.58274	3.03396	0.0470319	-0.0846703	0.0854247	0.14321	Putative arginase; SrbA-regulated during hypoxia
Afu2g03700	hmg1	0.816896	0.428277	-0.961188	-0.144292	0.203233	0.0440443	0.0257376	0.173357	Hydroxymethylglutaryl-CoA (HMG-CoA) reductase; SrbA-regulated during hypoxia
Afu1g11230	hmg2	2.28566	0.466006	-2.0821	0.203563					Hydroxymethylglutaryl-CoA (HMG-CoA) reductase; SrbA-regulated during hypoxia
Afu2g01260	srbA	0.681779	-0.344096	0.178623	0.860401					Sterol regulatory element binding protein (SREBP); basic helix-loop-helix leucine zipper DNA binding domain; role in the hypoxia response, iron homeostasis, ergosterol biosynthesis, resistance to azole drugs, maintenance of cell polarity
Afu5g03920	hapX	3.35008	-0.219198	0.652111	4.00219	0.514322	0.107018	0.133564	0.643847	bZIP transcription factor required for adaption to both iron depletion and excess and for transcriptional activation of the siderophore system; transcript repressed by iron; SrbA-regulated during hypoxia
Afu5g11260	sreA	-3.62762	-0.384671	1.79097	-1.83665					GATA transcription factor that regulates iron uptake; represses of iron-regulated genes; represses siderophore biosynthesis genes in high-iron; mutants accumulate increased amounts of iron and ferricrocin; SrbA-regulated during hypoxia
Afu1g17270	freB	4.57189	-0.87685	-0.309298	4.26259					Metalloreductase involved in response to iron starvation; repressed by iron through SreA-dependent regulatory system
Afu5g03790	fetC	0.333478	-0.82144	0.891881	1.22536	0.770767	0.0285692	-0.205896	0.54614	Putative ferroxidase; expression upregulated under low iron conditions; SrbA-regulated during hypoxia
Afu5g03800	ftrA	0.291111	-1.10437	1.88866	2.17977					Putative high-affinity iron permease; expression upregulated under low iron conditions; SrbA-regulated during hypoxia
Afu6g02170	Afu6g02170	1.7366	0.0955351	-3.61711	-1.88051					Ortholog(s) have ferric-chelate reductase activity, role in copper ion import, iron ion transport and plasma membrane localization
Afu5g12920	Afu5g12920	0.85955	0.177037	0.418349	1.2779					Putative iron-regulated transporter; SrbA-regulated during hypoxia
Afu6g12550	Afu6g12550	1.89467	-0.315931	2.46257	4.35724	0.0410469	0.0731347	0.16221	0.141781	Ortholog(s) have iron ion transmembrane transporter activity, role in RNA splicing, iron ion homeostasis, mitochondrial iron ion transport and mitochondrion, plasma membrane localization
	Background frqueny: 35/10130
	Up-regulated:	20/1107	0/347	10/2125	23/2420	10/122	0/17	0/3	11/108
	Significance:	YES	NO	NO	YES	YES	NO	NO	YES
	Down-regulated:	7/1383	11/339	5/2028	7/2344	0/95	0/0	0/0	0/105
	Significance:	NO	YES	NO	NO	NO	-	-	NO
	(Fisher"s exact test, p< 0.05)
FeS cluster assembly		Transcriptome data (log2FC)				Proteome data (log2FC)				GO term
GENE ID	Gene name	Iron depleted vs. control	H2O2 treated vs. control	Iron depleted - H2O2 treated vs. iron depleted	Iron depleted - H2O2 treated vs. control	Iron depleted vs. control	H2O2 treated vs. control	Iron depleted - H2O2 treated vs. iron depleted	Iron depleted - H2O2 treated vs. control
Afu1g04680	Afu1g04680	-2.16528	-0.213097	2.52737	0.362089					iron-sulfur cluster assembly
Afu1g08930	Afu1g08930	-0.137604	-0.168375	0.542922	0.405318					iron-sulfur cluster assembly
Afu2g10370	Afu2g10370	-0.685045	0.133897	1.5305	0.845452					iron-sulfur cluster assembly
Afu2g15960	nbp35	-3.1419	-0.441625	2.43191	-0.709985					iron-sulfur cluster assembly
Afu3g06492	Afu3g06492	0.693254	0.692652	1.0793	1.77256	-0.0802417	-0.0335695	0.125651	0.062102	iron-sulfur cluster assembly
Afu3g14240	Afu3g14240	0.0970359	0.0797061	1.62588	1.72291	-0.115759	0.0356239	0.151859	-0.0653066	iron-sulfur cluster assembly
Afu3g14240	Afu3g14240	0.0970359	0.0797061	1.62588	1.72291	-0.115759	0.0356239	0.151859	-0.0653066	2Fe-2S] cluster assembly
Afu4g05860	Afu4g05860	-2.32059	0.183689	1.29983	-1.02077	-0.650424	0.0949116	0.0468403	-0.686348	iron-sulfur cluster assembly
Afu4g06770	Afu4g06770	0.312387	0.339749	1.92233	2.23472	-0.337278	0.041243	0.231432	-0.111092	2Fe-2S] cluster assembly
Afu4g10510	Afu4g10510	-0.457721	-0.16782	1.39546	0.937743					iron-sulfur cluster assembly
Afu4g10690	isa1	-3.57642	-0.275981	2.17031	-1.40612					iron-sulfur cluster assembly
Afu4g11960	Afu4g11960	-1.57276	0.169018	0.96953	-0.603233					iron-sulfur cluster assembly
Afu5g03600	Afu5g03600	0.00640348	0.0722292	4.4096	4.416					iron-sulfur cluster assembly
Afu5g03900	Afu5g03900	-0.443111	-0.161514	0.0834845	-0.359626					iron-sulfur cluster assembly
Afu8g03980	Afu8g03980	0.274348	0.56139	1.4617	1.73605					iron-sulfur cluster assembly
Afu8g04610	Afu8g04610	-0.175735	-0.231507	1.64604	1.47031					iron-sulfur cluster assembly
	Background frqueny: 16/10130
	Up-regulated:	0/1107	0/347	13/2125	7/2420	0/122	0/17	0/3	0/108
	Significance:	NO	NO	YES	NO	NO	NO	NO	NO
	Down-regulated:	5/1383	0/339	0/2028	2/2344	1/95	0/0	0/0	1/105
	Significance:	NO	NO	NO	NO	NO	-	-	NO
	(Fisher"s exact test, p< 0.05)
Heme biosynthesis		Transcriptome data (log2FC)				Proteome data (log2FC)				GO term
GENE ID	Gene name	Iron depleted vs. control	H2O2 treated vs. control	Iron depleted - H2O2 treated vs. iron depleted	Iron depleted - H2O2 treated vs. control	Iron depleted vs. control	H2O2 treated vs. control	Iron depleted - H2O2 treated vs. iron depleted	Iron depleted - H2O2 treated vs. control
Afu1g07480	hem13	-2.29349	-0.75884	2.11324	-0.180242	-0.358417	0.00863031	-0.00723157	-0.321024	heme biosynthetic process
Afu1g08760	Afu1g08760	-0.376935	-0.0339448	0.424952	0.0480171	0.0456689	-0.0144996	-0.106249	-0.090215	heme biosynthetic process
Afu3g06600	Afu3g06600	-0.797489	0.209349	0.0885735	-0.708915	-0.0509909	0.0243197	0.0398403	-0.0538333	siroheme biosynthetic process
Afu3g13120	Afu3g13120	-0.276353	-0.327573	-1.20844	-1.4848					heme biosynthetic process
Afu4g08340	Afu4g08340	-0.702317	-0.533483	0.244651	-0.457666					heme a biosynthetic process
Afu5g03900	Afu5g03900	-0.443111	-0.161514	0.0834845	-0.359626					heme a biosynthetic process
Afu5g06270	hemA	-3.64672	-0.699748	-0.592729	-4.23945	-0.265276	-0.046921	0.0114956	-0.248654	siroheme biosynthetic process
Afu5g07750	Afu5g07750	-2.82994	0.0114662	0.685037	-2.1449	-0.577595	-0.0740006	-0.0409718	-0.67998	heme biosynthetic process
Afu6g07670	cox15	-2.26685	-0.779488	-0.530177	-2.79703	-0.524747	-0.0394883	0.0257376	-0.511926	heme a biosynthetic process
Afu6g12800	Afu6g12800	0.0593417	-0.266719	0.506711	0.566052					heme biosynthetic process
Afu7g05680	Afu7g05680	0.201728	0.423812	-1.02303	-0.821304	-0.279879	-0.12658	0.0257376	-0.259414	siroheme biosynthetic process
	Background frqueny: 11/10130
	Up-regulated:	0/1107	0/347	1/2125	0/2420	0/122	0/17	0/3	0/108
	Significance:	NO	NO	NO	NO	NO	NO	NO	NO
	Down-regulated:	4/1383	0/339	2/2028	4/2344	0/95	0/0	0/0	1/105
	Significance:	NO	NO	NO	NO	NO	-	-	NO
	(Fisher"s exact test, p< 0.05)
Iron-sulfur cluster binding		Transcriptome data (log2FC)				Proteome data (log2FC)				GO term
GENE ID	Gene name	Iron depleted vs. control	H2O2 treated vs. control	Iron depleted - H2O2 treated vs. iron depleted	Iron depleted - H2O2 treated vs. control	Iron depleted vs. control	H2O2 treated vs. control	Iron depleted - H2O2 treated vs. iron depleted	Iron depleted - H2O2 treated vs. control
Afu1g04680	Afu1g04680	-2.16528	-0.213097	2.52737	0.362089					iron-sulfur cluster binding
Afu1g06610	Afu1g06610	-3.52628	0.00895029	-0.351966	-3.87825	-0.389318	0.194376	-0.0321901	-0.43412	4 iron, 4 sulfur cluster binding
Afu1g06810	Afu1g06810	-3.7476	-0.256025	1.10521	-2.64239	-0.458666	-0.0176442	-0.126603	-0.610754	4 iron, 4 sulfur cluster binding
Afu1g07380	Afu1g07380	-2.00695	-0.170301	-2.77927	-4.78623	-0.975031	-0.166886	-0.0688025	-1.03332	iron-sulfur cluster binding
Afu1g09090	Afu1g09090	0.772824	0.180885	2.07607	2.84889					2 iron, 2 sulfur cluster binding
Afu1g10310	rli1	-2.74822	-0.178856	0.705443	-2.04277	-0.628853	-0.0473665	-0.0287347	-0.696708	iron-sulfur cluster binding
Afu1g12840	niiA	-0.745257	0.166264	-0.617034	-1.36229	-0.836059	-0.246782	-0.103831	-0.920794	2 iron, 2 sulfur cluster binding
Afu1g16375	Afu1g16375	0.427248	0.174642	0.993995	1.42124					4 iron, 4 sulfur cluster binding
Afu2g10370	Afu2g10370	-0.685045	0.133897	1.5305	0.845452					iron-sulfur cluster binding
Afu2g11260	luA	-1.20985	-0.124513	2.68308	1.47323	-0.889155	0.0228945	0.0573866	-0.889126	4 iron, 4 sulfur cluster binding
Afu2g14960	Afu2g14960	0.0310233	-0.274789	1.64872	1.67975	0.954823	0.133	-0.15759	0.734084	2 iron, 2 sulfur cluster binding
Afu2g15590	Afu2g15590	-2.81829	-0.0192322	-1.53037	-4.34865	-1.01844	-0.0776204	-0.0998263	-1.14853	iron-sulfur cluster binding
Afu2g15630	Afu2g15630	0.566402	0.121192	0.652149	1.21855					iron-sulfur cluster binding
Afu2g15960	nbp35	-3.1419	-0.441625	2.43191	-0.709985					4 iron, 4 sulfur cluster binding
Afu3g01160	Afu3g01160	1.09553		0.881242	1.97677					2 iron, 2 sulfur cluster binding
Afu3g04300	Afu3g04300	0.574263	0.22135	0.450714	1.02498	-0.294967	-0.146038	-0.0476154	-0.316782	2 iron, 2 sulfur cluster binding
Afu3g06560	Afu3g06560	-0.261247	0.290878	0.905318	0.644071					4 iron, 4 sulfur cluster binding
Afu4g02802	Afu4g02802	-0.280961	-0.171742	-0.135479	-0.416439					2 iron, 2 sulfur cluster binding
Afu4g05860	Afu4g05860	-2.32059	0.183689	1.29983	-1.02077	-0.650424	0.0954983	0.0463122	-0.686348	4 iron, 4 sulfur cluster binding
Afu4g06770	Afu4g06770	0.312387	0.339749	1.92233	2.23472	-0.337278	0.0408255	0.231639	-0.111092	2 iron, 2 sulfur cluster binding
Afu4g10690	isa1	-3.57642	-0.275981	2.17031	-1.40612					iron-sulfur cluster binding
Afu4g11050	Afu4g11050	-3.07147	-0.284849	-0.496087	-3.56756	-0.840257	-0.0613219	-0.00638047	-0.802426	4 iron, 4 sulfur cluster binding
Afu4g11220	Afu4g11220	-0.668805	0.292307	0.46336	-0.205445	-0.351291	0.0131401	0.0619063	-0.260226	iron-sulfur cluster binding
Afu4g11960	Afu4g11960	-1.57276	0.169018	0.96953	-0.603233					iron-sulfur cluster binding
Afu5g03600	Afu5g03600	0.00640348	0.0722292	4.4096	4.416					4 iron, 4 sulfur cluster binding
Afu5g03900	Afu5g03900	-0.443111	-0.161514	0.0834845	-0.359626					2 iron, 2 sulfur cluster binding
Afu5g04370	Afu5g04370	-2.52552	-0.176309	-0.738663	-3.26418	-0.874699	-0.119468	0.0253604	-0.870389	iron-sulfur cluster binding
Afu5g06140	Afu5g06140	0.166288	-0.035218	0.353661	0.519948					iron-sulfur cluster binding
Afu5g07750	Afu5g07750	-2.82994	0.0114662	0.685037	-2.1449	-0.577595	-0.0736341	-0.0408718	-0.67998	2 iron, 2 sulfur cluster binding
Afu5g08890	lysF	-1.71555	0.0294377	0.144665	-1.57088	-0.197128	0.0847867	0.0316069	-0.171731	4 iron, 4 sulfur cluster binding
Afu5g10370	sdh2	-4.01355	-0.000890429	-0.619982	-4.63353	-1.09842	-0.0362432	-0.0657923	-1.15993	iron-sulfur cluster binding
Afu5g10610	rip1	-2.5786	-0.125393	-0.901688	-3.48029	-0.499793	-0.0669718	-0.046404	-0.567077	2 iron, 2 sulfur cluster binding
Afu6g03670	Afu6g03670	-3.2765	-0.376775	-2.77532	-6.05182					iron-sulfur cluster binding
Afu6g03730	Afu6g03730	-0.342601	-0.130165	-0.989555	-1.33216	0.189965	-0.0386823	0.0187226	0.226951	2 iron, 2 sulfur cluster binding
Afu6g03920	Afu6g03920	0.0505452	0.412367	-0.753338	-0.702793					2 iron, 2 sulfur cluster binding
Afu6g03930	Afu6g03930	0.923903	0.225285	0.370317	1.29422					2 iron, 2 sulfur cluster binding
Afu6g07670	cox15	-2.26685	-0.779488	-0.530177	-2.79703	-0.524747	-0.0397888	0.025242	-0.511926	2 iron, 2 sulfur cluster binding
Afu6g11510	Afu6g11510	-0.863379	-0.035796	-1.16858	-2.03196					iron-sulfur cluster binding
Afu6g12490	Afu6g12490	-0.913765	0.13854	-0.775141	-1.68891					2 iron, 2 sulfur cluster binding
Afu6g12930	acoA	-3.14079	-0.157544	4.26228	1.12149	-0.804412	-0.0830008	0.0450312	-0.745213	4 iron, 4 sulfur cluster binding
Afu7g02070	nfr1	-5.27543	-0.237849	2.23184	-3.04358					2 iron, 2 sulfur cluster binding
Afu7g06700	Afu7g06700	-0.0231852	-0.133469	0.148333	0.125148					2 iron, 2 sulfur cluster binding
Afu8g06450	Afu8g06450	0.986008	-0.28381	1.31121	2.29721					2 iron, 2 sulfur cluster binding
	Background frqueny: 43/10130
	Up-regulated:	0/1107	0/347	14/2125	11/2420	1/122	0/17	0/3	1/108
	Significance:	NO	NO	NO	NO	NO	NO	NO	NO
	Down-regulated:	21/1383	0/339	4/2028	20/2344	10/95	0/0	0/0	12/105
	Significance:	YES	NO	NO	YES	YES	-	-	YES
	(Fisher"s exact test, p< 0.05)
Heme binding		Transcriptome data (log2FC)				Proteome data (log2FC)				FunCat description
GENE ID	Gene name	Iron depleted vs. control	H2O2 treated vs. control	Iron depleted - H2O2 treated vs. iron depleted	Iron depleted - H2O2 treated vs. control	Iron depleted vs. control	H2O2 treated vs. control	Iron depleted - H2O2 treated vs. iron depleted	Iron depleted - H2O2 treated vs. control
Afu4g06890	cyp51A	-1.13461	-0.0973973	0.146074	-0.988539	0.14274	0.0690147	-0.0384285	0.0964586	14-alpha sterol demethylase Cyp51A
Afu7g03740	cyp51B	-0.433283	-0.112141	-0.64912	-1.0824	-0.434403	-0.0634092	-0.0916422	-0.504855	14-alpha sterol demethylase Cyp51B
Afu7g04180	Afu7g04180	-0.76269	-0.0302361	-1.46954	-2.23223	-0.248108	0.120352	-0.0641739	-0.330575	amine oxidase
Afu1g13440	Afu1g13440	0.60689	0.405907	0.934705	1.54159					amine oxidase
Afu2g00200	Afu2g00200	0	0	0	0					catalase
Afu2g18030	Afu2g18030	-5.25617	-0.141745	-0.00648043	-5.26265					catalase Cat
Afu3g02270	cat1	-6.03336	-0.528948	3.63336	-2.4	-1.12029	-0.0573917	-0.00271293	-1.13227	mycelial catalase Cat1
Afu6g03890	catA	-1.34548	-0.00308262	-0.127919	-1.4734	-0.821126	0.190299	0.061399	-0.766749	spore-specific catalase CatA
Afu3g14590	Afu3g14590	-0.15351	-0.548828	-1.35244	-1.50595	0.16092	0.117695	-0.0381873	0.20558	copper amine oxidase
Afu3g00680	Afu3g00680	-0.463528	0.51587	-0.350573	-0.814101	0.291604	0.0908534	-0.0709528	0.182436	copper amine oxidase
Afu2g04710	Afu2g04710	-1.87161	0.275765	-1.95622	-3.82783	-0.518701	-0.302226	0.0915991	-0.588464	cytochrome b5
Afu2g13110	Afu2g13110	-3.29902	0.0465882	-0.976603	-4.27562	-1.06794	-0.182786	-0.103362	-1.13963	cytochrome c
Afu4g04600	Afu4g04600	-0.37858	-0.12526	1.24858	0.870003	-0.2567	0.0114956	0.0552815	-0.191467	cytochrome c heme lyase
Afu2g13010	Afu2g13010	-1.4209	-0.522687	-0.0365604	-1.45746	-0.312939	-0.0394883	-0.0602266	-0.399248	cytochrome c oxidase polypeptide vib
Afu5g02750	Afu5g02750	-1.27919	-0.44735	0.285347	-0.993847	-0.537424	-0.0664274	-0.0176166	-0.517706	cytochrome c oxidase subunit Va
Afu4g07120	Afu4g07120	-0.592404	-0.439411	-0.00610925	-0.598513					cytochrome c1 heme lyase
Afu1g02070	cyt1	-2.83107	-0.264011	-1.33943	-4.17049	-0.756331	-0.0877334	0.0162531	-0.722383	cytochrome C1/Cyt1
Afu8g00740	Afu8g00740	-1.40235	-0.0150256	-1.34907	-2.75142					cytochrome P450
Afu8g00962	Afu8g00962	-1.23532	0.0555937	-1.14646	-2.38178	-0.894322	-0.302226	0.180528	-0.718985	cytochrome P450
Afu1g07340	Afu1g07340	0.266077	0.302877	-1.94669	-1.68061					cytochrome P450
Afu8g00220	Afu8g00220	-0.64695	-0.517083	-3.11847	-3.76542	0.189034	-0.00433459	-0.0640383	0.150463	cytochrome P450
Afu1g11390	Afu1g11390	-1.15174	-0.85063	1.49719	0.345443	0.190299	0.0703893	0.026436	0.24951	cytochrome P450
Afu2g14430	Afu2g14430	2.73934	-0.502071	-1.44964	1.28971					cytochrome p450
Afu2g14440	Afu2g14440	2.69623	-0.0880141	-1.52987	1.16635					cytochrome P450
Afu3g12960	Afu3g12960	2.58254	2.66316	-1.47922	1.10332	-0.479955	0.453122	0.0791994	-0.421927	cytochrome P450 monooxigenase GliC-like
Afu3g02010	Afu3g02010	0.968178	-0.467401	-3.85593	-2.88775	0.133564	-0.125006	-0.0631343	0.0664064	cytochrome P450 monooxygenase
Afu7g01450	Afu7g01450	1.66148	0.592623	-1.29789	0.363595					cytochrome P450 monooxygenase
Afu8g02610	Afu8g02610	2.07982	-0.194389	-1.30611	0.773709					cytochrome P450 monooxygenase
Afu2g04290	Afu2g04290	0.0927201	0.0654572	0.786712	0.879432					cytochrome P450 monooxygenase
Afu3g03980	Afu3g03980	1.07536	-0.783457	-1.44583	-0.370476					cytochrome P450 monooxygenase
Afu6g09760	Afu6g09760	-0.402014	0.792433							cytochrome P450 monooxygenase
Afu5g10050	Afu5g10050	1.07367	0.399228	0.863072	1.93674					cytochrome P450 monooxygenase
Afu3g14760	fum15	-1.43935	-0.451262	-1.59444	-3.03379					cytochrome P450 monooxygenase (Fum15)
Afu5g03100	Afu5g03100	0.745885	-0.10732	-1.69276	-0.946873					cytochrome P450 monooxygenase SirB-like
Afu6g01810	Afu6g01810	-0.517238	-0.190558	-1.43976	-1.957					cytochrome P450 oxidoreductase
Afu1g17725	Afu1g17725	-1.3101	-1.3507	2.40653	1.09643					cytochrome P450 oxidoreductase
Afu6g09670	gliC	-6.3829	1.02735	0.508486	-5.87442					cytochrome P450 oxidoreductase GliC
Afu6g09730	gliF	-5.77009	-0.312328	-0.077919	-5.84801					cytochrome P450 oxidoreductase GliF
Afu8g00510	Afu8g00510	1.75528	1.56097	-2.48461	-0.729332	-0.103147	0.0662614	-0.06925	-0.172498	cytochrome P450 oxidoreductase OrdA-like
Afu5g01710	Afu5g01710	-2.29076	-1.32081	2.48527	0.194509					cytochrome P450 phenylacetate 2-hydroxylase
Afu1g08800	Afu1g08800	-0.777196	0.17252	0.121355	-0.655841					cytochrome P450 phenylacetate hydroxylase
Afu1g03950	erg5	-0.278307	-0.33105	-0.887247	-1.16555	-0.0232698	-0.086201	-0.0729495	-0.0534591	cytochrome P450 sterol C-22 desaturase, putaitve
Afu3g10490	dap1	0.895027	0.181495	0.551092	1.44612					DNA damage response protein (Dap1)
Afu2g02130	Afu2g02130	0.325438	0.323551	0.206818	0.532256					fatty acid desaturase
Afu8g00590	Afu8g00590	0.806432	0.315215	-0.950187	-0.143754					fatty acid desaturase
Afu1g15820	Afu1g15820	-0.189472	-0.370597	1.51711	1.32763	0.0426443	-0.168123	0.102575	0.110863	fatty acid hydroxylase
Afu7g02010	Afu7g02010	-4.43506	-1.56003	-1.02347	-5.45853					indoleamine 2,3-dioxygenase family protein
Afu4g09830	Afu4g09830	-2.03586	-0.809556	-0.276185	-2.31204					indoleamine 2,3-dioxygenase pyrrole 2,3-dioxygenase)
Afu3g14250	Afu3g14250	-1.28954	-1.08471	3.8062	2.51666					Indoleamine 2,3-dioxygenase subfamily
Afu3g11100	fmp25	-0.821835	0.154176	1.43271	0.610874	0.289244	0.238787	-0.0543689	0.13533	mitochondrial protein Fmp25
Afu6g13350	noxA	2.57885	-0.158191	-0.736447	1.8424					NADPH oxidase (NoxA)
Afu5g10420	Afu5g10420	0.404536	-0.569012	1.49602	1.90056					nitrate reductase
Afu1g12830	NiaD	-0.680696	0.293402	-0.356954	-1.03765	-0.579922	-0.0985055	-0.0503378	-0.636706	nitrate reductase NiaD
Afu2g16750	Afu2g16750	0.372067	0.057838	-0.450208	-0.0781415	0.0867838	-0.0218044	0.0771476	0.157803	nonsense-mediated mRNA decay protein 3
Afu4g02730	Afu4g02730	0.0448902	-0.427529	-2.24148	-2.19659					O-methylsterigmatocystin oxidoreductase
Afu5g02620	dit2	-1.71714	3.12652	-1.94834	-3.66547	-0.547932	-0.0543923	-0.0592685	-0.611717	P450 family sporulation-specific N-formyltyrosine oxidase Dit2
Afu5g07360	Afu5g07360	-0.0812852	0.489303	-3.92305	-4.00434	0.16221	0.0894982	-0.0241034	0.160787	peroxisomal copper amine oxidase
Afu5g01470	Afu5g01470	-1.5999	-0.389595	-0.468916	-2.06882					peroxisomal copper amine oxidase
Afu4g06240	Afu4g06240	0.582282	-0.252075	-1.14925	-0.566969	-0.013043	0.0621217	0.182521	0.169598	progesterone binding protein
Afu2g16620	Afu2g16620	0.674663	0.594253	0.526247	1.20091					protein kinase
Afu4g04740	Afu4g04740	-0.127247	-0.0941082	-0.591416	-0.718663	-0.0306192	-0.0306192	0.0707318	-0.061576	Ran exchange factor Prp20/Pim1
Afu1g15590	cybS	-3.04942	0.169376	-1.05484	-4.10426					succinate dehydrogenase subunit CybS
Afu5g02190	Afu5g02190	-0.795937	-0.209399	4.34228	3.54634					sulfite oxidase
Afu5g03680	Afu5g03680	-0.280674	-0.0700611	0.0908632	-0.189811	0.269033	-0.0558912	0.16097	0.409928	transcription initiation factor TFIID complex 60 kDa subunit
	Background frqueny: 64/10130
	Up-regulated:	8/1107	4/347	9/2125	12/2420	0/122	0/17	0/3	0/108
	Significance:	NO	NO	NO	NO	NO	NO	NO	NO
	Down-regulated:	22/1383	3/339	22/2028	28/2344	3/95	0/0	0/0	5/105
	Significance:	YES	NO	YES	YES	YES	-	-	YES
	(Fisher"s exact test, p< 0.05)
TCA cycle		Transcriptome data (log2FC)				Proteome data (log2FC)				Function (Flipphi et al. 2009)
GENE ID	Gene name	Iron depleted vs. control	H2O2 treated vs. control	Iron depleted - H2O2 treated vs. iron depleted	Iron depleted - H2O2 treated vs. control	Iron depleted vs. control	H2O2 treated vs. control	Iron depleted - H2O2 treated vs. iron depleted	Iron depleted - H2O2 treated vs. control
Afu1g06960	Afu1g06960	-0.836784	-0.485192	-0.815386	-1.65217	-0.325535	-0.0365259	0.263034	-0.0250296	Pyruvate dehydrogenase complex
Afu2g04870	Afu2g04870	1.00288	0.530564	1.91828	2.92116					Pyruvate dehydrogenase complex
Afu3g04170	Afu3g04170	-0.428826	-0.345253	-1.39676	-1.82559	-0.257451	-0.0543923	0.396159	0.259697	Pyruvate dehydrogenase complex
Afu7g05720	Afu7g05720	-0.591832	-0.381944	-1.02957	-1.6214	0.156807	0.0100637	0.0356239	0.15305	Pyruvate dehydrogenase complex
Afu2g02100	Afu2g02100	-0.832229	-0.229864	-1.23679	-2.06901	-0.0430046	-0.0785637	0.00432161	-0.0428932	Pyruvate dehydrogenase complex
Afu3g08270	pdx1	-0.327411	-0.299681	-0.260241	-0.587652	0.252905	0.107018	-0.179515	0.156089	Pyruvate dehydrogenase complex
Afu5g04230	cit1	-0.519984	-0.427525	-2.23532	-2.7553	-0.146047	-0.0159576	0.041243	-0.0432283	Citrate synthase
Afu2g15312	Afu2g15312	-2.55615	0.448877	2.43644	-0.119713					Citrate synthase
Afu1g06810	Afu1g06810	-3.7476	-0.256025	1.10521	-2.64239	-0.458666	-0.0174171	-0.12658	-0.610754	Aconitase
Afu6g12930	acoA	-3.14079	-0.157544	4.26228	1.12149	-0.804412	-0.0831412	0.045443	-0.745213	Aconitase
Afu6g06370	Afu6g06370	-0.0790855	-0.230599	-0.404555	-0.48364	-0.00532607	-0.0203404	0.0551957	0.0405179	Isocitrate dehydrogenase (NAD+)
Afu1g12800	Afu1g12800	-0.0597214	-0.131751	-1.3525	-1.41222	-0.230943	0.0731347	-0.0424568	-0.185198	Isocitrate dehydrogenase (NAD+)
Afu3g08660	idp1	1.2383	-0.268364	1.79967	3.03797	0.490671	-0.00578235	0.108357	0.61902	Isocitrate dehydrogenase (NADP+)
Afu3g05370	Afu3g05370	-0.290003	-0.0806175	0.0749253	-0.215078	-0.457495	-0.0954196	0.0257376	-0.482711	a-ketoglutarate dehydrogenase
Afu4g11650	kgd1	-1.51033	-0.23735	2.84306	1.33273	-0.150499	0.0635029	0.0398403	-0.0898828	a-ketoglutarate dehydrogenase
Afu4g04520	Afu4g04520	-0.0283725	-0.0808058	-1.09476	-1.12313	-0.225109	-0.0558912	0.0257376	-0.203665	Succinate-CoA ligase
Afu4g00290	Afu4g00290	0.990621	-0.0874364	5.74474	6.73537					Succinate-CoA ligase
Afu5g06130	Afu5g06130	-0.0746463	-0.180012	-0.875294	-0.94994	0.234354	0.051024	0.0621217	0.264206	Succinate-CoA ligase
Afu1g10830	Afu1g10830	0.840527	0.267189	-1.11096	-0.270435					Succinate-CoA ligase
Afu3g07810	sdh1	-3.44709	-0.0282015	-1.01465	-4.46174	-0.583764	-0.0232698	-0.018878	-0.597581	Succinate dehydrogenase
Afu5g09680	Afu5g09680	-2.78651	0.165065	0.177274	-2.60924	-1.2947	0.0129262	0.136191	-1.08054	Succinate dehydrogenase
Afu5g10370	sdh2	-4.01355	-0.000890429	-0.619982	-4.63353	-1.09842	-0.0365259	-0.0664274	-1.15993	Succinate dehydrogenase
Afu1g15590	cybS	-3.04942	0.169376	-1.05484	-4.10426					Succinate dehydrogenase
Afu8g05530	osm1	-2.08232	-0.236064	-0.0725514	-2.15487	-0.86947	0.0229004	-0.011588	-0.887222	Succinate dehydrogenase
Afu7g05070	frdA	-2.77489	-0.847426	1.50052	-1.27436	-0.0745815	0.00575927	-0.115597	-0.10702	Succinate dehydrogenase
Afu4g14850	Afu4g14850	-3.54866	0.0971309	-0.227781	-3.77644	-0.0637825	0.119024	-0.0816138	-0.139353	Succinate dehydrogenase
Afu6g02470	Afu6g02470	-0.426125	-0.467563	-1.1143	-1.54043	-0.0623666	-0.0144996	0.0100637	-0.0349299	Fumarate hydratase
Afu1g06820	Afu1g06820	-0.557959	-0.0996586	2.4957	1.93774	0.173865	0.0285692	-0.00144342	0.171648	Fumarate hydratase
Afu6g05210	Afu6g05210	-1.06478	0.193941	-1.54746	-2.61223	0.503589	-0.00144342	-0.0484122	0.417552	Malate dehydrogenase
Afu7g05740	Afu7g05740	-0.128526	-0.283935	-0.672657	-0.801183	0.238566	0.0703893	0.0186342	0.233425	Malate dehydrogenase
Afu2g13810	Afu2g13810	1.04893	1.33488	-0.94647	0.102455					Malate dehydrogenase
Afu6g10650	Afu6g10650	0.365641	-0.567285	-4.02843	-3.66279	0.540028	0.0243197	-0.0649175	0.456357	ATP-citrate synthase
Afu6g10660	Afu6g10660	0.537588	-0.627774	-4.20378	-3.6662	0.285975	-0.0634092	-0.00868224	0.29386	ATP-citrate synthase
Afu4g13030	Afu4g13030	0.094286	-0.42449	-2.36008	-2.26579					Citrate lyase
Afu4g07710	Afu4g07710	0.110378	-0.468264	-1.18338	-1.073	0.496506	-0.0144996	-0.018878	0.445577	Pyruvate carboxylase
Afu5g07570	Afu5g07570	0.443599	1.22846	-1.75593	-1.31233					Pyruvate carboxylase
	Background frqueny: 36/10130
	Up-regulated:	3/1107	1/347	9/2125	6/2420	0/122	0/17	0/3	1/108
	Significance:	NO	NO	NO	NO	NO	NO	NO	NO
	Down-regulated:	12/1383	0/339	15/2028	21/2344	4/95	0/0	0/0	6/105
	Significance:	YES	NO	YES	YES	YES	-	-	YES
	(Fisher"s exact test, p< 0.05)
Respiration without elements of TCA cycle		Transcriptome data (log2FC)				Proteome data (log2FC)				GO term 1	GO term 2	GO term 3	GO term 4
GENE ID	Gene name	Iron depleted vs. control	H2O2 treated vs. control	Iron depleted - H2O2 treated vs. iron depleted	Iron depleted - H2O2 treated vs. control	Iron depleted vs. control	H2O2 treated vs. control	Iron depleted - H2O2 treated vs. iron depleted	Iron depleted - H2O2 treated vs. control
Afu1g02070	Afu1g02070	-2.83107	-0.264011	-1.33943	-4.17049	-0.755638	-0.0877334	0.015783	-0.722383	mitochondrial electron transport, ubiquinol to cytochrome c	mitochondrial respiratory chain complex III	electron transporter, transferring electrons within CoQH2-cytochrome c reductase complex activity
Afu1g05390	Afu1g05390	-0.0994393	-0.0852997	-0.702427	-0.801866	-0.211228	-0.118727	0.119024	-0.120237	aerobic respiration	anaerobic respiration
Afu1g12340	Afu1g12340	0.00234927	0.722127	-0.174335	-0.171985	-0.0618796	-0.0664274	-0.0247367	-0.130546	cellular respiration
Afu1g13480	Afu1g13480	-1.04124	-0.0885577	-0.739552	-1.78079					aerobic respiration	contributes to ubiquinol-cytochrome-c reductase activity	contributes to ubiquinol-cytochrome-c reductase activity
Afu2g03010	cox5b	-0.964114	-0.483764	0.1244	-0.839714					contributes to cytochrome-c oxidase activity	mitochondrial electron transport, ubiquinol to cytochrome c	mitochondrial respiratory chain complex III
Afu2g03730	Afu2g03730	-4.36365	-0.950653	-0.481555	-4.8452					aerobic respiration
Afu2g05060	aox	-1.10948	0.0923552	1.35452	0.245038	-0.17145	0.0799754	0.108357	-0.0546089	alternative respiration	mitochondrial electron transport, cytochrome c to oxygen
Afu2g05500	Afu2g05500	-0.306468	-0.0409887	0.00642061	-0.300047	-0.900545	-0.163268	-0.103147	-0.974161	electron transport chain
Afu2g09130	Afu2g09130	-4.05277	-0.164617	-0.72991	-4.78268	-0.735252	0.0384362	0.0621217	-0.640295	NADH dehydrogenase (ubiquinone) activity
Afu2g10600	Afu2g10600	-0.547117	-0.0774538	-0.151488	-0.698605	-0.840462	-0.103147	0.0186342	-0.820868	respiratory electron transport chain
Afu2g11240	Afu2g11240	-0.0708116	-0.213867	1.33423	1.26342					aerobic respiration
Afu2g12260	cox11	0.249961	-0.178381	-1.06751	-0.817549					aerobic respiration
Afu2g12530	Afu2g12530	-1.68816	0.522484	0.196026	-1.49213	-0.144457	0.0538064	0.0398403	-0.161436	cellular respiration
Afu2g13010	Afu2g13010	-1.4209	-0.522687	-0.0365604	-1.45746	-0.313315	-0.0394883	-0.0603973	-0.399248	contributes to cytochrome-c oxidase activity
Afu2g13960	Afu2g13960	0.469494	0.131719	0.0945653	0.56406					mitochondrial ATP synthesis coupled electron transport
Afu3g04150	Afu3g04150	-0.513137	0.210186	2.80112	2.28799	0.132736	0.169925	0.0565835	0.200585	aerobic respiration
Afu3g06190	Afu3g06190	-0.999583	-0.548009	1.23601	0.236431	-0.0127539	0.177599	-0.222633	-0.258953	aerobic respiration	contributes to cytochrome-c oxidase activity
Afu3g07700	Afu3g07700	-0.430786	-0.494883	-1.39561	-1.8264					aerobic respiration
Afu3g09030	Afu3g09030	0.191026	-0.146495	0.473555	0.664581	-0.519214	-0.00144342	0.0172093	-0.536616	aerobic respiration
Afu3g09780	Afu3g09780	0.100634	-0.144289	1.16273	1.26336	0.210334	0.0342157	0.0370307	0.263338	contributes to cytochrome-c oxidase activity
Afu3g13910	Afu3g13910	-0.313752	-0.116812	-0.860616	-1.17437	-0.201343	-0.0306192	-0.0262051	-0.235588	NADH dehydrogenase (ubiquinone) activity
Afu3g14440	Afu3g14440	-0.269069	-0.491706	-0.108131	-0.3772	-0.586221	-0.123434	0.0271541	-0.556563	mitochondrial electron transport, cytochrome c to oxygen	contributes to cytochrome-c oxidase activity
Afu4g04600	Afu4g04600	-0.37858	-0.12526	1.24858	0.870003	-0.256638	0.0114956	0.0551957	-0.191467	aerobic respiration
Afu4g05860	Afu4g05860	-2.32059	0.183689	1.29983	-1.02077	-0.650424	0.0949116	0.0468403	-0.686348	NADH dehydrogenase (ubiquinone) activity
Afu4g06790	Afu4g06790	-1.22311	-0.046456	-0.404761	-1.62788					aerobic respiration	contributes to ubiquinol-cytochrome-c reductase activity
Afu4g07150	Afu4g07150	-0.557716	-0.602611	0.85203	0.294314					contributes to cytochrome-c oxidase activity
Afu4g10920	Afu4g10920	-0.392612	0.0709733	0.121256	-0.271356					NADH dehydrogenase (ubiquinone) activity
Afu4g11050	Afu4g11050	-3.07147	-0.284849	-0.496087	-3.56756	-0.840257	-0.0619024	-0.00578235	-0.802426	aerobic electron transport chain	NADH dehydrogenase (ubiquinone) activity
Afu4g13240	Afu4g13240	-0.165955	-0.0944867	2.13587	1.96992					NADH dehydrogenase (ubiquinone) activity
Afu5g02750	Afu5g02750	-1.27919	-0.44735	0.285347	-0.993847	-0.538196	-0.0664274	-0.0174171	-0.517706	mitochondrial electron transport, cytochrome c to oxygen	contributes to cytochrome-c oxidase activity
Afu5g06540	Afu5g06540	-0.435271	-0.126892	-0.727583	-1.16285					NADH dehydrogenase (ubiquinone) activity
Afu5g07380	Afu5g07380	-0.17333	-0.0215029	-0.764926	-0.938256					NADH dehydrogenase (ubiquinone) activity	electron transport chain
Afu5g10560	Afu5g10560	-2.04179	-0.761572	0.114237	-1.92755	-0.526217	-0.140826	0.0200577	-0.505373	mitochondrial electron transport, cytochrome c to oxygen	contributes to cytochrome-c oxidase activity
Afu5g10610	rip1	-2.5786	-0.125393	-0.901688	-3.48029	-0.499793	-0.0664274	-0.046921	-0.567077	contributes to ubiquinol-cytochrome-c reductase activity	mitochondrial respiratory chain complex III	mitochondrial electron transport, ubiquinol to cytochrome c
Afu5g10820	Afu5g10820	0.252798	0.0897136	-0.378228	-0.125429	-0.0379602	-0.0306192	0.0482362	-0.0349187	aerobic respiration
Afu6g04560	Afu6g04560	-0.764879	-0.272023	0.00151136	-0.763368	-0.120525	0.0482362	0.0271541	-0.143174	aerobic respiration
Afu6g07220	Afu6g07220	0.0626526	-0.517585	0.101805	0.164458					cellular respiration
Afu6g07670	cox15	-2.26685	-0.779488	-0.530177	-2.79703	-0.524747	-0.0394883	0.0257376	-0.511926	electron transport chain
Afu6g08810	Afu6g08810	-1.40791	-0.218681	-0.472065	-1.87998	-0.727886	-0.0394883	0.0243197	-0.678544	NADH dehydrogenase (ubiquinone) activity
Afu6g08850	Afu6g08850	-0.0239686	-0.23752	0.827424	0.803455	0.383878	0.0593553	0.0840643	0.432732	aerobic respiration
Afu6g13140	Afu6g13140	-0.133542	-0.178741	-0.00616111	-0.139703	0.5419	0.1137	-0.0985055	0.371193	aerobic respiration	mitochondrial respiratory chain complex III	mitochondrial electron transport, ubiquinol to cytochrome c
Afu7g02560	Afu7g02560	-0.47117	0.119105	-0.635204	-1.10637	-0.425116	-0.0969617	-0.0218044	-0.382025	aerobic respiration	NADH dehydrogenase (ubiquinone) activity
Afu8g04610	Afu8g04610	-0.175735	-0.231507	1.64604	1.47031					aerobic respiration
AfuMt00001	AfuMt00001	-0.600329	-0.437572	-0.898062	-1.49839	-0.377167	0.0285692	0.109695	-0.404911	aerobic respiration	electron transporter, transferring electrons within CoQH2-cytochrome c reductase complex activity	contributes to ubiquinol-cytochrome-c reductase activity
AfuMt00020	AfuMt00020	0.222011	0.503574	0.143414	0.365425					ATP synthesis coupled electron transport	NADH dehydrogenase (ubiquinone) activity
AfuMt00050	AfuMt00050	0.873404	0.189118	1.1851	2.05851					NADH dehydrogenase (ubiquinone) activity
AfuMt00060	AfuMt00060	0.111964	-0.416652	0.549123	0.661088					aerobic respiration	mitochondrial electron transport, cytochrome c to oxygen	contributes to cytochrome-c oxidase activity
AfuMt00080	AfuMt00080	0.936279	-0.297393	-0.30598	0.630299					aerobic respiration	mitochondrial electron transport, cytochrome c to oxygen	contributes to cytochrome-c oxidase activity
AfuMt00110	AfuMt00110	2.31413	0.0365931	-0.15084	2.16329					NADH dehydrogenase (ubiquinone) activity
AfuMt00120	AfuMt00120	0.738807	0.0257568	0.25898	0.997787	-0.41821	-0.00868224	0.22033	-0.207289	contributes to cytochrome-c oxidase activity	mitochondrial respiratory chain complex III	mitochondrial electron transport, ubiquinol to cytochrome c
AfuMt00130	AfuMt00130	-0.0536517	0.966343							ATP synthesis coupled electron transport
AfuMt00140	AfuMt00140	-0.434542	-0.0901819	0.274966	-0.159576					ATP synthesis coupled electron transport	NADH dehydrogenase (ubiquinone) activity
AfuMt00150	AfuMt00150	0.0676533	0.94495	-1.19368	-1.12603	-0.228814	-0.114035	-0.0499049	-0.295718	ATP synthesis coupled electron transport	NADH dehydrogenase (ubiquinone) activity
	Background frqueny: 53/10130
	Up-regulated:	1/1107	0/347	9/2125	6/2420	0/122	0/17	0/3	0/108
	Significance:	NO	NO	NO	NO	NO	NO	NO	NO
	Down-regulated:	15/1383	0/339	3/2028	18/2344	7/95	0/0	0/0	7/105
	Significance:	YES	NO	NO	YES	YES	-	-	YES
	(Fisher"s exact test, p< 0.05)
Squalene - ergosterol pathway		Transcriptome data (log2FC)				Proteome data (log2FC)				AspGD description
GENE ID	Gene name	Iron depleted vs. control	H2O2 treated vs. control	Iron depleted - H2O2 treated vs. iron depleted	Iron depleted - H2O2 treated vs. control	Iron depleted vs. control	H2O2 treated vs. control	Iron depleted - H2O2 treated vs. iron depleted	Iron depleted - H2O2 treated vs. control
Afu1g03150	erg24A	2.28842	-0.502434	1.8299	4.11832	0.746732	0.1137	-0.0291463	0.628476	Putative c-14 sterol reductase with a predicted role in ergosterol biosynthesis; induced by exposure to artemisinin; SrbA-regulated during hypoxia
Afu1g03950	erg5	-0.278307	-0.33105	-0.887247	-1.16555	-0.0230917	-0.086201	-0.0724828	-0.0534591	Cytochrome P450 with a role in C-22 denaturation; sterol C22 desaturase; SrbA-regulated during hypoxia
Afu1g04720	erg2	0.251484	-0.391889	-2.0448	-1.79331	0.269575	-0.0409718	0	0.175453	C-8 sterol isomerase, involved in sterol biosynthesis; upregulated in 48h biofilm vs planktonic culture; SrbA-regulated during hypoxia
Afu1g05720	erg24B	1.26819	-0.781183	-1.86089	-0.592699	0.333282	0.0468403	-0.0664274	0.308297	Putative c-14 sterol reductase with a predicted role in ergosterol biosynthesis; repressed by exposure to artemisinin; SrbA-regulated during hypoxia
Afu1g07140	erg4B	-0.321242	-0.313142	-1.2548	-1.57605	-0.0996769	-0.106249	0.0114956	-0.0982356	Putative C-24(28) sterol reductase; SrbA-regulated during hypoxia
Afu1g11500	erg27	-0.542516	-0.703527	-0.718115	-1.26063					3-ketosteroid reductase; SrbA-regulated during hypoxia
Afu2g00320	erg3B	1.63997	-0.535517	1.54903	3.189					Putative sterol delta 5,6-desaturase with a predicted role in ergosterol biosynthesis; repressed by exposure to artemisinin; SrbA-regulated during hypoxia
Afu2g15030	erg26A	-0.456943	-0.274721	-1.20242	-1.65936	0.372629	-0.0262051	-0.0291463	0.19317	Putative C-3 sterol dehydrogenase/C-4 decarboxylase; SrbA-regulated during hypoxia
Afu2g17400	erg26B	2.53091	-0.438829	-0.0524241	2.47849					C-3 sterol dehydrogenase/C-4 decarboxylase family protein; SrbA-regulated during hypoxia
Afu4g03630	erg6	-0.517907	0.428717	-1.68254	-2.20045	-0.481265	-0.161653	-0.0603973	-0.554686	Putative sterol 24-C-methyltransferase with a predicted role in ergosterol biosynthesis; transcript downregulated in response to amphotericin B; induced by exposure to artemisinin; SrbA-regulated during hypoxia
Afu4g04820	erg25B	1.60486	0.0615178	0.395544	2.00041	0.163372	-0.0634092	0.318461	0.358913	Putative C-4 methyl sterol oxidase with a predicted role in ergosterol biosynthesis; SrbA-regulated during hypoxia
Afu4g06890	cyp51A	-1.13461	-0.0973973	0.146074	-0.988539	0.142977	0.0690147	-0.0380063	0.0964586	14-alpha sterol demethylase; commonly mutated in drug resistant isolates; putative ortholog of A. nidulans pdmA; transcript induced by exposure to fluconazole and voriconazole; SrbA-regulated during hypoxia
Afu4g12040	erg7B	-0.202035	0.261219	4.40599	4.20395					Putative oxidosqualene:lanosterol cyclase (OSLC) with a role in protostadienol biosynthesis; SrbA-regulated during hypoxia
Afu4g14770	erg7C	-3.63846	0.544885	-3.77111	-7.40958	-0.103815	0.0976108	-0.0203404	-0.0795301	Putative oxidosqualene:protostadienol cyclase (OSPC) which is involved in the biosynthesis of the antibiotic helvolic acid; SrbA-regulated during hypoxia
Afu5g04080	erg7A	-0.571981	-0.269533	-2.02271	-2.59469	0.312048	0.0579701	0.0690147	0.355745	Putative oxidosqualene:lanosterol cyclase (OSLC) with a role in protostadienol biosynthesis; SrbA-regulated during hypoxia
Afu5g07780	erg1	-1.11489	-0.12743	1.3357	0.220805	0.537196	0.0813396	-0.24127	0.316184	Putative squalene monooxygenase; higher expression in 48 h biofilm vs planktonic cells; SrbA-regulated during hypoxia
Afu5g14350	erg4A	0.478373	-0.167653	-1.911	-1.43263					C-24(28) sterol reductase; SrbA-regulated during hypoxia
Afu6g05140	erg3A	2.02416	-0.361568	0.814317	2.83848	0.891769	0.0482362	0.0799754	0.962043	Putative sterol delta 5,6-desaturase-like protein with similarity to Erg3; upregulated in 24h biofilm vs planktonic culture; SrbA-regulated during hypoxia
Afu7g03740	cyp51B	-0.433283	-0.112141	-0.64912	-1.0824	-0.43375	-0.0634092	-0.0923402	-0.504855	Putative 14-alpha demethylase with a predicted role in ergosterol biosynthesis; transcript upregulated in response to amphotericin B; SrbA-regulated during hypoxia
Afu8g01070	erg3C	0.779968	0.0732526	0.68534	1.46531					Putative C-5 sterol desaturase C-like protein; SrbA-regulated during hypoxia
Afu8g02440	erg25B	1.01082	-0.644444	1.60041	2.61122					Putative c-4 methyl sterol oxidase with a predicted role in ergosterol biosynthesis; repressed by exposure to artemisinin; SrbA-regulated during hypoxia
	Background frqueny: 21/10130
	Up-regulated:	7/1107	0/347	5/2125	8/2420	2/122	0/17	0/3	2/108
	Significance:	YES	NO	NO	NO	YES	NO	NO	YES
	Down-regulated:	3/1383	0/339	8/2028	10/2344	0/95	0/0	0/0	0/105
	Significance:	NO	NO	YES	YES	NO	-	-	NO
	(Fisher"s exact test, p< 0.05)
Cu2+ transport		Transcriptome data (log2FC)				Proteome data (log2FC)				GO term 1	GO term 2	GO term 3	GO term 4
GENE ID	Gene name	Iron depleted vs. control	H2O2 treated vs. control	Iron depleted - H2O2 treated vs. iron depleted	Iron depleted - H2O2 treated vs. control	Iron depleted vs. control	H2O2 treated vs. control	Iron depleted - H2O2 treated vs. iron depleted	Iron depleted - H2O2 treated vs. control
Afu1g08880	Afu1g08880	0.0769149	-0.0638963	-0.916482	-0.839567					copper ion transport
Afu1g17270	fre2	4.57189	-0.87685	-0.309298	4.26259					copper ion import
Afu2g03730	Afu2g03730	-4.36365	-0.950653	-0.481555	-4.8452					copper uptake transmembrane transporter activity	copper ion import across plasma membrane
Afu2g09700	Afu2g09700	-0.295139	-0.0296169	2.91286	2.61772	-0.455226	0.252173	0.227741	-0.30473	intracellular copper ion transport
Afu2g12080	Afu2g12080	-0.359323	0.269108	2.74767	2.38835					copper uptake transmembrane transporter activity	copper ion transmembrane transport
Afu3g03190	Afu3g03190	0.180767	0.332758	3.3278	3.50856					copper ion export
Afu3g07360	Afu3g07360	-0.763722	-0.60792	1.00106	0.237342	-0.145048	-0.0558912	0.0676387	-0.0499206	copper ion transport
Afu3g07690	Afu3g07690	-1.09292	-0.367213	1.57635	0.483435					intracellular copper ion transport
Afu3g08180	Afu3g08180	0.171519	0.245171	-0.227124	-0.0556046					copper uptake transmembrane transporter activity	copper ion import	copper ion transmembrane transport	intracellular copper ion transport
Afu3g12740	Afu3g12740	-1.75591	-1.56812	2.48586	0.729954					copper-exporting ATPase activity	copper ion transport
Afu3g13660	Afu3g13660	-6.34913	-1.74611	-2.66751	-9.01664					copper ion transmembrane transporter activity	copper ion transmembrane transport
Afu4g10990	Afu4g10990	-0.0389981	0.321001	-0.229271	-0.268269					copper ion transport
Afu4g12620	ctpA	-0.867012	0.301761	0.854491	-0.0125206					copper ion export
Afu5g01520	Afu5g01520	0.447604	-0.522464	1.28884	1.73645					copper ion export
Afu6g02170	Afu6g02170	1.7366	0.0955351	-3.61711	-1.88051					copper ion import
Afu6g02810	Afu6g02810	-1.14956	0.355134	-3.25267	-4.40222					copper ion transmembrane transporter activity	copper ion transmembrane transport
Afu8g01310	Afu8g01310	-7.29324	-1.7211	-1.09669	-8.38993					copper ion import
Afu8g01320	Afu8g01320	-5.95081	-2.2898	0.411574	-5.53924					copper ion transmembrane transporter activity	copper ion transmembrane transport
	Background frqueny: 18/10130
	Up-regulated:	2/1107	0/347	7/2125	5/2420	0/122	0/17	0/3	0/108
	Significance:	NO	NO	NO	NO	NO	NO	NO	NO
	Down-regulated:	6/1383	4/339	3/2028	5/2344	0/95	0/0	0/0	0/105
	Significance:	YES	YES	NO	NO	NO	-	-	NO
	(Fisher"s exact test, p< 0.05)
Zn2+ transport		Transcriptome data (log2FC)				Proteome data (log2FC)				GO term 1	GO term 2	GO term 3	GO term 4
GENE ID	Gene name	Iron depleted vs. control	H2O2 treated vs. control	Iron depleted - H2O2 treated vs. iron depleted	Iron depleted - H2O2 treated vs. control	Iron depleted vs. control	H2O2 treated vs. control	Iron depleted - H2O2 treated vs. iron depleted	Iron depleted - H2O2 treated vs. control
Afu1g01550	zrfA	1.46127	0.69799	0.191909	1.65318					zinc II ion transmembrane transport	high-affinity zinc II ion transport	high-affinity zinc II ion transmembrane import
Afu1g10080	zafA	-1.26024	-0.00592977	-0.946345	-2.20658					cellular zinc ion homeostasis
Afu1g12090	Afu1g12090	0.261991	0.0723229	-0.263205	-0.00121368					zinc II ion transmembrane transport
Afu2g01460	Afu2g01460	-0.131573	-0.0300487	-2.35171	-2.48329	-0.0475812	0.0114956	-0.0247367	-0.0607235	zinc II ion transport
Afu2g03860	zrfB	-4.97532	-2.32318	-0.0133299	-4.98865					zinc II ion transport	zinc II ion transmembrane transport	low-affinity zinc II ion transport
Afu4g09560	zrfC	-3.34195	0.331428	-1.13015	-4.4721					zinc II ion transport	zinc II ion transmembrane transport	zinc ion homeostasis
Afu4g09580	aspf2	-3.59984	0.25685	-0.87469	-4.47453					zinc ion homeostasis
Afu6g00470	zrfD	-1.01687	0.183122	0.33617	-0.680701					zinc II ion transport
Afu7g06570	zrcA	4.31985	0.645256	3.47021	7.79006					zinc II ion transmembrane transport
	Background frqueny: 9/10130
	Up-regulated:	2/1107	0/347	1/2125	2/2420	0/122	0/17	0/3	0/108
	Significance:	NO	NO	NO	NO	NO	NO	NO	NO
	Down-regulated:	5/1383	1/339	2/2028	5/2344	0/95	0/0	0/0	0/105
	Significance:	YES	NO	NO	YES	NO	-	-	NO
	(Fisher"s exact test, p< 0.05)
Drug transmembrane transport		Transcriptome data (log2FC)				Proteome data (log2FC)				GO term
GENE ID	Gene name	Iron depleted vs. control	H2O2 treated vs. control	Iron depleted - H2O2 treated vs. iron depleted	Iron depleted - H2O2 treated vs. control	Iron depleted vs. control	H2O2 treated vs. control	Iron depleted - H2O2 treated vs. iron depleted	Iron depleted - H2O2 treated vs. control
Afu1g10390	abcB	1.32432	-0.376945	-1.06261	0.261706	0.859897	0.163499	-0.0144996	0.827926	transporter activity
Afu1g12690	mdr4	4.37388	-0.222643	-1.00143	3.37245					transmembrane transport
Afu1g14330	abcC	0.400141	0.34113	-1.83516	-1.43502	0.203371	-0.0320936	0.0867838	0.321072	drug export
Afu2g09860	AFUA_2G09860	-0.272677	0.663719	-0.446609	-0.719286					drug transmembrane transporter activity
Afu2g14980	AFUA_2G14980	0.32235	-0.0998871	1.02363	1.34598					azole transmembrane transporter activity
Afu2g15130	abcA	0.561197	0.120986	0.586859	1.14806					drug export
Afu3g01400	AFUA_3G01400	0.416865	1.04395	-3.1449	-2.72803	0.469975	0.22404	0.279768	0.745782	drug transmembrane transport
Afu3g03190	AFUA_3G03190	0.180767	0.332758	3.3278	3.50856					drug transmembrane transport
Afu3g03500	mdr3	-0.119305	0.183712	1.03314	0.913839					transmembrane transport
Afu4g07760	AFUA_4G07760	0.320551	0.27501	1.21649	1.53704					azole transmembrane transporter activity
Afu4g09150	AFUA_4G09150	-0.649298	0.287735	-1.84177	-2.49107					xenobiotic-transporting ATPase activity
Afu4g10000	mdr2	-0.00529369	0.0309429	-0.0425255	-0.0478192	0.213534	0.0328061	-0.077041	0.156843	oligopeptide export from mitochondrion
Afu4g13660	AFUA_4G13660	0.863819	-0.367506	-1.60422	-0.740399					drug transmembrane transport
Afu5g01520	AFUA_5G01520	0.447604	-0.522464	1.28884	1.73645					drug transmembrane transport
Afu5g01630	AFUA_5G01630	-0.176727	-0.444848	1.87209	1.69536					drug transmembrane transport
Afu5g02790	AFUA_5G02790	0.286371	-0.265655	-2.09584	-1.80947	-0.0175673	0.0243197	-0.0709665	-0.150326	azole transmembrane transporter activity
Afu5g06070	mdr1	1.26239	1.10891	-1.00431	0.258075					drug transmembrane transport
Afu5g09300	AFUA_5G09300	0.970044	0.278043	0.397711	1.36775					azole transmembrane transporter activity
Afu5g13170	AFUA_5G13170	2.8516	0.141046	-1.55896	1.29264					drug transmembrane transport
Afu6g03080	AFUA_6G03080	1.42967	0.175021	-0.0489787	1.38069					xenobiotic-transporting ATPase activity
Afu6g03470	abcD	-1.00411	-0.170508	-0.19011	-1.19422					transmembrane transport
Afu6g04360	atrF	1.16735	0.908846	1.25349	2.42084					cellular response to drug
Afu6g11140	AFUA_6G11140	1.05781	0.374096	-0.252148	0.805659					drug transmembrane transport
Afu6g13190	AFUA_6G13190	0.685362	0.602341	1.18706	1.87242					drug transmembrane transporter activity
Afu7g00480	abcE	1.82929	0.105438	-1.20261	0.626678	0.251468	0.0976108	0.041243	0.258891	transmembrane transport
	Background frqueny: 25/10130
	Up-regulated:	8/1107	2/347	7/2125	12/2420	1/122	0/17	0/3	1/108
	Significance:	YES	NO	NO	YES	NO	NO	NO	NO
	Down-regulated:	1/1383	0/339	10/2028	5/2344	0/95	0/0	0/0	0/105
	Significance:	NO	NO	YES	NO	NO	-	-	NO
	(Fisher"s exact test, p< 0.05)
Transcription factors		Transcriptome data (log2FC)				Proteome data (log2FC)				GO term
GENE ID	Gene name	Iron depleted vs. control	H2O2 treated vs. control	Iron depleted - H2O2 treated vs. iron depleted	Iron depleted - H2O2 treated vs. control	Iron depleted vs. control	H2O2 treated vs. control	Iron depleted - H2O2 treated vs. iron depleted	Iron depleted - H2O2 treated vs. control
Afu1g00410	farB2	-1.04473	0.166814	1.87241	0.827683					RNA polymerase II transcription factor activity, sequence-specific DNA binding
Afu1g01240	Afu1g01240	0.661624	0.103107	-1.55492	-0.893299					RNA polymerase II transcription factor activity, sequence-specific DNA binding
Afu1g01340	Afu1g01340	1.01699	0.100955	0.488335	1.50532					RNA polymerase II transcription factor activity, sequence-specific DNA binding
Afu1g01590	Afu1g01590	-0.085208	0.115429	-0.178409	-0.263617					RNA polymerase II transcription factor activity, sequence-specific DNA binding
Afu1g01650	Afu1g01650	-0.120149	-0.295154	-1.79472	-1.91487					RNA polymerase II transcription factor activity, sequence-specific DNA binding
Afu1g01850	Afu1g01850	-0.207542	0.524358	1.63104	1.4235					RNA polymerase II transcription factor activity, sequence-specific DNA binding
Afu1g01960	Afu1g01960	1.17291	0.514989	-0.348157	0.824749					RNA polymerase II transcription factor activity, sequence-specific DNA binding
Afu1g02590	Afu1g02590	0.402254	0.188254	0.0198556	0.42211					transcription factor activity, RNA polymerase I CORE element sequence-specific binding
Afu1g03195	Afu1g03195	2.74022	0.277121	1.69574	4.43596					RNA polymerase II transcription factor activity, sequence-specific DNA binding
Afu1g03775	Afu1g03775	-0.186848	0.212381	-2.20898	-2.39583					RNA polymerase II transcription factor activity, sequence-specific DNA binding
Afu1g03800	Afu1g03800	1.27139	-0.824883	3.49681	4.76819	-0.0667307	0.0962357	0.231095	0.0897766	RNA polymerase II transcription factor activity, sequence-specific DNA binding
Afu1g03840	Afu1g03840	-0.223788	-0.165631	-0.204035	-0.427823	0.182216	0.0972278	-0.0508537	0.161744	transcription factor activity, sequence-specific DNA binding
Afu1g03860	Afu1g03860	0.111416	-0.0346054	-0.250083	-0.138667					RNA polymerase II transcription factor activity, sequence-specific DNA binding
Afu1g04062	Afu1g04062	0.680212	0.0172998	-1.07525	-0.395037					transcription factor activity, RNA polymerase II core promoter sequence-specific
Afu1g04140	Afu1g04140	-0.354745	-0.0317262	-0.467299	-0.822044					RNA polymerase II transcription factor activity, sequence-specific DNA binding
Afu1g04830	abaA	-0.26824	0.44538	-0.467059	-0.735299					transcription factor activity, sequence-specific DNA binding
Afu1g05240	Afu1g05240	-0.853185	-0.467329	2.56575	1.71257	-0.0924025	0.0403822	0.0714107	-0.0464052	transcription factor activity, sequence-specific DNA binding
Afu1g05740	Afu1g05740	-1.20996	-0.0340588	0.933473	-0.276484					RNA polymerase II transcription factor activity, sequence-specific DNA binding
Afu1g05750	Afu1g05750	0.282004	0.0565695	1.81743	2.09943					transcription factor activity, sequence-specific DNA binding
Afu1g06330	Afu1g06330	-0.686387	-0.507031	-0.810348	-1.49674	0.137126	0.032472	-0.0208906	0.120343	transcription factor activity, sequence-specific DNA binding
Afu1g06540	Afu1g06540	0.734062	0.204358	-0.966183	-0.232121					RNA polymerase II transcription factor activity, sequence-specific DNA binding
Afu1g08767	Afu1g08767	-0.0929579	-0.0965864	-0.346548	-0.439506	0.18406	-0.00492028	-0.10561	0.0543368	RNA polymerase II transcription factor activity, sequence-specific DNA binding
Afu1g09190	Afu1g09190	0.71164	0.347992	1.88372	2.59536					RNA polymerase II transcription factor activity, sequence-specific DNA binding
Afu1g10470	Afu1g10470	-0.136061	0.0869721	1.47821	1.34215					RNA polymerase II transcription factor activity, sequence-specific DNA binding
Afu1g10580	Afu1g10580	0.0780186	0.175497	-1.4307	-1.35268					transcription factor activity, sequence-specific DNA binding
Afu1g10660	Afu1g10660	0.819206	0.104485	-0.34444	0.474765					RNA polymerase II transcription factor activity, sequence-specific DNA binding
Afu1g11000	Afu1g11000	0.564673	0.330106	0.760191	1.32486					RNA polymerase II transcription factor activity, sequence-specific DNA binding
Afu1g11290	Afu1g11290	1.62027	1.29651	-1.2581	0.362167					RNA polymerase II transcription factor activity, sequence-specific DNA binding
Afu1g11520	Afu1g11520	0.360167	0.0628422	-0.272098	0.088069					RNA polymerase II transcription factor activity, sequence-specific DNA binding
Afu1g11620	Afu1g11620	0.851675	0.223722	-0.399326	0.452349					RNA polymerase II transcription factor activity, sequence-specific DNA binding
Afu1g13190	Afu1g13190	0.362348	0.307531	-1.63487	-1.27252					transcription factor activity, sequence-specific DNA binding
Afu1g13310	Afu1g13310	0.729518	0.392764	1.30193	2.03145					transcription factor activity, sequence-specific DNA binding
Afu1g13510	facB	-2.6751	-0.0205218	-0.272892	-2.94799					RNA polymerase II transcription factor activity, sequence-specific DNA binding
Afu1g14280	Afu1g14280	-0.0801273	-0.578544	-0.0398705	-0.119998	0.0723455	0.0796705	0.151104	0.36128	RNA polymerase II transcription factor activity, sequence-specific DNA binding
Afu1g14360	Afu1g14360	-0.572499	0.324377	-0.9889	-1.5614					RNA polymerase II transcription factor activity, sequence-specific DNA binding
Afu1g14860	Afu1g14860	2.2747	0.58786	-1.01712	1.25758					transcription factor activity, sequence-specific DNA binding
Afu1g14945	Afu1g14945	1.96088	0.338526	-0.558457	1.40242					RNA polymerase II transcription factor activity, sequence-specific DNA binding
Afu1g15370	Afu1g15370	0.454385	0.0444677	0.713491	1.16788					RNA polymerase II transcription factor activity, sequence-specific DNA binding
Afu1g15470	Afu1g15470	-0.271605	-0.443055	-0.631024	-0.90263					RNA polymerase II transcription factor activity, sequence-specific DNA binding
Afu1g15550	Afu1g15550	3.49581	0.0682826	-0.508202	2.9876					transcription factor activity, sequence-specific DNA binding
Afu1g15680	Afu1g15680	0.0998072	0.216207	-1.9515	-1.85169					RNA polymerase II transcription factor activity, sequence-specific DNA binding
Afu1g15850	Afu1g15850	0.580648	0.703361	0.684798	1.26545					RNA polymerase II transcription factor activity, sequence-specific DNA binding
Afu1g15910	Afu1g15910	1.88439	1.39588	-1.85343	0.0309578					RNA polymerase II transcription factor activity, sequence-specific DNA binding
Afu1g16160	Afu1g16160	1.62936	0.282085	-1.49957	0.129789					RNA polymerase II transcription factor activity, sequence-specific DNA binding
Afu1g16410	Afu1g16410	0.680921	0.101379	-1.21011	-0.529186					RNA polymerase II transcription factor activity, sequence-specific DNA binding
Afu1g16460	Afu1g16460	-0.0497679	-0.349343	-0.311307	-0.361075					transcription factor activity, sequence-specific DNA binding
Afu1g16590	brlA	-3.35358	0.158119	-1.88929	-5.24287					transcription factor activity, sequence-specific DNA binding
Afu1g16830	Afu1g16830	0.118634	0.23646	0.871168	0.989802					transcriptional activator activity, RNA polymerase II core promoter proximal region sequence-specific binding
Afu1g17150	Afu1g17150	2.18602	0.0984113	-1.53836	0.647668					RNA polymerase II transcription factor activity, sequence-specific DNA binding
Afu1g17360	atfC	0.111653	-0.144465	0.162915	0.274568					transcription factor activity, sequence-specific DNA binding
Afu1g17460	Afu1g17460	-0.200708	0.361614	-0.879621	-1.08033					RNA polymerase II transcription factor activity, sequence-specific DNA binding
Afu1g17640	Afu1g17640	0.306114	0.0493506	2.63014	2.93625					RNA polymerase II transcription factor activity, sequence-specific DNA binding
Afu1g17710	Afu1g17710	1.20357	-1.69101	-2.88538	-1.68181					RNA polymerase II transcription factor activity, sequence-specific DNA binding
Afu2g00100	Afu2g00100	0.000742606	0.0326308	-1.42436	-1.42361					RNA polymerase II transcription factor activity, sequence-specific DNA binding
Afu2g00360	Afu2g00360	0.225747	0.162928	0.828512	1.05426					RNA polymerase II transcription factor activity, sequence-specific DNA binding
Afu2g00470	Afu2g00470	-1.13373	-0.439633	2.65986	1.52613					RNA polymerase II transcription factor activity, sequence-specific DNA binding
Afu2g00880	Afu2g00880	1.00275	-0.178759	2.7242	3.72694					RNA polymerase II transcription factor activity, sequence-specific DNA binding
Afu2g01190	Afu2g01190	0.786527	-0.304472	-1.58998	-0.803458					transcription factor activity, sequence-specific DNA binding
Afu2g01260	srbA	0.681779	-0.344096	0.178623	0.860401					transcriptional repressor activity, RNA polymerase II core promoter proximal region sequence-specific binding
Afu2g01900	Afu2g01900	0.443059	-0.038322	1.99925	2.44231	-0.0242983	0.00515016	-0.0249083	-0.0724333	transcription factor activity, RNA polymerase II transcription factor binding
Afu2g02540	rsmA	0.728553	0.140403	-0.162949	0.565604					transcription factor activity, sequence-specific DNA binding
Afu2g02690	Afu2g02690	1.02081	0.262119	-0.134354	0.886458	0.2034	0.0554311	-0.114597	0.0931232	RNA polymerase II transcription factor activity, sequence-specific DNA binding
Afu2g03050	Afu2g03050	-0.555781	-0.280612	-1.35955	-1.91533					transcription factor activity, sequence-specific DNA binding
Afu2g03180	Afu2g03180	-0.485014	-0.799972	-0.471314	-0.956327					RNA polymerase II transcription factor activity, sequence-specific DNA binding
Afu2g03430	Afu2g03430	0.332812	-0.0712171	-1.15906	-0.826243					RNA polymerase II transcription factor activity, sequence-specific DNA binding
Afu2g03460	Afu2g03460	1.24322	-0.110158	1.71443	2.95765					transcriptional repressor activity, RNA polymerase II core promoter proximal region sequence-specific binding
Afu2g04150	Afu2g04150	1.74247	0.522831	-0.0167912	1.72568					RNA polymerase II transcription factor activity, sequence-specific DNA binding
Afu2g04510	Afu2g04510	0.557551	-0.0886497	-0.567807	-0.0102554					RNA polymerase II transcription factor activity, sequence-specific DNA binding
Afu2g04600	Afu2g04600	0.0389435	-0.0921445	0.906534	0.945478					RNA polymerase II transcription factor activity, sequence-specific DNA binding
Afu2g05180	Afu2g05180	5.8231	1.44877	-2.03237	3.79073					transcription factor activity, sequence-specific DNA binding
Afu2g05310	Afu2g05310	-2.35104	-0.570717	-1.14513	-3.49617					RNA polymerase II transcription factor activity, sequence-specific DNA binding
Afu2g05360	Afu2g05360	0.0558364	0.164385	-0.948009	-0.892173					RNA polymerase II transcription factor activity, sequence-specific DNA binding
Afu2g05380	Afu2g05380	-0.855029	0.265117	1.50396	0.648934					RNA polymerase II transcription factor activity, sequence-specific DNA binding
Afu2g05830	acuK	-0.482204	-0.25727	-1.14594	-1.62814					transcriptional repressor activity, RNA polymerase II core promoter proximal region sequence-specific binding
Afu2g07480	Afu2g07480	-0.58664	0.253687	-1.08018	-1.66682					RNA polymerase II transcription factor activity, sequence-specific DNA binding
Afu2g07900	stuA	-0.175085	-0.334763	-1.22558	-1.40066	0.220704	-0.0318063	-0.156406	0.0509294	transcription factor activity, sequence-specific DNA binding
Afu2g08040	Afu2g08040	-0.386534	-0.0620151	-1.46416	-1.8507	0.03341	-0.0366847	0.0629954	0.116106	RNA polymerase II transcription factor activity, sequence-specific DNA binding
Afu2g08240	Afu2g08240	1.87924	0.101371	-0.859	1.02024					RNA polymerase II transcription factor activity, sequence-specific DNA binding
Afu2g09330	Afu2g09330	-1.56818	-0.528053	-0.010892	-1.57907					RNA polymerase II transcription factor activity, sequence-specific DNA binding
Afu2g09360	Afu2g09360	0.19009	0.104737	-2.27694	-2.08685					RNA polymerase II transcription factor activity, sequence-specific DNA binding
Afu2g09830	Afu2g09830	-0.343388	-0.0941652	0.314206	-0.0291824	0.0106609	-0.0499983	-0.0129026	0.00564971	transcription factor activity, sequence-specific DNA binding
Afu2g10400	Afu2g10400	0.432509	0.168601	-0.771263	-0.338754					RNA polymerase II transcription factor activity, sequence-specific DNA binding
Afu2g10850	Afu2g10850	0.506218	-0.378533	-0.914721	-0.408503	-0.0542953	0.0611186	-0.180348	-0.239048	RNA polymerase II transcription factor activity, sequence-specific DNA binding
Afu2g11000	Afu2g11000	-0.156089	-0.0466443	-0.43639	-0.592479	0.104823	-0.000441841	0.0580379	0.141259	transcription factor activity, RNA polymerase II core promoter sequence-specific
Afu2g11460	Afu2g11460	-0.490259	-0.235914	0.656441	0.166182					RNA polymerase II transcription factor activity, sequence-specific DNA binding
Afu2g11780	Afu2g11780	-0.310795	-0.39815	-1.72899	-2.03979	0.0125353	-0.0676305	-0.0753241	-0.0741684	transcription factor activity, sequence-specific DNA binding
Afu2g12330	acuM	0.0135398	0.146112	0.0194622	0.033002					transcriptional activator activity, RNA polymerase II core promoter proximal region sequence-specific binding
Afu2g13380	Afu2g13380	0.388479	-0.0813817	-1.49151	-1.10303					RNA polymerase II transcription factor activity, sequence-specific DNA binding
Afu2g14120	Afu2g14120	-1.63927	-1.76001	-0.66474	-2.30401					RNA polymerase II transcription factor activity, sequence-specific DNA binding
Afu2g14350	Afu2g14350	1.05016	0.252234	1.40135	2.45151					transcription factor activity, sequence-specific DNA binding
Afu2g14680	flbB	0.0355152	-0.34055	-1.54967	-1.51416					transcription factor activity, sequence-specific DNA binding
Afu2g14720	hapB	-0.231329	-0.41054	0.659153	0.427824	0.0870946	0.044209	0.0453168	0.167731	transcription factor activity, sequence-specific DNA binding
Afu2g15255	Afu2g15255	0.579794	0.470604	-0.760382	-0.180588					RNA polymerase II transcription factor activity, sequence-specific DNA binding
Afu2g15340	Afu2g15340	-0.853649	0.195936	0.672976	-0.180673					RNA polymerase II transcription factor activity, sequence-specific DNA binding
Afu2g15620	Afu2g15620	0.513032	-0.016335	-0.681588	-0.168556					RNA polymerase II transcription factor activity, sequence-specific DNA binding
Afu2g16160	Afu2g16160	0.662535	-0.0795928	-0.102711	0.559824					RNA polymerase II transcription factor activity, sequence-specific DNA binding
Afu2g16310	Afu2g16310	-0.3442	-0.227082	0.673962	0.329762					RNA polymerase II transcription factor activity, sequence-specific DNA binding
Afu2g17800	Afu2g17800	0.0823833	0.346251	1.14669	1.22907					RNA polymerase II transcription factor activity, sequence-specific DNA binding
Afu2g17860	Afu2g17860	-0.193109	-0.258853	-1.4765	-1.66961					RNA polymerase II transcription factor activity, sequence-specific DNA binding
Afu2g17880	Afu2g17880	0.439998	0.433568	-3.24685	-2.80685					RNA polymerase II transcription factor activity, sequence-specific DNA binding
Afu3g00210	Afu3g00210	-0.193163	-0.278215	-1.17183	-1.365					RNA polymerase II transcription factor activity, sequence-specific DNA binding
Afu3g00490	Afu3g00490	0.245236	-0.165414	1.31557	1.56081					RNA polymerase II transcription factor activity, sequence-specific DNA binding
Afu3g00690	Afu3g00690	0.765355	0.744414	-3.60632	-2.84097					transcriptional activator activity, RNA polymerase II core promoter proximal region sequence-specific binding
Afu3g00930	Afu3g00930	0.0909162	-0.223878	1.1366	1.22752					RNA polymerase II transcription factor activity, sequence-specific DNA binding
Afu3g01040	Afu3g01040	0.0913894	0.104317	0.592572	0.683961					RNA polymerase II transcription factor activity, sequence-specific DNA binding
Afu3g01510	Afu3g01510	1.6339	0.766203	-1.62571	0.00818555					RNA polymerase II transcription factor activity, sequence-specific DNA binding
Afu3g01640	Afu3g01640	0.833178	0.201695	-0.882123	-0.048945					RNA polymerase II transcription factor activity, sequence-specific DNA binding
Afu3g01880	Afu3g01880	0.232481	-0.28206	-2.24419	-2.01171					RNA polymerase II transcription factor activity, sequence-specific DNA binding
Afu3g01980	Afu3g01980	0.243018	-0.0185741	-1.1408	-0.897778					RNA polymerase II transcription factor activity, sequence-specific DNA binding
Afu3g02160	Afu3g02160	2.05727	0.19302	-1.38907	0.668203					RNA polymerase II transcription factor activity, sequence-specific DNA binding
Afu3g02210	Afu3g02210	0.687845	0.267731	-0.933234	-0.245389					RNA polymerase II transcription factor activity, sequence-specific DNA binding
Afu3g02480	Afu3g02480	0.308732	-0.0343785	-0.226541	0.0821913					RNA polymerase II transcription factor activity, sequence-specific DNA binding
Afu3g02590	Afu3g02590	-0.928541	0.157957	0.432197	-0.496343					RNA polymerase II transcription factor activity, sequence-specific DNA binding
Afu3g02680	Afu3g02680	1.75274	0.261057	-1.07451	0.678227					RNA polymerase II transcription factor activity, sequence-specific DNA binding
Afu3g02750	Afu3g02750	1.74917	0.0950544	-1.88392	-0.134747					RNA polymerase II transcription factor activity, sequence-specific DNA binding
Afu3g02920	Afu3g02920	-0.075389	0.107241	1.68079	1.6054					RNA polymerase II transcription factor activity, sequence-specific DNA binding
Afu3g03230	Afu3g03230	0.627474	-0.0513858	4.2404	4.86788					transcription factor activity, sequence-specific DNA binding
Afu3g03315	Afu3g03315	-1.26647	-0.309965	0.628313	-0.638156					transcriptional activator activity, RNA polymerase II core promoter proximal region sequence-specific binding
Afu3g03900	Afu3g03900	1.44866	1.26431	3.10275	4.55142					RNA polymerase II transcription factor activity, sequence-specific DNA binding
Afu3g03920	Afu3g03920	1.6656	0.419996	-1.7823	-0.116707					RNA polymerase II transcription factor activity, sequence-specific DNA binding
Afu3g04040	Afu3g04040	-0.160221	-0.697182	-0.910237	-1.07046					RNA polymerase II transcription factor activity, sequence-specific DNA binding
Afu3g04070	hacA	-0.280424	0.0739531	0.925015	0.644591					transcription factor activity, sequence-specific DNA binding
Afu3g05760	Afu3g05760	-0.986678	-0.271164	0.723735	-0.262943					RNA polymerase II transcription factor activity, sequence-specific DNA binding
Afu3g05780	lreA	-0.0962664	-0.157663	0.910923	0.814657					transcription factor activity, sequence-specific DNA binding
Afu3g06050	Afu3g06050	-0.289297	0.0724971	0.438071	0.148774					RNA polymerase II transcription factor activity, sequence-specific DNA binding
Afu3g06290	Afu3g06290	0.89625	0.246345	3.12861	4.02486					RNA polymerase II transcription factor activity, sequence-specific DNA binding
Afu3g06740	Afu3g06740	0.0571996	0.163221	-0.793135	-0.735935					transcriptional activator activity, RNA polymerase II core promoter proximal region sequence-specific binding
Afu3g08050	Afu3g08050	0.376136	0.718564	-1.52759	-1.15146					RNA polymerase II transcription factor activity, sequence-specific DNA binding
Afu3g09130	Afu3g09130	0.69974	0.134272	-1.50472	-0.804978					RNA polymerase II transcription factor activity, sequence-specific DNA binding
Afu3g09670	Afu3g09670	-0.341681	-0.159299	-0.906335	-1.24802					RNA polymerase II transcription factor activity, sequence-specific DNA binding
Afu3g10030	Afu3g10030	0.328886	-0.225831	0.643231	0.972117					transcription factor activity, sequence-specific DNA binding
Afu3g10120	Afu3g10120	0.266626	0.0810709	1.56589	1.83251	0.281761	0.0342999	-0.107652	0.186362	transcription factor activity, RNA polymerase II core promoter sequence-specific
Afu3g10160	Afu3g10160	0.541153	0.219825	0.191285	0.732438					RNA polymerase II transcription factor activity, sequence-specific DNA binding
Afu3g10560	Afu3g10560	-0.134967	0.293009	-1.833	-1.96797					RNA polymerase II transcription factor activity, sequence-specific DNA binding
Afu3g10930	Afu3g10930	0.680828	-0.15563	0.475254	1.15608					transcription factor activity, sequence-specific DNA binding
Afu3g11330	atfA	-1.03476	-0.270797	2.2492	1.21444	0.269079	0.0587798	0.159379	0.425071	transcription factor activity, sequence-specific DNA binding
Afu3g11960	Afu3g11960	-0.897867	0.141932	2.45162	1.55375					transcriptional repressor activity, RNA polymerase II core promoter proximal region sequence-specific binding
Afu3g11990	Afu3g11990	0.660352	0.128211	0.856456	1.51681	0.241059	0.0366972	-0.0228878	0.168677	RNA polymerase II transcription factor activity, sequence-specific DNA binding
Afu3g12160	Afu3g12160	-0.0228692	0.148415	0.171945	0.149076					transcription factor activity, sequence-specific DNA binding
Afu3g12180	Afu3g12180	-1.99395	-0.699166	-0.756827	-2.75078					RNA polymerase II transcription factor activity, sequence-specific DNA binding
Afu3g12660	Afu3g12660	0.640879	0.224845	0.4291	1.06998					RNA polymerase II transcription factor activity, sequence-specific DNA binding
Afu3g12780	Afu3g12780	0.660616	0.266797	-1.05002	-0.389402					RNA polymerase II transcription factor activity, sequence-specific DNA binding
Afu3g12890	hasA	1.36511	0.71	0.573139	1.93824					RNA polymerase II transcription factor activity, sequence-specific DNA binding
Afu3g12940	hasF	-0.0239427	0.123485	0.646382	0.622439	0.049949	0.0752593	0.0696234	0.172002	RNA polymerase II transcription factor activity, sequence-specific DNA binding
Afu3g13600	Afu3g13600	0.802652	-0.244709	2.89277	3.69542					RNA polymerase II transcription factor activity, sequence-specific DNA binding
Afu3g13870	nsdD	-0.822568	0.120025	0.336205	-0.486363					transcription factor activity, sequence-specific DNA binding
Afu3g13920	Afu3g13920	0.447061	0.799775	-0.337228	0.109833					transcriptional activator activity, RNA polymerase II core promoter proximal region sequence-specific binding
Afu3g14840	Afu3g14840	0.777094	0.11334	-1.31869	-0.541591					RNA polymerase II transcription factor activity, sequence-specific DNA binding
Afu3g15290	Afu3g15290	-0.389734	2.60345	-3.14807	-3.5378					RNA polymerase II transcription factor activity, sequence-specific DNA binding
Afu4g00710	Afu4g00710	2.74293	0.760751	1.48357	4.2265					RNA polymerase II transcription factor activity, sequence-specific DNA binding
Afu4g01010	Afu4g01010	0.277634	0.214216	0.134434	0.412069					RNA polymerase II transcription factor activity, sequence-specific DNA binding
Afu4g01105	Afu4g01105	0.041476	0.729172	0.899346	0.940822					RNA polymerase II transcription factor activity, sequence-specific DNA binding
Afu4g01322	Afu4g01322	-1.15342	-0.360585	0.178703	-0.974717					RNA polymerase II transcription factor activity, sequence-specific DNA binding
Afu4g01392	Afu4g01392	0.613902	0.657788	-0.499112	0.11479	0.0469244	-0.0375254	-0.274505	-0.22222	RNA polymerase II transcription factor activity, sequence-specific DNA binding
Afu4g01470	Afu4g01470	-1.3547	2.11932	1.08551	-0.269194					RNA polymerase II transcription factor activity, sequence-specific DNA binding
Afu4g01510	Afu4g01510	-0.0107036	0.388379	0.153572	0.142868					RNA polymerase II transcription factor activity, sequence-specific DNA binding
Afu4g02940	Afu4g02940	-0.993957	-0.426743	1.77533	0.781377	-0.421322	-0.00044725	0.105664	-0.275178	transcription factor activity, sequence-specific DNA binding
Afu4g03310	Afu4g03310	0.935195	0.426667	1.04064	1.97584					RNA polymerase II transcription factor activity, sequence-specific DNA binding
Afu4g03430	Afu4g03430	-1.27356	-0.597492	1.34052	0.066962					RNA polymerase II transcription factor activity, sequence-specific DNA binding
Afu4g03670	Afu4g03670	0.159993	0.397905	-1.83225	-1.67225					RNA polymerase II transcription factor activity, sequence-specific DNA binding
Afu4g04320	Afu4g04320	3.55751	0.371696	-1.15434	2.40317					transcription factor activity, sequence-specific DNA binding
Afu4g04502	Afu4g04502	0.45275	-0.292426	0.8442	1.29695	-0.282287	-0.0543501	0.208782	-0.208536	transcription factor activity, sequence-specific DNA binding
Afu4g06170	Afu4g06170	1.57402	0.794008	-1.75697	-0.18295					transcription factor activity, sequence-specific DNA binding
Afu4g06530	metR	-0.351528	-0.0421032	1.25154	0.900012					transcription factor activity, sequence-specific DNA binding
Afu4g07790	Afu4g07790	0.479535	0.18638	-2.03064	-1.5511					RNA polymerase II transcription factor activity, sequence-specific DNA binding
Afu4g07900	Afu4g07900	0.759714	0.0755557	-2.42912	-1.66941					RNA polymerase II transcription factor activity, sequence-specific DNA binding
Afu4g09710	rosA	3.08515	-0.883692	-0.632512	2.45264					RNA polymerase II transcription factor activity, sequence-specific DNA binding
Afu4g10110	htfA	-0.440625	1.10893	0.832993	0.392368					transcription factor activity, sequence-specific DNA binding
Afu4g10120	prtT	-2.72487	-0.294413	-2.52307	-5.24793					transcriptional activator activity, RNA polymerase II core promoter proximal region sequence-specific binding
Afu4g10160	Afu4g10160	-1.83439	-0.0557071	-2.26627	-4.10066					RNA polymerase II transcription factor activity, sequence-specific DNA binding
Afu4g10220	Afu4g10220	-0.106522	-0.308626	-1.27004	-1.37656					transcription factor activity, sequence-specific DNA binding
Afu4g11850	Afu4g11850	-0.115535	-0.0759521	-0.372981	-0.488516	0.427792	-0.00342658	-0.0682462	0.29353	RNA polymerase II transcription factor activity, sequence-specific DNA binding
Afu4g12180	Afu4g12180	0.493789	0.0723287	0.721662	1.21545					RNA polymerase II transcription factor activity, sequence-specific DNA binding
Afu4g12470	cpcA	1.37291	-0.191213	-0.448947	0.923965					transcription factor activity, sequence-specific DNA binding
Afu4g12560	Afu4g12560	0.433666	-0.132254	0.195485	0.629151					RNA polymerase II transcription factor activity, sequence-specific DNA binding
Afu4g12570	Afu4g12570	0.422946	0.173636	-1.85814	-1.43519					RNA polymerase II transcription factor activity, sequence-specific DNA binding
Afu4g12690	Afu4g12690	0.688831	0.0248781	-0.0305069	0.658324					transcription factor activity, sequence-specific DNA binding
Afu4g14220	Afu4g14220	0.296937	0.156465	1.37475	1.67168					RNA polymerase II transcription factor activity, sequence-specific DNA binding
Afu4g14540	tpcE	-5.53434	0.651799	1.11216	-4.42218					RNA polymerase II transcription factor activity, sequence-specific DNA binding
Afu4g14590	Afu4g14590	-0.976282	0.45113	-1.02896	-2.00524					RNA polymerase II transcription factor activity, sequence-specific DNA binding
Afu5g00135	Afu5g00135	1.44511	0.0550644	-0.535567	0.909547					transcription factor activity, RNA polymerase II core promoter proximal region sequence-specific binding
Afu5g00290	Afu5g00290	-1.14109	0.792396	0.509502	-0.631584					RNA polymerase II transcription factor activity, sequence-specific DNA binding
Afu5g00435	Afu5g00435	1.18183	-1.34405	-3.85366	-2.67183					RNA polymerase II transcription factor activity, sequence-specific DNA binding
Afu5g00520	Afu5g00520	0.513301	-0.463451	-0.633144	-0.119843					RNA polymerase II transcription factor activity, sequence-specific DNA binding
Afu5g00950	Afu5g00950	0.926455	0.625074	-1.50963	-0.583172					RNA polymerase II transcription factor activity, sequence-specific DNA binding
Afu5g01065	Afu5g01065	0.0798348	0.625256	0.831504	0.911339					RNA polymerase II transcription factor activity, sequence-specific DNA binding
Afu5g01272	Afu5g01272	0.0912435	-0.633834	3.95077	4.04201					RNA polymerase II transcription factor activity, sequence-specific DNA binding
Afu5g01460	Afu5g01460	-0.913348	-0.274303	1.16122	0.247872					RNA polymerase II transcription factor activity, sequence-specific DNA binding
Afu5g01550	Afu5g01550	0.724804	0.102238	-0.872337	-0.147533					RNA polymerase II transcription factor activity, sequence-specific DNA binding
Afu5g01650	Afu5g01650	3.02273	0.554621	-0.398528	2.6242					transcription factor activity, sequence-specific DNA binding
Afu5g01700	Afu5g01700	1.02315	0.766276	-0.680766	0.342389					RNA polymerase II transcription factor activity, sequence-specific DNA binding
Afu5g01900	hsf1	0.0223748	-0.0283596	1.0387	1.06108	0.385428	0.0997488	-0.263881	0.105803	transcription factor activity, sequence-specific DNA binding
Afu5g02270	Afu5g02270	1.62281	0.559708	-0.233681	1.38913					RNA polymerase II transcription factor activity, sequence-specific DNA binding
Afu5g02655	Afu5g02655	-0.505361	1.86923	0.459675	-0.0456855					transcription factor activity, sequence-specific DNA binding
Afu5g02690	Afu5g02690	-1.13641	0.042581	0.845507	-0.290902					RNA polymerase II transcription factor activity, sequence-specific DNA binding
Afu5g02800	Afu5g02800	1.87244	0.441827	-0.583746	1.28869					RNA polymerase II transcription factor activity, sequence-specific DNA binding
Afu5g02880	Afu5g02880	0.953174	0.432938	1.34799	2.30117					RNA polymerase II transcription factor activity, sequence-specific DNA binding
Afu5g03030	Afu5g03030	0.890544	-0.115187	-2.06618	-1.17563					RNA polymerase II transcription factor activity, sequence-specific DNA binding
Afu5g03920	hapX	3.35008	-0.219198	0.652111	4.00219	0.514322	0.106697	0.133929	0.643847	transcription factor activity, sequence-specific DNA binding
Afu5g05600	Afu5g05600	0.243276	0.181978	0.979058	1.22233					transcription factor activity, sequence-specific DNA binding
Afu5g06120	Afu5g06120	-0.288784	0.11317	0.142614	-0.146171					transcriptional activator activity, RNA polymerase II core promoter proximal region sequence-specific binding
Afu5g06190	steA	0.957728	0.0422063	-1.79323	-0.835498					transcription factor activity, sequence-specific DNA binding
Afu5g06350	mpt	0.535854	0.920537	-0.11646	0.419393					transcription factor activity, sequence-specific DNA binding
Afu5g06410	Afu5g06410	-0.147593	-0.226702	-0.936794	-1.08439					transcription factor activity, sequence-specific DNA binding
Afu5g06460	Afu5g06460	1.01481	0.394896	-1.15589	-0.141082					RNA polymerase II transcription factor activity, sequence-specific DNA binding
Afu5g06800	Afu5g06800	0.307836	-0.238715	-0.589169	-0.281333					RNA polymerase II transcription factor activity, sequence-specific DNA binding
Afu5g07510	Afu5g07510	-1.98479	-0.331401	-1.23116	-3.21595					RNA polymerase II transcription factor activity, sequence-specific DNA binding
Afu5g08020	Afu5g08020	-0.724699	-0.518439	1.65072	0.92602	0.215225	-0.0204634	0.00977105	0.169356	transcription factor activity, sequence-specific DNA binding
Afu5g09740	Afu5g09740	0.561242	0.0919375	0.0728375	0.63408					RNA polymerase II transcription factor activity, sequence-specific DNA binding
Afu5g09890	Afu5g09890	0.393556	-0.0811708	-1.23245	-0.83889					RNA polymerase II transcription factor activity, sequence-specific DNA binding
Afu5g09990	Afu5g09990	-0.753169	-0.694926	-0.021288	-0.774457					RNA polymerase II transcription factor activity, sequence-specific DNA binding
Afu5g10040	Afu5g10040	1.00477	0.576242	1.07098	2.07575					RNA polymerase II transcription factor activity, sequence-specific DNA binding
Afu5g10130	Afu5g10130	-0.162953	-0.191328	-0.019177	-0.18213					transcription factor activity, sequence-specific DNA binding
Afu5g10310	Afu5g10310	-0.537959	-0.115382	0.30011	-0.237849					RNA polymerase II transcription factor activity, sequence-specific DNA binding
Afu5g11070	Afu5g11070	1.30613	0.0713956	-0.599341	0.706788					RNA polymerase II transcription factor activity, sequence-specific DNA binding
Afu5g11260	sreA	-3.62762	-0.384671	1.79097	-1.83665					transcription factor activity, sequence-specific DNA binding
Afu5g11390	Afu5g11390	-0.141403	-0.164212	-0.450257	-0.59166					transcription factor activity, sequence-specific DNA binding
Afu5g12060	Afu5g12060	-0.0522262	0.024774	-0.45283	-0.505056					RNA polymerase II transcription factor activity, sequence-specific DNA binding
Afu5g12080	Afu5g12080	-1.03025	0.0622911	1.04801	0.0177566					RNA polymerase II transcription factor activity, sequence-specific DNA binding
Afu5g12900	Afu5g12900	-0.469126	0.186794	-0.346057	-0.815183					transcription factor activity, sequence-specific DNA binding
Afu5g12930	Afu5g12930	1.11062	-0.193446	-1.18307	-0.0724525					RNA polymerase II transcription factor activity, sequence-specific DNA binding
Afu5g12960	atfB	3.26314	-0.170149	0.734113	3.99725					transcription factor activity, sequence-specific DNA binding
Afu5g13080	Afu5g13080	-0.782137	0.210503	2.18386	1.40173					RNA polymerase II transcription factor activity, sequence-specific DNA binding
Afu5g13310	Afu5g13310	0.806262	0.20565	0.907223	1.71349					RNA polymerase II transcription factor activity, sequence-specific DNA binding
Afu5g13790	Afu5g13790	0.427155	0.475621	-0.350333	0.0768222					RNA polymerase II transcription factor activity, sequence-specific DNA binding
Afu5g14140	Afu5g14140	0.432554	0.183984	0.217992	0.650545					RNA polymerase II transcription factor activity, sequence-specific DNA binding
Afu5g14230	Afu5g14230	0.457113	-0.204026	3.03576	3.49287					RNA polymerase II transcription factor activity, sequence-specific DNA binding
Afu5g14290	Afu5g14290	4.24444	1.11057	-2.85157	1.39286					RNA polymerase II transcription factor activity, sequence-specific DNA binding
Afu5g14390	Afu5g14390	0.446759	0.18207	2.15416	2.60092					RNA polymerase II transcription factor activity, sequence-specific DNA binding
Afu5g14530	Afu5g14530	0.530844	-0.256909	-2.85624	-2.3254					RNA polymerase II transcription factor activity, sequence-specific DNA binding
Afu6g00120	Afu6g00120	0.020242	0.0304869	-1.4312	-1.41096					RNA polymerase II transcription factor activity, sequence-specific DNA binding
Afu6g00200	Afu6g00200	-0.048121	-0.13861	-0.294479	-0.3426					RNA polymerase II transcription factor activity, sequence-specific DNA binding
Afu6g01840	Afu6g01840	-0.955549	0.539475	-0.368502	-1.32405					RNA polymerase II transcription factor activity, sequence-specific DNA binding
Afu6g01960	Afu6g01960	0.291212	0.190527	-1.32099	-1.02978					RNA polymerase II transcription factor activity, sequence-specific DNA binding
Afu6g01970	Afu6g01970	0.180565	-0.147043	-1.11409	-0.933522					transcription factor activity, sequence-specific DNA binding
Afu6g02330	Afu6g02330	-0.904725	0.817228	1.413	0.508275					RNA polymerase II transcription factor activity, sequence-specific DNA binding
Afu6g02850	Afu6g02850	-0.133721	0.442134	-1.26052	-1.39424					RNA polymerase II transcription factor activity, sequence-specific DNA binding
Afu6g03010	Afu6g03010	-0.174566	0.132326	-2.05305	-2.22762					RNA polymerase II transcription factor activity, sequence-specific DNA binding
Afu6g03110	Afu6g03110	0.424033	0.0660779	-0.34718	0.0768522					RNA polymerase II transcription factor activity, sequence-specific DNA binding
Afu6g03430	Afu6g03430	-2.96411	0.651526	1.25535	-1.70876					RNA polymerase II transcription factor activity, sequence-specific DNA binding
Afu6g04570	Afu6g04570	0.0179638	-0.0116765	-1.40274	-1.38478	-0.0880432	-0.072155	-0.0052002	-0.0764843	transcription factor activity, sequence-specific DNA binding
Afu6g05010	Afu6g05010	0.916202	0.38818	-0.966516	-0.0503143					RNA polymerase II transcription factor activity, sequence-specific DNA binding
Afu6g05300	hapE	0.413596	0.176963	0.244596	0.658193	0.226588	0.0205794	0.00527343	0.254438	transcription factor activity, sequence-specific DNA binding
Afu6g06535	Afu6g06535	-1.4625	1.05041	0.317111	-1.14539					RNA polymerase II transcription factor activity, sequence-specific DNA binding
Afu6g07010	Afu6g07010	3.10356	-1.08899	-2.52412	0.579444					RNA polymerase II transcription factor activity, sequence-specific DNA binding
Afu6g07130	Afu6g07130	0.81106	0.967193	-0.53982	0.27124					RNA polymerase II transcription factor activity, sequence-specific DNA binding
Afu6g07230	Afu6g07230	1.50984	0.402804	-0.566072	0.943771					RNA polymerase II transcription factor activity, sequence-specific DNA binding
Afu6g07530	Afu6g07530	-0.0997256	-0.384968	-1.64478	-1.74451					transcription factor activity, sequence-specific DNA binding
Afu6g07780	Afu6g07780	-0.152013	-0.671865	-0.791457	-0.94347					transcription factor activity, sequence-specific DNA binding
Afu6g07800	Afu6g07800	-0.174184	-0.363288	0.498357	0.324173					RNA polymerase II transcription factor activity, sequence-specific DNA binding
Afu6g08350	Afu6g08350	1.06453	-0.0414912	-1.55985	-0.495317					transcription factor activity, RNA polymerase II transcription factor binding
Afu6g08540	Afu6g08540	0.649516	0.76745	-0.782946	-0.13343					RNA polymerase II transcription factor activity, sequence-specific DNA binding
Afu6g08550	Afu6g08550	0.156192	0.0638247	-0.424994	-0.268801					RNA polymerase II transcription factor activity, sequence-specific DNA binding
Afu6g08790	Afu6g08790	1.1656	0.19056	-0.819697	0.345903	0.178182	0.0485156	0.0327281	0.223417	RNA polymerase II transcription factor activity, sequence-specific DNA binding
Afu6g09580	Afu6g09580	-0.568306	-0.225672	-0.444066	-1.01237					RNA polymerase II transcription factor activity, sequence-specific DNA binding
Afu6g09630	gliZ	-3.08889	0.415868	-0.172903	-3.2618					RNA polymerase II transcription factor activity, sequence-specific DNA binding
Afu6g09870	Afu6g09870	0.977415	-0.082446	0.610028	1.58744					RNA polymerase II transcription factor activity, sequence-specific DNA binding
Afu6g09930	yap1	-0.308925	-0.380898	1.8381	1.52917	0.0341908	0.0697448	0.0610946	0.132604	transcription factor activity, sequence-specific DNA binding
Afu6g10010	Afu6g10010	0.42766	0.614565	-0.146997	0.280663					RNA polymerase II transcription factor activity, sequence-specific DNA binding
Afu6g10140	Afu6g10140	0.464704	0.0196221	0.563737	1.02844					RNA polymerase II transcription factor activity, sequence-specific DNA binding
Afu6g10310	Afu6g10310	-3.66408	0.558506	0.00183755	-3.66224					RNA polymerase II transcription factor activity, sequence-specific DNA binding
Afu6g11110	Afu6g11110	-1.09964	-0.506974	-4.00116	-5.1008					RNA polymerase II transcription factor activity, sequence-specific DNA binding
Afu6g11230	Afu6g11230	0.183294	0.0978971	-0.0950582	0.088236					RNA polymerase II transcription factor activity, sequence-specific DNA binding
Afu6g11450	Afu6g11450	0.586243	0.431713	-0.303885	0.282358					RNA polymerase II transcription factor activity, sequence-specific DNA binding
Afu6g11640	Afu6g11640	-0.36792	-0.210215	-0.23953	-0.60745					RNA polymerase II transcription factor activity, sequence-specific DNA binding
Afu6g11750	Afu6g11750	0.0930075	1.05894	-2.5516	-2.45859					RNA polymerase II transcription factor activity, sequence-specific DNA binding
Afu6g12130	Afu6g12130			1.81619						RNA polymerase II transcription factor activity, sequence-specific DNA binding
Afu6g12150	atfD	0.440023	-0.628976	-1.14698	-0.706961					transcription factor activity, sequence-specific DNA binding
Afu6g12160	Afu6g12160	-2.93526	-1.53191	6.26664	3.33138					RNA polymerase II transcription factor activity, sequence-specific DNA binding
Afu6g12522	skn7	0.393729	-0.0488645	0.203878	0.597608					transcription factor activity, sequence-specific DNA binding
Afu6g13680	Afu6g13680	-0.451187	-0.476209	-0.532667	-0.983854					transcription factor activity, sequence-specific DNA binding
Afu6g13770	Afu6g13770	0.596081	0.00521273	1.58036	2.17645					RNA polymerase II transcription factor activity, sequence-specific DNA binding
Afu6g14150	Afu6g14150	-0.771711	0.0994003	0.827918	0.0562071					RNA polymerase II transcription factor activity, sequence-specific DNA binding
Afu6g14580	Afu6g14580		-0.991221	0						RNA polymerase II transcription factor activity, sequence-specific DNA binding
Afu7g00130	nscR	2.57843	4.57133	0.940981	3.51941					RNA polymerase II transcription factor activity, sequence-specific DNA binding
Afu7g00210	Afu7g00210	1.14858	-0.442842	1.13398	2.28255					RNA polymerase II transcription factor activity, sequence-specific DNA binding
Afu7g00410	Afu7g00410	-0.518585	-0.0732985	1.2677	0.749112					RNA polymerase II transcription factor activity, sequence-specific DNA binding
Afu7g00652	Afu7g00652	1.63786	-0.319624	2.31156	3.94942					RNA polymerase II transcription factor activity, sequence-specific DNA binding
Afu7g00770	Afu7g00770	-0.870766	-0.367889	2.43086	1.5601					RNA polymerase II transcription factor activity, sequence-specific DNA binding
Afu7g01310	Afu7g01310	0.515554	0.178666	0.540965	1.05652					RNA polymerase II transcription factor activity, sequence-specific DNA binding
Afu7g01640	Afu7g01640	-0.613444	-0.220311	1.02988	0.416432					RNA polymerase II transcription factor activity, sequence-specific DNA binding
Afu7g01650	Afu7g01650	0.770787	-0.0234771	-0.87939	-0.108603					RNA polymerase II transcription factor activity, sequence-specific DNA binding
Afu7g01810	Afu7g01810	-0.646016	-0.327242	2.45651	1.8105					RNA polymerase II transcription factor activity, sequence-specific DNA binding
Afu7g01820	Afu7g01820	-0.772657	-0.195971	2.15019	1.37753					RNA polymerase II transcription factor activity, sequence-specific DNA binding
Afu7g01960	Afu7g01960	-0.131079	-0.316219	1.34326	1.21218					RNA polymerase II transcription factor activity, sequence-specific DNA binding
Afu7g04170	Afu7g04170	1.24681	0.565446	-1.29504	-0.0482295					RNA polymerase II transcription factor activity, sequence-specific DNA binding
Afu7g04340	Afu7g04340	0.0376212	0.442636	-0.862978	-0.825357					RNA polymerase II transcription factor activity, sequence-specific DNA binding
Afu7g04710	Afu7g04710	0.289899	-0.246361	1.94333	2.23323	-0.212113	-0.165801	-0.0182675	-0.223605	transcription factor activity, sequence-specific DNA binding
Afu7g04820	Afu7g04820	-0.429065	0.135919	2.5509	2.12183					RNA polymerase II transcription factor activity, sequence-specific DNA binding
Afu7g04890	Afu7g04890	-0.484261	0.18878	-0.342132	-0.826393					RNA polymerase II transcription factor activity, sequence-specific DNA binding
Afu7g05080	Afu7g05080	-1.91705	-0.502891	0.124952	-1.7921					RNA polymerase II transcription factor activity, sequence-specific DNA binding
Afu7g05620	Afu7g05620	0.416523	0.195965	-0.931773	-0.51525					transcriptional activator activity, RNA polymerase II core promoter proximal region sequence-specific binding
Afu7g06280	Afu7g06280	-0.68245	-0.348908	1.53042	0.847972					RNA polymerase II transcription factor activity, sequence-specific DNA binding
Afu7g06320	Afu7g06320	-0.692824	0.416109	-0.250433	-0.943257					RNA polymerase II transcription factor activity, sequence-specific DNA binding
Afu7g06370	Afu7g06370	-0.319717	0.373056	-1.28228	-1.60199					RNA polymerase II transcription factor activity, sequence-specific DNA binding
Afu7g06500	Afu7g06500	1.09114	0.11833	-1.83972	-0.748573					RNA polymerase II transcription factor activity, sequence-specific DNA binding
Afu7g06526	Afu7g06526	1.48101	-0.424494	0.234945	1.71596					RNA polymerase II transcription factor activity, sequence-specific DNA binding
Afu7g08250	Afu7g08250	-0.410737	1.19208	-3.38985	-3.80058					RNA polymerase II transcription factor activity, sequence-specific DNA binding
Afu7g08320	Afu7g08320	0.310883	-0.376302	-1.07998	-0.769095					transcription factor activity, sequence-specific DNA binding
Afu8g00420	fumR	1.40915	0.994376	-2.14428	-0.735136					RNA polymerase II transcription factor activity, sequence-specific DNA binding
Afu8g00750	Afu8g00750	-1.6039	0.212717	-0.0335813	-1.63748					RNA polymerase II transcription factor activity, sequence-specific DNA binding
Afu8g00980	Afu8g00980	-0.561027	0.280925	-1.86075	-2.42178					RNA polymerase II transcription factor activity, sequence-specific DNA binding
Afu8g01140	Afu8g01140	0.662424	-0.238386	-3.76742	-3.105					RNA polymerase II transcription factor activity, sequence-specific DNA binding
Afu8g01240	Afu8g01240	0.243507	-0.324295	0.644234	0.887741					RNA polymerase II transcription factor activity, sequence-specific DNA binding
Afu8g01440	Afu8g01440	0.812345	0.425077	-2.3914	-1.57905					RNA polymerase II transcription factor activity, sequence-specific DNA binding
Afu8g01465	Afu8g01465	0.381953	0.343594	-3.31801	-2.93606					RNA polymerase II transcription factor activity, sequence-specific DNA binding
Afu8g01830	Afu8g01830	0.587985	0.0845426	-0.387471	0.200514					RNA polymerase II transcription factor activity, sequence-specific DNA binding
Afu8g01940	Afu8g01940	2.53838	0.304041	-0.567681	1.9707					RNA polymerase II transcription factor activity, sequence-specific DNA binding
Afu8g01990	Afu8g01990	0.446408	0.326939	-1.78156	-1.33515					RNA polymerase II transcription factor activity, sequence-specific DNA binding
Afu8g02170	Afu8g02170	-0.0463767	2.17883	0.697153	0.650776					RNA polymerase II transcription factor activity, sequence-specific DNA binding
Afu8g02280	Afu8g02280	0.173961	-1.67626	0.386066	0.560026					RNA polymerase II transcription factor activity, sequence-specific DNA binding
Afu8g02640	Afu8g02640	1.33452	0.7909	3.1432	4.47772					RNA polymerase II transcription factor activity, sequence-specific DNA binding
Afu8g02710	Afu8g02710	0.18614	0.229274	0.754943	0.941083					RNA polymerase II transcription factor activity, sequence-specific DNA binding
Afu8g03970	Afu8g03970	0.264369	0.731324	-0.27892	-0.0145509					RNA polymerase II transcription factor activity, sequence-specific DNA binding
Afu8g04130	farB1	-1.02953	0.133112	1.76193	0.732397					RNA polymerase II transcription factor activity, sequence-specific DNA binding
Afu8g04540	Afu8g04540	0.839172	0.234595	-0.279562	0.55961					RNA polymerase II transcription factor activity, sequence-specific DNA binding
Afu8g05270	Afu8g05270	1.62762	0.12688	-0.663557	0.964068	0.428864	-0.0363994	0.0424227	0.466882	RNA polymerase II transcription factor activity, sequence-specific DNA binding
Afu8g05460	Afu8g05460	-0.380162	-0.206706	0.376839	-0.00332318					transcription factor activity, sequence-specific DNA binding
Afu8g05570	Afu8g05570	-0.165012	-0.15088	1.09834	0.933325	0.118489	0.0275924	0.0156531	0.07756	transcription factor activity, sequence-specific DNA binding
Afu8g05750	Afu8g05750	0.593489	0.097229	-1.23363	-0.640139					RNA polymerase II transcription factor activity, sequence-specific DNA binding
Afu8g05800	finA	0.272522	-0.114789	-1.04649	-0.773971					RNA polymerase II transcription factor activity, sequence-specific DNA binding
Afu8g06010	Afu8g06010	-2.24302	-2.31596	-1.56678	-3.80979					RNA polymerase II transcription factor activity, sequence-specific DNA binding
Afu8g06160	Afu8g06160	0.735408	0.54122	1.94225	2.67766					transcription factor activity, sequence-specific DNA binding
Afu8g06460	Afu8g06460	-0.628127	0.248609	-0.6604	-1.28853					RNA polymerase II transcription factor activity, sequence-specific DNA binding
Afu8g06630	Afu8g06630	0.696543	0.0938772	-3.10313	-2.40659					transcription factor activity, sequence-specific DNA binding
Afu8g06930	Afu8g06930	0.775352	0.869179	0.700293	1.47565					RNA polymerase II transcription factor activity, sequence-specific DNA binding
Afu8g07000	Afu8g07000	4.11946	2.1411	0.954246	5.0737					RNA polymerase II transcription factor activity, sequence-specific DNA binding
Afu8g07180	Afu8g07180	0.332303	0.232945	1.30146	1.63376					RNA polymerase II transcription factor activity, sequence-specific DNA binding
Afu8g07230	Afu8g07230	0.375015	0.081344	-0.646835	-0.27182					RNA polymerase II transcription factor activity, sequence-specific DNA binding
Afu8g07280	Afu8g07280	3.46192	1.37612	-0.868252	2.59367					RNA polymerase II transcription factor activity, sequence-specific DNA binding
Afu8g07360	Afu8g07360	0.578858	0.15423	-3.03161	-2.45275					RNA polymerase II transcription factor activity, sequence-specific DNA binding
	Background frqueny: 331/10130
	Up-regulated:	56/1107	14/347	65/2125	82/2420	0/122	0/17	0/3	1/108
	Significance:	YES	NO	NO	NO	NO	NO	NO	NO
	Down-regulated:	29/1383	5/339	88/2028	73/2344	0/95	0/0	0/0	0/105
	Significance:	NO	NO	YES	NO	NO	-	-	NO
	(Fisher"s exact test, p< 0.05)
