# Supplementary material for: Additional oxidative stress reroutes the global response of Aspergillus fumigatus to iron depletion
Source: BMC Genomics. 2018 May 10;19:357. doi: 10.1186/s12864-018-4730-x (PMC5946477; doi:10.1186/s12864-018-4730-x)
Supplement: Supplementary file 4 — Regulation of secondary metabolite cluster genes and proteins. Up- and down-regulated genes and proteins were defined in the Materials and methods section and were marked with red and blue colors, respectively. Figures represent log2FC values, whereby FC is short for “fold-change”. The FC ratios were calculated for the transcriptome data based on FPKM values and for the proteome data based on iTRAQ reporter ion intensities. Results of gene/protein enrichment analysis (Fisher’s exact test) are also enclosed. (XLS 116 kb) [file 12864_2018_4730_MOESM4_ESM.xls]

## Sheet: data
Additional file 4 Regulation of secondary metabolism genes and proteins
Up- and down-regulated genes and proteins are marked with red and blue color, respectively.
Figures represent log2FC values, whereby FC is short for “fold-change”. The FC ratios were calculated for the transcriptome data based on FPKM values and for the proteome data based on iTRAQ reporter ion intensities.
		Transcriptome data (log2FC)				Proteome data (log2FC)
GENE ID	Gene name	Iron depleted vs. control	H2O2 treated vs. control	Iron depleted - H2O2 treated vs. iron depleted	Iron depleted - H2O2 treated vs. control	Iron depleted vs. control	H2O2 treated vs. control	Iron depleted - H2O2 treated vs. iron depleted	Iron depleted - H2O2 treated vs. control	Cluster	Key gene	Feature (according to Aspergillus Genome Database)
Afu1g00980	Afu1g00980	-0.425948	-0.910725	-2.04355	-2.4695					Afu1g01010 cluster		FAD-dependent oxidase, putative
Afu1g00990	Afu1g00990	0.681522	-0.248065	-1.45592	-0.774398					Afu1g01010 cluster		short chain dehydrogenase/reductase family protein
Afu1g01000	Afu1g01000	3.59769	1.07885	-3.7696	-0.171912					Afu1g01010 cluster		oxidoreductase, 2OG-Fe(II) oxygenase family
Afu1g01010	Afu1g01010	2.99865	0.421925	-2.3997	0.598947					Afu1g01010 cluster	PKS	putative Polyketide synthase
Afu1g10270	Afu1g10270	-0.156521	0.0176242	1.24647	1.08995					Afu1g10380 (nrps1/pes1) cluster		oxidoreductase
Afu1g10280	Afu1g10280	-0.343666	-0.123536	1.14978	0.806115	0.0379609	0.0706557	0.0559044	0.00963007	Afu1g10380 (nrps1/pes1) cluster	TF	C2H2 finger domain protein
Afu1g10290	Afu1g10290									Afu1g10380 (nrps1/pes1) cluster		chromodomain helicase
Afu1g10300	Afu1g10300									Afu1g10380 (nrps1/pes1) cluster		Protein of unknown function
Afu1g10310	Afu1g10310	-2.74822	-0.178856	0.705443	-2.04277	-0.628853	-0.0473665	-0.0287347	-0.696708	Afu1g10380 (nrps1/pes1) cluster		RNase L inhibitor of the ABC superfamily, putative
Afu1g10320	Afu1g10320	0.16277	0.0587193	-0.038868	0.123902	0.0156067	-0.01479	7.53197e-05	0.022636	Afu1g10380 (nrps1/pes1) cluster		formin binding protein (FNB3), putative
Afu1g10330	Afu1g10330	0.455568	0.42408	0.18374	0.639309					Afu1g10380 (nrps1/pes1) cluster		conserved hypothetical protein
Afu1g10340	Afu1g10340	0.150018	0.00978611	0.640553	0.790572					Afu1g10380 (nrps1/pes1) cluster		integral membrane protein, Mpv17/PMP22 family, putative
Afu1g10350	pgkA	-0.192621	-0.215332	-0.214774	-0.407395	0.328078	-0.0138075	0.0946896	0.382229	Afu1g10380 (nrps1/pes1) cluster		phosphoglycerate kinase PgkA, putative
Afu1g10355	Afu1g10355	0.672385	0.509823	0.92509	1.59747					Afu1g10380 (nrps1/pes1) cluster		26 proteasome complex subunit Sem1, putative
Afu1g10360	Afu1g10360	0.524219	0.172388	0.864157	1.38838	0.140035	0.0915347	-0.0372301	0.0969962	Afu1g10380 (nrps1/pes1) cluster		conserved hypothetical protein
Afu1g10370	Afu1g10370	-1.58271	-0.678978	3.47901	1.8963					Afu1g10380 (nrps1/pes1) cluster		MFS multidrug transporter, putative
Afu1g10380	nrps1	1.36065	0.228518	-1.49613	-0.135479	-0.112513	-0.0816361	-0.0369823	-0.161525	Afu1g10380 (nrps1/pes1) cluster	NRPS	nonribosomal peptide synthase
Afu1g17200	sidC	2.76118	-0.310725	0.432864	3.19404	0.617514	0.0623154	0.0143025	0.658269	sidC cluster	NRPS	nonribosomal siderophore peptide synthase SidC
Afu1g17210	Afu1g17210		0		0					sidC cluster		conserved hypothetical protein
Afu1g17220	Afu1g17220	2.12341	-0.729543	0.0241514	2.14756					sidC cluster		extracellular polygalacturonase, putative
Afu1g17230	Afu1g17230	-0.162276	-0.333798	-1.06302	-1.22529					sidC cluster		conserved hypothetical protein
Afu1g17240	Afu1g17240	-0.64971	-0.158019	0.518546	-0.131164					sidC cluster	TF	C6 transcription factor, putative
Afu1g17710	Afu1g17710	1.20357	-1.69101	-2.88538	-1.68181					Afu1g17740 cluster	TF	C6 transcription factor, putative
Afu1g17720	Afu1g17720	0	0	0	0					Afu1g17740 cluster		oxidoreductase, putative
Afu1g17723	Afu1g17723	0								Afu1g17740 cluster		aldose 1-epimerase family protein, putative
Afu1g17725	Afu1g17725	-1.3101	-1.3507	2.40653	1.09643					Afu1g17740 cluster		cytochrome P450 oxidoreductase, putative
Afu1g17730	Afu1g17730	-0.048138	-0.482437	-2.2178	-2.26593					Afu1g17740 cluster		zinc binding enoyl reductase, putative
Afu1g17740	Afu1g17740	1.3299	-0.168868	-2.91241	-1.58251					Afu1g17740 cluster	PKS	polyketide synthase, putative
Afu2g01280	Afu2g01280	0.723583	0.903309	1.58009	2.30368					Afu2g01290 cluster		Oxidoreductase
Afu2g01290	Afu2g01290	-1.14422	0.086657	-0.0841255	-1.22835					Afu2g01290 cluster	PKS	Polyketide synthase
Afu2g01300	Afu2g01300	-1.21985	0.751275	-0.33397	-1.55382					Afu2g01290 cluster		Protein of unknown function
Afu2g01310	Afu2g01310	0.449806	0.173709	-1.38922	-0.93941	0.00769805	0.00263378	0.00330839	0.0299671	Afu2g01290 cluster		Protein of unknown function
Afu2g01320	Afu2g01320	1.41479	0.117198	-1.73386	-0.319074					Afu2g01290 cluster		P-type ATPase
Afu2g05740	Afu2g05740	0.753061	-0.0796107	-1.15842	-0.405358					Afu2g05760 cluster		Rho GTPase ModA, putative
Afu2g05750	Afu2g05750	0.0262955	0.796457	0.423359	0.449655	-0.0392427	0.107166	-0.12175	-0.146506	Afu2g05760 cluster		agmatinase, putative
Afu2g05760	Afu2g05760	0.607774	0.096027	-0.650906	-0.0431322					Afu2g05760 cluster	PKS	beta-ketoacyl synthase (Cem1), putative
Afu2g05770	Afu2g05770	0.0331076	-0.0784344	1.04103	1.07414					Afu2g05760 cluster		SAGA complex component (Sgf73), putative
Afu2g05780	Afu2g05780	-0.116206	-0.230882	0.637242	0.521036	-0.021643	0.00321103	-0.0348232	-0.124903	Afu2g05760 cluster		mRNA capping enzyme alpha subunit, putative
Afu2g05790	Afu2g05790	-0.447963	-0.205847	-1.34458	-1.79254	0.345664	0.293427	-4.33479e-05	0.319454	Afu2g05760 cluster		oligosaccharyl transferase subunit (alpha), putative
Afu2g05800	Afu2g05800	-0.0350662	-0.0259244	-0.839822	-0.874888					Afu2g05760 cluster		IdgA domain protein
Afu2g05810	Afu2g05810	-1.18096	-0.882606	1.34966	0.168698					Afu2g05760 cluster		dienelactone hydrolase
Afu2g05820	Afu2g05820	0.191864	0.148672	1.09828	1.29014					Afu2g05760 cluster		Riboflavin kinase, putative
Afu2g05830	acuK	-0.482204	-0.25727	-1.14594	-1.62814					Afu2g05760 cluster	TF	C6 finger domain protein, putative
Afu2g17480	Afu2g17480	-2.91816	-0.0580771	1.27183	-1.64633					DHN-melanin cluster		Protein of unknown function
Afu2g17490	Afu2g17490	-1.34945	0.248938	0.765022	-0.584432					DHN-melanin cluster		N,N-dimethylaniline monooxygenase
Afu2g17500	Afu2g17500	-3.83137	-0.558576	6.49651	2.66515					DHN-melanin cluster		Nitrilase
Afu2g17520	Afu2g17520	2.04228	1.53855	2.74331	4.78559					DHN-melanin cluster		GNAT family N-acetyltransferase, putative
Afu2g17530	abr2	-5.73483	0.666174	3.57663	-2.1582	0.432308	0.118985	-0.241601	0.189485	DHN-melanin cluster		conidial pigment biosynthesis oxidase Arb2
Afu2g17540	abr1	-6.76197	0.719644	0.767345	-5.99463	-0.337688	0.0606878	-0.00930252	-0.390814	DHN-melanin cluster		conidial pigment biosynthesis oxidase Abr1
Afu2g17550	ayg1	-6.70827	0.340796	-1.13882	-7.84708					DHN-melanin cluster		conidial pigment biosynthesis protein
Afu2g17560	arp2	-5.25597	-0.1821	-0.581371	-5.83734	-0.475597	0.0198093	-0.0915928	-0.550609	DHN-melanin cluster		conidial pigment biosynthesis 1,3,6,8tetrahydroxynaphthalene reductase
Afu2g17580	arp1	-4.80126	0.638574	-0.168741	-4.97	-0.638149	-0.162174	-0.111579	-0.806676	DHN-melanin cluster		conidial pigment biosynthesis scytalone dehydratase
Afu2g17600	pksP	-3.32539	-0.251009	1.02074	-2.30465					DHN-melanin cluster	PKS	conidial pigment polyketide synthase
Afu2g17960	fgaOx3	-4.17132	1.3984	-1.49363	-5.66495					Fumigaclavine C (fga) cluster		NADPH dehydrogenase Oye3, putative
Afu2g17970	fgaFS	-4.9125	1.18668							Fumigaclavine C (fga) cluster		NmrA-like ergot alkaloid biosynthetic protein A
Afu2g17980	easK		-0.0445391	0						Fumigaclavine C (fga) cluster		cytochrome P450 monooxygenase, putative
Afu2g17990	fgaPT1	-5.12114	1.55754	-0.128478	-5.24962					Fumigaclavine C (fga) cluster	DATS	dimethylallyl tryptophan synthase
Afu2g18000	fgaDH	-3.08923	1.29339	-0.334238	-3.42347					Fumigaclavine C (fga) cluster		short chain dehydrogenase/oxidoreductase Cpox2
Afu2g18010	easM	0.583116	0.583581	-1.13559	-0.552475					Fumigaclavine C (fga) cluster		cytochrome P450 monooxygenase, putative
Afu2g18020	fgaAT	-3.16523	0.489217	0.503362	-2.66187					Fumigaclavine C (fga) cluster		O-acetyltransferase, putative
Afu2g18030	fgaCat	-5.25617	-0.141745	-0.00648043	-5.26265					Fumigaclavine C (fga) cluster		catalase
Afu2g18040	dmaW	-5.06904	0.635984	-1.41528	-6.48432					Fumigaclavine C (fga) cluster	DATS	dimethylallyl tryptophan synthase
Afu2g18050	fgaOx1	-1.22534	-0.0616048	-1.7486	-2.97394					Fumigaclavine C (fga) cluster		FAD binding oxidoreductase
Afu2g18060	fgaMT	-5.00014	0.909731							Fumigaclavine C (fga) cluster		dimethylallyltryptophan N-methyltransferase
Afu3g01400	Afu3g01400	0.416865	1.04395	-3.1449	-2.72803	0.469975	0.224549	0.280211	0.745782	Afu3g01410 cluster		ABC multidrug transporter, putative
Afu3g01410	Afu3g01410	1.11689	0.415492	-2.6779	-1.56101					Afu3g01410 cluster	PKS	polyketide synthase, putative
Afu3g01420	Afu3g01420	-0.618464	-0.302065	2.53322	1.91476					Afu3g01410 cluster		DUF341 family oxidoreductase, putative
Afu3g01430	Afu3g01430	-0.947262	-0.0301195	3.3367	2.38944					Afu3g01410 cluster		benzodiazepine receptor family protein
Afu3g01440	Afu3g01440	-0.768618	0.171879	1.68068	0.912062					Afu3g01410 cluster		DUF1212 domain membrane protein
Afu3g01450	Afu3g01450	-0.743203	0.106818	0.165983	-0.577221					Afu3g01410 cluster		3-methyl-2-oxobutanoate dehydrogenase, putative
Afu3g01460	Afu3g01460	1.64263	1.07302	-1.63138	0.011254					Afu3g01410 cluster		salicylate hydroxylase, putative
Afu3g01470	Afu3g01470	0.941521	1.60444							Afu3g01410 cluster		conserved hypothetical protein
Afu3g01480	Afu3g01480	-0.0350936	0.720869	-2.23472	-2.26981					Afu3g01410 cluster		conserved hypothetical protein
Afu3g02520	Afu3g02520	2.36471	-0.111418	0.70771	3.07243	0.320181	-0.0107966	0.0226434	0.238256	Afu3g02570 cluster and Afu3g02530 cluster		Transmembrane transporter
Afu3g02530	Afu3g02530	0.374481	-0.838636	0.60893	0.983411					Afu3g02570 cluster and Afu3g02530 cluster	PKS	polyketide synthase
Afu3g02540	Afu3g02540	-0.368828		1.62128	1.25246					Afu3g02570 cluster and Afu3g02530 cluster		Protein of unknown function
Afu3g02550	Afu3g02550	2.57529	0.499446	-0.883493	1.6918					Afu3g02570 cluster and Afu3g02530 cluster		Protein of unknown function
Afu3g02560	Afu3g02560	0.399102	-0.0272564	1.56995	1.96905					Afu3g02570 cluster and Afu3g02530 cluster		Protein of unknown function
Afu3g02570	Afu3g02570	-3.64825	-0.683189	1.99442	-1.65383					Afu3g02570 cluster and Afu3g02530 cluster	PKS	polyketide synthase, putative
Afu3g02580	Afu3g02580	-1.12574	-0.44312	1.39915	0.27341					Afu3g02570 cluster and Afu3g02530 cluster		short-chain dehydrogenase, putative
Afu3g02585	Afu3g02585	-0.267903	0.164246	0.0522706	-0.215633					Afu3g02570 cluster and Afu3g02530 cluster		integral membrane protein
Afu3g02590	Afu3g02590	-0.928541	0.157957	0.432197	-0.496343					Afu3g02570 cluster and Afu3g02530 cluster	TF	C6 transcription factor, putative
Afu3g02600	Afu3g02600	-2.15964	-1.36085	0.478259	-1.68138					Afu3g02570 cluster and Afu3g02530 cluster		conserved hypothetical protein
Afu3g02610	Afu3g02610	-2.80205	-1.45852	2.30433	-0.497723					Afu3g02570 cluster and Afu3g02530 cluster		MFS transporter, putative
Afu3g02620	Afu3g02620	0.449695	-0.110297	-0.976755	-0.52706					Afu3g02570 cluster and Afu3g02530 cluster		phenol hydroxylase, putative
Afu3g02630	Afu3g02630	1.36878	0.376527	1.6529	3.02168					Afu3g02570 cluster and Afu3g02530 cluster		conserved hypothetical protein
Afu3g02640	Afu3g02640	2.53119	0.568093	1.9329	4.46408					Afu3g02570 cluster and Afu3g02530 cluster		nucleoside-diphosphate-sugar epimerase family protein
Afu3g02650	Afu3g02650	-0.15255	0.0449212	2.33673	2.18418					Afu3g02570 cluster and Afu3g02530 cluster		MYB DNA binding domain protein
Afu3g02670	Afu3g02670	2.95121	0.569312	0.549726	3.50094					Afu3g02670 cluster	NRPS	NRPS-like enzyme, putative
Afu3g02680	Afu3g02680	1.75274	0.261057	-1.07451	0.678227					Afu3g02670 cluster		conserved hypothetical protein
Afu3g02685	Afu3g02685	2.41261	0.971886	-1.98411	0.428496					Afu3g02670 cluster	TF	C6 finger domain protein, putative
Afu3g02690	Afu3g02690	0.592499	-1.91004	1.14889	1.74139					Afu3g02670 cluster		conserved hypothetical protein
Afu3g02700	Afu3g02700	0.903468	-1.55986	1.40453	2.30799					Afu3g02670 cluster	TF	C6 transcription factor, putative
Afu3g02710	Afu3g02710	1.74489	-0.111087	-0.508239	1.23665					Afu3g02670 cluster		zinc-binding oxidoreductase, putative
Afu3g02720	Afu3g02720	0.139542	-2.48548	-0.61955	-0.480007					Afu3g02670 cluster		MFS transporter, putative
Afu3g03300	Afu3g03300	-2.25506	-1.52954	-2.7007	-4.95576					Siderophore cluster		Ortholog(s) have extracellular region localization
Afu3g03310	Afu3g03310	-1.34677	-1.42465	-3.02763	-4.3744					Siderophore cluster		Has domain(s) with predicted role in response to stress and integral component of membrane localization
Afu3g03315	Afu3g03315	-1.26647	-0.309965	0.628313	-0.638156					Siderophore cluster		Ortholog(s) have RNA polymerase II core promoter proximal region sequence-specific DNA binding, transcriptional activator activity, RNA polymerase II core promoter proximal region sequence-specific binding activity
Afu3g03320	Afu3g03320	-3.23392	-1.27836	1.71031	-1.52361					Siderophore cluster		Has domain(s) with predicted role in transmembrane transport and integral component of membrane localization
Afu3g03330	Afu3g03330	-2.93066	-1.089	2.15795	-0.77271					Siderophore cluster		Has domain(s) with predicted oxidoreductase activity, transferase activity, transferring acyl groups other than amino-acyl groups activity and role in oxidation-reduction process
Afu3g03340	Afu3g03340	-0.648132	0.20146	2.63317	1.98504					Siderophore cluster		Protein of unknown function
Afu3g03350	sidE	-0.691151	-0.130839	1.66857	0.977414					Siderophore cluster	NRPS	Non-ribosomal peptide synthetase involved in production of fumarylalanine
Afu3g03370	Afu3g03370	-0.118518	0.0948663	2.42889	2.31038					Siderophore cluster		Protein of unknown function
Afu3g03380	Afu3g03380	2.8731	0.770832	1.57291	4.44601					Siderophore cluster		Has domain(s) with predicted acetyltransferase activity
Afu3g03390	sidJ	4.91708	-1.86702	1.96239	6.87946	0.521013	-0.050973	0.161915	0.665333	Siderophore cluster		Predicted siderophore biosynthesis lipase/esterase involved in siderophore hydrolysis
Afu3g03400	sidF	7.03607	-0.701205	0.776125	7.81219	0.474032	0.03553	0.177175	0.577461	Siderophore cluster		Hydroxyornithine transacylase; involved in extracellular siderophore biosynthesis; essential for triacetylfusarinine C biosynthesis; SrbA-regulated during hypoxia
Afu3g03410	sidH	6.58	-1.35259	-0.0957596	6.48424	0.475374	0.0411856	0.11929	0.490974	Siderophore cluster		Enoyl-CoA hydratase/isomerase family protein; mevalonyl-CoA hydratase; PTS1 receptor-mediated peroxisomal localization is essential for triacetylfusarinine C (TAFC) biosynthesis
Afu3g03420	sidD	7.36096	-1.29617	0.941986	8.30295	0.823198	0.0734097	0.072425	0.892482	Siderophore cluster	NRPS	Fusarinine C non-ribosomal peptide synthetase (NRPS) involved in extracellular siderophore biosynthesis; expression is up-regulated by iron starvation and downregulated under iron-replete conditions
Afu3g03430	sitT	6.32594	-1.42926	1.46396	7.7899	0.648396	-0.00105195	-0.0318544	0.646909	Siderophore cluster		Putative ABC multidrug transporter; biofilm growth regulated protein
Afu3g03440	mirD	6.21914	-1.37015	0.783423	7.00257	1.39329	0.160138	-0.0748754	1.32124	Siderophore cluster		Putative siderophore transporter; expression upregulated under low iron conditions; SrbA-regulated during hypoxia
Afu3g03445	Afu3g03445	5.04549	-1.04753	2.08825	7.13374					Siderophore cluster		Has domain(s) with predicted oxidoreductase activity and role in metabolic process
Afu3g03450	Afu3g03450	2.50279	1.45035	0.824819	3.32761					Siderophore cluster		Ortholog(s) have oxidoreductase activity
Afu3g03460	Afu3g03460	2.89291	-0.630381	-2.22686	0.666046					Siderophore cluster		Has domain(s) with predicted hydrolase activity
Afu3g12890	hasA	1.36511	0.71	0.573139	1.93824					Hexadehydro-astechrome cluster	TF	C6 transcription factor GliZlike, putative
Afu3g12900	hasB	3.20944	0.46556	1.15855	4.36799	-0.555302	-0.111515	-0.0370117	-0.581084	Hexadehydro-astechrome cluster		MFS transporter, putative
Afu3g12910	hasC	1.56732	2.71668	-2.0534	-0.486082	-0.855583	0.163848	-0.0662383	-0.929379	Hexadehydro-astechrome cluster		O-methyltransferase GliM-like, putative
Afu3g12920	nrps5	1.49386	2.72247	-1.31579	0.178069	-0.446357	0.273621	-0.0171534	-0.427382	Hexadehydro-astechrome cluster	NRPS	nonribosomal peptide synthase GliP-like, putative
Afu3g12930	hasE	1.31964	1.92387	-0.728005	0.59164	-0.656211	0.433698	-0.0195192	-0.677599	Hexadehydro-astechrome cluster	DATS	dimethylallyl tryptophan synthase SirD-like, putative
Afu3g12940	hasF	-0.0239427	0.123485	0.646382	0.622439	0.049949	0.0752593	0.0696234	0.172002	Hexadehydro-astechrome cluster	TF	C6 transcription factor, putative
Afu3g12950	hasG	1.71151	2.2846	-1.84037	-0.128862	-0.927745	0.0713278	0.104697	-0.830625	Hexadehydro-astechrome cluster		FAD binding domain protein
Afu3g12960	hasH	2.58254	2.66316	-1.47922	1.10332	-0.479575	0.452847	0.0791994	-0.421927	Hexadehydro-astechrome cluster		cytochrome P450 monooxigenase GliC-like, putative
Afu3g13670	Afu3g13670	-5.33698	-1.57817	-3.21669	-8.55367					Afu3g13730 cluster		siderochrome-iron transporter, putative
Afu3g13680	Afu3g13680	-6.81835	-0.9414	-2.30637	-9.12472					Afu3g13730 cluster		conserved hypothetical protein
Afu3g13690	Afu3g13690	-6.01975	-1.33578	-0.302756	-6.32251					Afu3g13730 cluster		pyoverdine/dityrosine biosynthesis family protein, putative
Afu3g13700	Afu3g13700	-6.08779	-1.34948	0.049971	-6.03782					Afu3g13730 cluster		transferase family protein
Afu3g13710	Afu3g13710	-3.62326	-1.26041							Afu3g13730 cluster		GTP cyclohydrolase I, putative
Afu3g13720	Afu3g13720	-1.72286	-1.11569	-0.767233	-2.4901					Afu3g13730 cluster		oxidoreductase, 2OG-Fe(II) oxygenase family, putative
Afu3g13730	nrps6	-1.56154	-1.02822	0.126904	-1.43463					Afu3g13730 cluster	NRPS	nonribosomal peptide synthase, putative
Afu3g13740	Afu3g13740	2.09349	-0.174989	-1.26335	0.830144					Afu3g13730 cluster		Hsp70 family protein
Afu3g13750	Afu3g13750	-1.8114	-1.7149	-2.70247	-4.51386					Afu3g13730 cluster		Protein of unknown function
Afu3g14690	Afu3g14690	0.0604319	0.316272	-0.251006	-0.190575					Afu3g14700 cluster		aminotransferase, putative
Afu3g14700	Afu3g14700	-0.240463	-0.708888	-0.278147	-0.51861					Afu3g14700 cluster	PKS	polyketide synthase, putative
Afu3g14710	Afu3g14710	-2.59598	-1.32553	2.0007	-0.59528					Afu3g14700 cluster		phytanoyl-CoA dioxygenase family protein
Afu3g14720	Afu3g14720	-0.386524	-0.291683	0.785353	0.398828					Afu3g14700 cluster		MFS transporter, putative
Afu3g14730	Afu3g14730	0.00105154	-0.23338	0.307904	0.308956					Afu3g14700 cluster		LysR family regulatory protein, putative
Afu3g15240	Afu3g15240	-1.43863	0.542643	1.3347	-0.103924					Afu3g15270 cluster		Carbon-nitrogen ligase
Afu3g15250	Afu3g15250	-2.40712	-0.0196303	3.90778	1.50067					Afu3g15270 cluster		MFS drug efflux transporter, putative
Afu3g15260	Afu3g15260		0		0					Afu3g15270 cluster		hypothetical protein
Afu3g15270	nrps7	-2.80492	1.18856	0.655826	-2.14909					Afu3g15270 cluster	NRPS	nonribosomal peptide synthase, putative
Afu3g15280	Afu3g15280	-5.27922	0.163481							Afu3g15270 cluster		methyltransferase, putative
Afu3g15290	Afu3g15290	-0.389734	2.60345	-3.14807	-3.5378					Afu3g15270 cluster	TF	C6 transcription factor, putative
Afu4g00200	Afu4g00200	0.872264	0.605415	1.08826	1.96052	0.0731005	0.039964	-0.195367	-0.125126	Endocrocin cluster		F-box domain protein
Afu4g00210	encA	-2.72219	1.47836	-0.674901	-3.39709					Endocrocin cluster	PKS	polyketide synthase, putative
Afu4g00220	encB	-2.47787	0.980339	-0.787021	-3.26489					Endocrocin cluster		metallo-beta-lactamase domain protein
Afu4g00225	encC	-5.61485	1.52792	-0.194367	-5.80921					Endocrocin cluster		DUF1772 domain protein
Afu4g00230	encD	-4.15499	1.54945	-2.32423	-6.47922					Endocrocin cluster		oxidoreductase, 2OG-Fe(II) oxygenase family, putative
Afu4g00235	Afu4g00235	-0.0975405	0.0408763	-1.15837	-1.25591					Endocrocin cluster		conserved hypothetical protein
Afu4g00240	Afu4g00240	3.25593	2.34934	-3.25692	-0.000985421					Endocrocin cluster		amino acid transporter, putative
Afu4g00250	Afu4g00250	2.47938	1.72262	-2.98448	-0.505094					Endocrocin cluster		WD40 repeat protein
Afu4g00260	Afu4g00260	0.954963	-1.02241	-0.375788	0.579175					Endocrocin cluster		MFS transporter, putative
Afu4g14440	Afu4g14440	1.00035	0.169458	2.80759	3.80794					Afu4g14560 cluster	NRPS	NRPS-like enzyme, putative
Afu4g14450	Afu4g14450	0.489738	-1.01867	1.08375	1.57349	0.140628	-0.0116976	0.01013	0.10101	Afu4g14560 cluster		mannitol dehydrogenase, putative
Afu4g14460	tpcM	0.389569	-0.627509	2.74067	3.13024					Afu4g14560 cluster		conserved hypothetical protein
Afu4g14470	tpcK			3.37133						Afu4g14560 cluster		hypothetical protein
Afu4g14480	tpcL	-0.123584		5.56071	5.43713					Afu4g14560 cluster		conserved hypothetical protein
Afu4g14490	tpcJ	1.1657	-1.09267	2.42632	3.59203					Afu4g14560 cluster		extracellular dihydrogeodin oxidase/laccase, putative
Afu4g14500	tpcI				0					Afu4g14560 cluster		conserved hypothetical protein
Afu4g14510	tpcH	-0.558639	1.52684	1.51172	0.953077					Afu4g14560 cluster		hypothetical protein
Afu4g14520	tpcG	-3.98386	0.104373	1.44704	-2.53682					Afu4g14560 cluster		NAD-dependent epimerase/dehydratase, putative
Afu4g14530	gstC	-6.40827	0.398343	1.34184	-5.06643	-0.0886351	0.24727	0.142847	0.130716	Afu4g14560 cluster		glutathione S-transferase Ure2-like, putative
Afu4g14540	tpcE	-5.53434	0.651799	1.11216	-4.42218					Afu4g14560 cluster	TF	C6 transcription factor (AflR), putative
Afu4g14550	tpcD	-3.13803	0.344744	0.388271	-2.74976					Afu4g14560 cluster		O-methyltransferase family protein
Afu4g14560	tpcC	-1.42516	-0.128084	0.215483	-1.20967					Afu4g14560 cluster	PKS	polyketide synthase, putative
Afu4g14570	tpcB	-1.61815	0.520615	-0.403136	-2.02128					Afu4g14560 cluster		metallo-beta-lactamase domain protein, putative
Afu4g14580	tpcA	-0.461063	0.683197	-1.22364	-1.68471					Afu4g14560 cluster		O-methyltransferase, putative
Afu4g14590	Afu4g14590	-0.976282	0.45113	-1.02896	-2.00524					Afu4g14560 cluster	TF	C6 transcription factor, putative
Afu4g14600	Afu4g14600	-0.524997	-0.0789002	1.73199	1.20699					Afu4g14560 cluster		UPF0075 domain protein
Afu4g14610	Afu4g14610	-0.261249	-0.220259	-1.3884	-1.64965					Afu4g14560 cluster		MFS sugar transporter, putative
Afu5g00100	Afu5g00100			-1.1286		0.504885	-0.201579	0.112777	0.652273	No PKS or NRPS backbone 4		Protein of unknown function
Afu5g00110	Afu5g00110	-0.662792	1.01414	0.93205	0.269258					No PKS or NRPS backbone 4		Putative squalene-hopenecyclase
Afu5g00120	Afu5g00120	0.873085	0.47282	-0.145973	0.727112					No PKS or NRPS backbone 4		Cytochrome P450 oxidoreductase/alkane hydroxylase
Afu5g00130	Afu5g00130	1.30933	0.0763338	-0.0743824	1.23495	-0.490625	-0.311284	0.215985	-0.332303	No PKS or NRPS backbone 4		Capsule polysaccharide biosynthesis protein
Afu5g00135	Afu5g00135	1.44511	0.0550644	-0.535567	0.909547					No PKS or NRPS backbone 4		Putative transcription factor
Afu5g10040	Afu5g10040	1.00477	0.576242	1.07098	2.07575					Afu5g10120 cluster	TF	C6 transcription factor, putative
Afu5g10050	Afu5g10050	1.07367	0.399228	0.863072	1.93674					Afu5g10120 cluster		cytochrome P450 monooxygenase, putative
Afu5g10060	Afu5g10060	0.180606	-0.548227	1.70102	1.88162					Afu5g10120 cluster		cytochrome b5 reductase, putative
Afu5g10070	Afu5g10070			4.0464						Afu5g10120 cluster		3-hydroxyacyl-CoA dehydrogenase, putative
Afu5g10080	Afu5g10080	1.6322	1.94699	-1.53196	0.100242					Afu5g10120 cluster		conserved hypothetical protein
Afu5g10090	Afu5g10090	1.0069	1.92709	0.544282	1.55119					Afu5g10120 cluster		3-demethylubiquinone-9 3methyltransferase, putative
Afu5g10100	Afu5g10100	-2.39837	-0.266428	1.47448	-0.923889					Afu5g10120 cluster		conserved hypothetical protein
Afu5g10110	Afu5g10110	-2.23274	-1.06913	3.59646	1.36372					Afu5g10120 cluster		conserved hypothetical protein
Afu5g10120	Afu5g10120	-0.813332	-0.0376703	-0.0592905	-0.872623	-0.406864	-0.0294627	-0.00910355	-0.430073	Afu5g10120 cluster	NRPS	NRPS-like enzyme, putative
Afu5g10130	Afu5g10130	-0.162953	-0.191328	-0.019177	-0.18213					Afu5g10120 cluster	TF	bZIP transcription factor, putative
Afu5g12730	nrps8	-2.59777	-2.17098	-0.175142	-2.77291					Afu5g12730 cluster	NRPS	nonribosomal peptide synthase, putative
Afu5g12740	Afu5g12740	-0.439223	-0.345948	0.356678	-0.0825447					Afu5g12730 cluster		MFS multidrug transporter, putative
Afu5g12750	Afu5g12750	0.347486	-0.391747	0.801794	1.14928					Afu5g12730 cluster		hypothetical protein
Afu5g12760	Afu5g12760	3.40574	1.66636	-1.12104	2.2847					Afu5g12730 cluster	TF	CCCH zinc finger DNA binding protein
Afu5g12770	Afu5g12770	-0.238837	0.195045	6.34431	6.10548	0.146509	1.29467	0.843037	1.00731	Afu5g12730 cluster		metallo-beta-lactamase family protein
Afu6g03430	Afu6g03430	-2.96411	0.651526	1.25535	-1.70876					Fumipyrrole cluster	TF	C6 finger domain protein, putative
Afu6g03440	Afu6g03440	-3.5505	0.512608	0.484102	-3.06639	-0.375806	0.118309	-0.0367201	-0.410745	Fumipyrrole cluster		fructosyl amino acid oxidase, putative
Afu6g03450	Afu6g03450	-3.32178	0.460958	0.813909	-2.50787					Fumipyrrole cluster		N-methyltransferase, putative
Afu6g03460	Afu6g03460	-1.4539	0.501395	2.58279	1.1289	-0.213944	-0.086152	0.0381954	-0.204372	Fumipyrrole cluster		conserved hypothetical protein
Afu6g03470	abcD	-1.00411	-0.170508	-0.19011	-1.19422					Fumipyrrole cluster		ABC multidrug transporter, putative
Afu6g03480	Afu6g03480	-2.93057	0.337423	-0.208526	-3.1391					Fumipyrrole cluster	NRPS	NRPS-like enzyme, putative
Afu6g03490	Afu6g03490	-3.81317	0.346666	0.667365	-3.1458					Fumipyrrole cluster		phenol 2-monooxygenase, putative
Afu6g08550	Afu6g08550	0.156192	0.0638247	-0.424994	-0.268801					Afu6g08560 cluster	TF	C6 transcription factor, putative
Afu6g08560	Afu6g08560	0.44572	0.0275114	-2.29986	-1.85414					Afu6g08560 cluster	NRPS	NRPS-like enzyme, putative
Afu6g09630	gliZ	-3.08889	0.415868	-0.172903	-3.2618					Gliotoxin (gli) cluster	TF	C6 finger domain protein
Afu6g09640	gliI	-4.61324	0.991374	-1.61982	-6.23306					Gliotoxin (gli) cluster		aminotransferase
Afu6g09650	gliJ	-4.18954	0.959152	-0.506785	-4.69632					Gliotoxin (gli) cluster		membrane dipeptidase
Afu6g09660	gliP	-6.07345	0.752752	-0.0295769	-6.10303					Gliotoxin (gli) cluster	NRPS	nonribosomal peptide synthase
Afu6g09670	gliC	-6.3829	1.02735	0.508486	-5.87442					Gliotoxin (gli) cluster		cytochrome P450 oxidoreductase
Afu6g09680	gliM	-6.53001	0.411106	-2.36437	-8.89438					Gliotoxin (gli) cluster		O-methyltransferase
Afu6g09690	gliG	-6.63612	1.07803	2.2467	-4.38942					Gliotoxin (gli) cluster		glutathione S-transferase
Afu6g09700	gliK	-6.37391	0.992288	1.96051	-4.4134					Gliotoxin (gli) cluster		gliotoxin biosynthesis protein
Afu6g09710	gliA	-6.56842	-0.409915	5.32279	-1.24563					Gliotoxin (gli) cluster		MFS gliotoxin efflux transporter
Afu6g09720	gliN	-7.19593	0.440028	1.55838	-5.63755					Gliotoxin (gli) cluster		methyltransferase
Afu6g09730	gliF	-5.77009	-0.312328	-0.077919	-5.84801					Gliotoxin (gli) cluster		cytochrome P450 oxidoreductase
Afu6g09740	gliT	-5.02218	-0.369169	0.355169	-4.66701					Gliotoxin (gli) cluster		thioredoxin reductase
Afu6g12040	fmqE	-1.93436	0.379194	1.41171	-0.522647					Fumiquinazoline cluster		MFS sugar permease, putative
Afu6g12050	nrps11	-5.9785	1.33144	-1.84643	-7.82493	-0.232787	-0.0770268	-0.105936	-0.470542	Fumiquinazoline cluster	NRPS	nonribosomal peptide synthase, putative
Afu6g12060	fqzB	-6.96467	0.669597	-1.13035	-8.09501	-1.06498	-0.166412	-0.0483215	-1.03705	Fumiquinazoline cluster		MAK1-like monooxygenase, putative
Afu6g12070	fmqD	-7.37842	0.848282	-0.971752	-8.35017	-0.290417	-0.0937302	-0.0668362	-0.315302	Fumiquinazoline cluster		FAD binding domain protein
Afu6g12080	nrps12	-1.33499	0.689077	-0.0956301	-1.43062					Fumiquinazoline cluster	NRPS	nonribosomal peptide synthase, putative
Afu6g13920	Afu6g13920	-4.29008	-0.913081	-3.12704	-7.41711	-0.448086	-0.45527	-0.393677	-0.918754	Afu6g13930 cluster		adenylate-forming enzyme, putative
Afu6g13930	Afu6g13930	-4.13416	-0.900959	1.00136	-3.1328					Afu6g13930 cluster	PKS	polyketide synthase LovB-like, putative
Afu6g13940	Afu6g13940	-4.18995	-0.530467	-2.40159	-6.59154	-0.341575	-0.132401	-0.0555081	-0.401488	Afu6g13930 cluster		cytochrome P450 monooxygenase, putative
Afu6g13945	Afu6g13945	-4.01632	-0.330955	-3.42587	-7.44219	-0.0252882	0.0568388	-0.0836758	-0.0594739	Afu6g13930 cluster		cytochrome P450 monooxygenase, putative
Afu6g13950	Afu6g13950	-3.76964	-0.132101	-2.03723	-5.80686					Afu6g13930 cluster		integral membrane protein
Afu6g13970	Afu6g13970	-4.18437	-0.090041	-0.74986	-4.93423					Afu6g13930 cluster		FAD-dependent monooxygenase (PaxM), putative
Afu6g13980	Afu6g13980	-6.14198	-0.629201	-1.24112	-7.38309					Afu6g13930 cluster		UbiA-like prenyltransferase, putative
Afu6g13990	Afu6g13990	-5.91025	-1.13967	-0.940823	-6.85107					Afu6g13930 cluster		acetyltransferase, putative
Afu6g14000	Afu6g14000	-6.50625	-1.97837	-0.8912	-7.39745					Afu6g13930 cluster		toxin biosynthesis protein Tri7like , putative
Afu7g00120	nscB	-0.302539	2.29102	-0.58175	-0.88429					Afu7g00170 cluster		metallo-beta-lactamase domain protein
Afu7g00130	nscR	2.57843	4.57133	0.940981	3.51941					Afu7g00170 cluster	TF	C6 transcription factor, putative
Afu7g00150	nscC	-1.65632	-0.154839	2.36027	0.703947					Afu7g00170 cluster		FAD-dependent monooxygenase, putative
Afu7g00160	nscA	0.00877592	2.58428	-1.01608	-1.0073					Afu7g00170 cluster	PKS	polyketide synthase, putative
Afu7g00170	nscD	0.395882	3.18746	-1.41611	-1.02023					Afu7g00170 cluster	DATS	dimethylallyl tryptophan synthase
Afu7g00180	nscE	0.834256	2.28342	-1.11846	-0.284205					Afu7g00170 cluster		Nucleoside-diphosphate sugar epimerase
Afu7g00190	Afu7g00190	0	0	0	0					Afu7g00170 cluster		Protein of unknown function
Afu7g00260	Afu7g00260	0.292225	-0.0233296	1.14386	1.43608					No PKS or NRPS backbone 5		Domain(s) with predicted intramolecular transferase activity and role in hopanoid biosynthetic process
Afu7g00270	Afu7g00270	-1.86473	-1.98564	-0.0852638	-1.95					No PKS or NRPS backbone 5		Protein of unknown function
Afu7g01190	Afu7g01190	3.20039	0.20505	-3.7422	-0.541816					No PKS or NRPS backbone 6		Transmembrane transporter
Afu7g01200	Afu7g01200	-2.76906	-0.323563	-1.76895	-4.53801					No PKS or NRPS backbone 6		Aspergillopepsin
Afu7g01210	Afu7g01210	-1.11184	0.178499	-0.913663	-2.0255					No PKS or NRPS backbone 6		Protein of unknown function
Afu7g01220	erg9	0.474304	-0.17497	-0.775766	-0.301462	0.0439127	-0.0405672	0.018037	0.00146937	No PKS or NRPS backbone 6		squalene synthetase
Afu7g01230	Afu7g01230	0.443091	-0.211347	1.4363	1.8794	-0.0951848	-0.0587686	0.143448	0.113498	No PKS or NRPS backbone 6		Domain(s) with predicted heat shock protein binding
Afu7g01240	Afu7g01240	-0.798969	-1.0337	0.260754	-0.538215					No PKS or NRPS backbone 6		Domain(s) with predicted acid phosphatase activity
Afu7g01250	Afu7g01250	-1.28104	0.133012	0.366008	-0.915032					No PKS or NRPS backbone 6		Protein of unknown function
Afu7g01260	Afu7g01260	-2.03025	-0.603693	0.715715	-1.31454					No PKS or NRPS backbone 6		Protein of unknown function
Afu7g01270	Afu7g01270	-1.57212	-0.288272	1.21834	-0.353784					No PKS or NRPS backbone 6		Domain(s) with predicted DNA-directed DNA polymerase activity, damaged DNA binding activity and role in DNA repair
Afu7g01280	Afu7g01280	-0.341979	0.0619032	1.70401	1.36203					No PKS or NRPS backbone 6		campothecin resistance conferring protein
Afu7g01290	Afu7g01290	-2.14208	-1.0529	0.544805	-1.59727					No PKS or NRPS backbone 6		Protein of unknown function
Afu7g01300	Afu7g01300	-0.538107	-0.406478	-0.563687	-1.10179					No PKS or NRPS backbone 6		GPI anchor biosynthesis protein
Afu7g01310	Afu7g01310	0.515554	0.178666	0.540965	1.05652					No PKS or NRPS backbone 6	TF	C6 transcription factor
Afu8g00170	ftmA	-1.00128	0.168928	-4.18339	-5.18467					Fumitremorgin B (ftm) cluster	NRPS	nonribosomal brevianamide peptide synthase
Afu8g00190	ftmC	-1.51104	-0.244405	-5.49374	-7.00478	0.356799	-0.023224	-0.0395016	0.37537	Fumitremorgin B (ftm) cluster		cytochrome P450, putative
Afu8g00200	ftmD	-0.557995	-0.148456	-5.81307	-6.37106	1.1269	0.131259	-0.192913	0.886062	Fumitremorgin B (ftm) cluster		O-methyltransferase, putative
Afu8g00210	ftmPT1	-0.78046	-0.578245	-5.79907	-6.57953	0.637397	0.0105888	-0.119533	0.474487	Fumitremorgin B (ftm) cluster	DATS	dimethylallyl tryptophan synthase
Afu8g00220	ftmE	-0.64695	-0.517083	-3.11847	-3.76542	0.188656	-0.00404226	-0.0640383	0.150463	Fumitremorgin B (ftm) cluster		cytochrome P450, putative
Afu8g00230	ftmF	0.710077	-0.893452	-5.42982	-4.71974	1.09334	0.0586888	-0.239245	0.811606	Fumitremorgin B (ftm) cluster		phytanoyl-CoA dioxygenase family
Afu8g00240	ftmG	-1.04616	0.0743574	-2.83331	-3.87948					Fumitremorgin B (ftm) cluster		cytochrome P450 monooxygenase, putative
Afu8g00250	ftmPT2	-1.32732	0.0720096	-0.405512	-1.73283	0.802059	-0.0160284	-0.0566617	0.748996	Fumitremorgin B (ftm) cluster	DATS	dimethylallyl tryptophan synthase, putative
Afu8g00260	NA									Fumitremorgin B (ftm) cluster		F-box domain and ankyrin repeat protein
Afu8g00370	fma-PKS	1.91	1.42221	-2.14785	-0.237854	0.131298	0.0480747	-0.0136094	0.11284	fumagillin cluster	PKS	Polyketide synthase
Afu8g00380	fma-AT	0.944386	1.83788	-2.93179	-1.9874					fumagillin cluster		Putative alpha/beta hydrolase
Afu8g00390	Afu8g00390	1.45796	1.59064	-1.59642	-0.138466	0.411114	0.112789	-0.0437783	0.383539	fumagillin cluster		Predicted O-methyltransferase
Afu8g00400	Afu8g00400	1.34533	1.65893	-1.64525	-0.299916	0.12484	-0.0417071	-0.0556411	0.0876595	fumagillin cluster		Protein of unknown function
Afu8g00410	metAP	0.826168	0.338913	-2.19026	-1.36409	0.190163	0.00941743	-0.10118	0.13917	fumagillin cluster		Methionine aminopeptidase type II
Afu8g00420	fumR	1.40915	0.994376	-2.14428	-0.735136					fumagillin cluster	TF	C6 zinc finger domain protein required for expression of fumagillin and pseurotin gene clusters
Afu8g00430	Afu8g00430	1.96224	1.58444	-1.76146	0.20078	0.413502	0.114446	-0.00554667	0.375214	fumagillin cluster		Protein of unknown function
Afu8g00440	Afu8g00440	0.627479	1.14469	-1.29689	-0.669413	0.126334	0.106784	-0.0503795	0.0988795	fumagillin cluster		Baeyer-Villiger monooxygenase
Afu8g00460	Afu8g00460	-0.23909	0.156503	0.769306	0.530216	-0.0510895	-0.0128692	0.0146551	0.00209911	fumagillin cluster		Predicted aminopeptidase, metalloexopeptidase
Afu8g00470	Afu8g00470	1.24784	0.741878	-0.240104	1.00774					fumagillin cluster		Protein of unknown function
Afu8g00480	Afu8g00480	0.841774	1.63714	-1.66861	-0.82684	0.0328999	0.0682683	0.00884773	0.101896	fumagillin cluster		Putative iron-dependent oxygenase
Afu8g00490	Afu8g00490	0.982904	1.44763	-1.52719	-0.54429					fumagillin cluster	PKS	Putative polyketide synthase
Afu8g00500	Afu8g00500	0.944626	1.68725	-1.10387	-0.159244	0.24843	0.381463	-0.00155515	0.221608	fumagillin cluster		Putative acetate-CoA ligase
Afu8g00510	Afu8g00510	1.75528	1.56097	-2.48461	-0.729332	-0.10301	0.0661671	-0.06925	-0.172498	fumagillin cluster		Predicted oxidoreductase
Afu8g00520	fma-TC	2.12977	1.68304	-1.99303	0.136741	0.0336941	0.0827536	-0.185632	-0.134544	fumagillin cluster		Membrane-bound terpene cyclase
Afu8g00540	nrps14	1.21268	1.22794	-1.37082	-0.158138	0.0337153	0.045636	-0.0134607	-0.00355086	Pseurotin A cluster	PKS-NRPS	PKS-NRPS hybrid
Afu8g00550	Afu8g00550	0.468378	1.57058	-2.05032	-1.58194	0.0518693	0.00984241	-0.0199577	0.0760379	Pseurotin A cluster		methyl transferase
Afu8g00560	Afu8g00560	1.3241	1.62781	-1.61902	-0.294917	0.0543979	0.0866209	-0.0451675	-0.0687172	Pseurotin A cluster		Cytochrome P450 monooxygenase
Afu8g00570	Afu8g00570	1.93771	1.72695	-1.12843	0.809286	-0.140327	0.025703	-0.0674694	-0.21762	Pseurotin A cluster		Hydrolase
Afu8g00620	cdpNPT	1.00271	-0.333994	-4.34743	-3.34472	0.339089	-0.0111763	0.0033403	0.319631	Afu8g01640 cluster	DATS	dimethylallyl tryptophan synthase, putative
Afu8g01630	Afu8g01630	-0.200032	-0.0107349	4.28038	4.08035					Afu8g01640 cluster		Flavin adenine dinucleotide binding, oxidoreductase
Afu8g01640	Afu8g01640		-0.520366	0						Afu8g01640 cluster	NRPS	Nonribosomal peptide synthase
Afu8g02350	Afu8g02350	0.530558	-0.150165	-1.13193	-0.601367					Afu8g02350 cluster	PKS	polyketide synthase, putative
Afu8g02360	Afu8g02360	3.79598	1.70277	2.49742	6.2934					Afu8g02350 cluster		TRI7-like toxin biosynthesis protein, putative
Afu8g02380	Afu8g02380	3.19624	0.359191	3.31706	6.5133					Afu8g02350 cluster		FAD-dependent monooxygenase, putative
Afu8g02390	Afu8g02390	0.0224688								Afu8g02350 cluster		conserved hypothetical protein
Afu8g02400	Afu8g02400	4.73767		-2.61166	2.12601					Afu8g02350 cluster		geranylgeranyl pyrophosphate synthetase
Afu8g02410	Afu8g02410	-0.0926159	-0.545899	-0.892985	-0.985601					Afu8g02350 cluster		UbiA prenyltransferase family protein
Afu8g02420	Afu8g02420	-0.463916	0.202437	-1.88289	-2.3468					Afu8g02350 cluster		conserved hypothetical protein
Afu8g02430	Afu8g02430	-1.46734	0.122484	4.57913	3.11178					Afu8g02350 cluster		zinc-binding alcohol dehydrogenase, putative
For all cluster genes
	Background frqueny: 284/10130
	Up-regulated:	56/1107	44/347	61/2125	60/2420	8/122	1/17	1/3	11/108
	Significance:	YES	YES	NO	NO	YES	NO	NO	YES
	Down-regulated:	85/1383	25/339	69/2028	97/2344	6/95	0/0	0/0	6/105
	Significance:	YES	YES	YES	YES	NO	-	-	NO
	(Fisher"s exact test, p< 0.05)
For key cluster genes
	Background frqueny: 63/10130
	Up-regulated:	18/1107	13/347	9/2125	10/2420	3/122	0/17	0/3	3/108
	Significance:	YES	YES	NO	NO	YES	NO	NO	YES
	Down-regulated:	15/1383	3/339	17/2028	23/2344	1/95	0/0	0/0	0/105
	Significance:	YES	NO	NO	YES	NO	-	-	NO
	(Fisher"s exact test, p< 0.05)
