# Supplementary material for: Additional oxidative stress reroutes the global response of Aspergillus fumigatus to iron depletion
Source: BMC Genomics. 2018 May 10;19:357. doi: 10.1186/s12864-018-4730-x (PMC5946477; doi:10.1186/s12864-018-4730-x)
Supplement: Supplementary file 5 — Results of RT-qPCR measurements. Relative transcription levels were quantified with ΔΔCP = ΔCPtreated – ΔCPcontrol. ΔCPtreated = CPreference gene - CPtested gene measured from treated cultures. ΔCPcontrol = CPreference gene - CPtested gene measured from control cultures or from the iron depleted cultures. CP values stand for the qRT-PCR cycle numbers of crossing points. The fks1 gene was used as reference gene. qRT-PCR data are presented as the mean and S.D. data calculated from three measurements. Significantly higher or lower than 0 ΔΔCP values (up- or down-regulated gene) are marked with red and blue colors, respectively (Student’s t-test, p < 0.05, n = 3). (XLS 42 kb) [file 12864_2018_4730_MOESM5_ESM.xls]

## Sheet: RT-qPCR
	Additional file 5 Results of RT-qPCR measurements
	Up- and down-regulated genes are marked with red and blue color, respectively.
	Gene ID	Gene name	Group	AspGD description	RT-qPCR (DDCP; mean ± S.D.)								RNAseq (log2FC; mean)
					Iron depleted vs. control		H2O2 treated vs. control		Iron depleted - H2O2 treated vs. iron depleted		Iron depleted - H2O2 treated vs. control		Iron depleted vs. control	H2O2 treated vs. control	Iron depleted - H2O2 treated vs. iron depleted	Iron depleted - H2O2 treated vs. control
	Afu3g02270	cat1	Antioxidant enzymes	Mycelial catalase; induced in hyphae exposed to neutrophils; protein induced in amphotericin B and H2O2; stuA-dependent up-regulation in developmentally competent hyphae; hypoxia repressed; SrbA-regulated; repressed by gliotoxin exposure	-3.155	± 0.5	0.63	± 0.5	0.575	± 0.5	-2.58	± 0.7	-6.03336	-0.528948	3.63336	-2.4
	Afu6g03890	catA	Antioxidant enzymes	Spore-specific catalase; abundant protein in conidia; calcium downregulated; predicted secretory signal sequence	-1.13	± 0.5	0.62	± 0.5	0.02	± 0.4	-1.11	± 0.6	-1.34548	-0.00308262	-0.127919	-1.4734
	Afu4g09110	ccp1	Antioxidant enzymes	Putative cytochrome c peroxidase; protein induced by heat shock and by hydrogen peroxide; transcript up-regulated in conidia exposed to neutrophils	-1.125	± 0.4	0.02	± 0.4	-0.525	± 0.5	-1.65	± 0.6	-5.88621	-0.208095	2.96844	-2.91777
	Afu1g15960		Antioxidant enzymes	Ortholog(s) have flavin adenine dinucleotide binding, glutathione transferase activity, glutathione-disulfide reductase activity	-0.2	± 0.4	0.55	± 0.6	1.25	± 0.6	1.05	± 0.7	-0.6267	0.100121	1.69679	1.07009
	Afu3g12270		Antioxidant enzymes	Putative glutathione peroxidase; peroxiredoxin; transcript upregulated in hyphae exposed to neutrophils	-0.955	± 0.5	-0.265	± 0.4	1.185	± 0.7	0.23	± 0.9	-1.1433	-0.173828	3.92711	2.78381
	Afu5g10370	sdh2	TCA cycle	Iron-sulfur protein subunit of succinate dehydrogenase with a predicted role in the citric acid cycle; transcript up-regulated in conidia exposed to neutrophils; induced by exposure to artemisinin; transcript downregulated by hypoxia	-1.32	± 0.5	-0.765	± 0.6	-0.75	± 0.6	-2.07	± 0.8	-4.01355	-0.000890429	-0.619982	-4.63353
	Afu1g06810		TCA cycle	Ortholog(s) have role in mitochondrial translation and mitochondrion, nucleus localization	-2.395	± 0.4	-0.53	± 0.4	1.165	± 0.6	-1.23	± 0.7	-3.7476	-0.256025	1.10521	-2.64239
	Afu3g14240		Fe-S cluster assembly	Ortholog of S. cerevisiae NFS1; putative novel ncRNA Afu-203 encoded within the intron	-0.035	± 0.4	0.33	± 0.5	1.165	± 0.6	1.13	± 0.7	0.0970359	0.0797061	1.62588	1.72291
	Afu4g06770		Fe-S cluster assembly	Ortholog(s) have 2 iron, 2 sulfur cluster binding, ferrous iron binding, iron-sulfur transferase activity	0.49	± 0.4	-0.395	± 0.4	1.15	± 0.6	1.64	± 0.7	0.312387	0.339749	1.92233	2.23472
	Afu5g03790	fetC	Iron metabolism	Putative ferroxidase; expression upregulated under low iron conditions; SrbA-regulated during hypoxia	0.295	± 0.5	-0.195	± 0.4	0.805	± 0.4	1.1	± 0.6	0.333478	-0.82144	0.891881	1.22536
	Afu1g17270	freB	Iron metabolism	Metalloreductase involved in response to iron starvation; repressed by iron through SreA-dependent regulatory system	4.695	± 1.0	-0.065	± 0.5	-0.105	± 0.4	4.59	± 1.1	4.57189	-0.87685	-0.309298	4.26259
	Afu5g03800	ftrA	Iron metabolism	Putative high-affinity iron permease; expression upregulated under low iron conditions; SrbA-regulated during hypoxia	-0.5	± 0.4	-1.045	± 0.6	1.655	± 0.7	1.2	± 0.8	0.291111	-1.10437	1.88866	2.17977
	Afu5g03920	hapX	Iron metabolism	bZIP transcription factor required for adaption to both iron depletion and excess and for transcriptional activation of the siderophore system; transcript repressed by iron; SrbA-regulated during hypoxia	2.845	± 0.4	0.325	± 0.4	0.67	± 0.5	3.515	± 0.6	3.35008	-0.219198	0.652111	4.00219
	Afu2g07680	sidA	Iron metabolism	L-ornithine N5-oxygenase; first committed step in siderophore biosynthesis; essential for virulence; induced by exposure to human airway epithelial cells; expression up-regulated by iron starvation; activated by L-arginine; SrbA-regulated	3.045	± 1.1	0.21	± 0.5	0.905	± 0.5	3.95	± 1.2	3.60237	-0.731287	0.753313	4.35568
	Afu5g11260	sreA	Iron metabolism	GATA transcription factor that regulates iron uptake; represses of iron-regulated genes; represses siderophore biosynthesis genes in high-iron; mutants accumulate increased amounts of iron and ferricrocin; SrbA-regulated during hypoxia	-2.315	± 0.6	-0.38	± 0.5	1.165	± 0.6	-1.15	± 0.8	-3.62762	-0.384671	1.79097	-1.83665
	Afu3g03420	sidD	Iron metabolism	Fusarinine C non-ribosomal peptide synthetase (NRPS) involved in extracellular siderophore biosynthesis; expression is up-regulated by iron starvation and downregulated under iron-replete conditions	5.775	± 1.5	-2.01	± 0.8	0.275	± 0.6	6.05	± 1.6	7.36096	-1.29617	0.941986	8.30295
	Afu6g04360	atrF	Drug transmembrane transport	Putative ABC transporter; drug efflux pump	1.545	± 0.8	0.51	± 0.5	1.065	± 0.5	2.61	± 0.9	1.16735	0.908846	1.25349	2.42084
	Afu8g00370	fma-PKS	Secondary metabolism	Polyketide synthase (PKS), encoded in the fma (fumagillin) secondary metabolite gene cluster; required for fumagillin biosynthesis	2.365	± 0.9	1.985	± 1.1	-1.605	± 0.9	0.76	± 1.3	1.91	1.42221	-2.14785	-0.237854
	Afu6g09660	gliP	Secondary metabolism	Non-ribosomal peptide synthetase encoded in the gliotoxin biosynthetic gene cluster; catalyzes the first step in gliotoxin biosynthesis; regulated by the transcription factor StuA; expression increases in vivo	-3.065	± 1.2	0.47	± 0.4	-0.375	± 0.6	-3.44	± 1.3	-6.07345	0.752752	-0.0295769	-6.10303
	Afu8g00540	nrps14	Secondary metabolism	Non-ribosomal peptide synthetase (NRPS); PKS/NRPS hybrid; multidomain protein; required for pseurotin A production; pseurotin A gene cluster member; transcript induced by voriconazole; induced by hypoxia and in infected mouse lungs	2.675	± 0.9	0.71	± 0.6	-0.635	± 0.7	2.04	± 1.1	1.21268	1.22794	-1.37082	-0.158138
	Afu3g12920	nrps5	Secondary metabolism	Nonribosomal peptide synthase (NRPS); hexadehydroastechrome biosynthesis; orthologous member of the "has" secondary metabolite biosynthetic gene cluster of strain A1163; crosstalk with fumitremorgin pathway when the has pathway is disrupted	0.225	± 0.4	1.995	± 1.0	-1.115	± 0.7	-0.89	± 0.8	1.49386	2.72247	-1.31579	0.178069
	Afu2g17600	pksP	Secondary metabolism	Polyketide synthase involved in biosynthesis of the conidial pigment; controlled in part by the cAMP/protein kinase A (PKA) signal transduction pathway; mutants fail to inhibit phagolysosome acidification	-1.975	± 1.0	-0.745	± 0.6	0.265	± 0.5	-1.71	± 1.1	-3.32539	-0.251009	1.02074	-2.30465
	Afu6g03480		Secondary metabolism	Protein similar to nonribosomal peptide synthases (NRPS-like), encoded in a predicted secondary metabolite gene cluster	-1.445	± 0.6	-0.03	± 0.4	0.175	± 0.5	-1.27	± 0.8	-2.93057	0.337423	-0.208526	-3.1391
	Afu8g00490		Secondary metabolism	Putative polyketide synthase; higher expression in 48 h biofilm vs planktonic cells; encoded in the fma (fumagillin) secondary metabolite gene cluster	0.545	± 0.7	2.17	± 1.0	-1.355	± 0.6	-0.81	± 0.9	0.982904	1.44763	-1.52719	-0.54429
	Afu5g11760	hemC	Other	Ortholog(s) have cytoplasm localization	-0.135	± 0.5	0.71	± 0.6	1.415	± 0.8	1.28	± 0.8	-0.324617	-0.103	0.840148	0.515531
	Afu1g16130	pca1	Other	Ortholog(s) have cadmium-exporting ATPase activity, copper ion binding activity, role in cadmium ion transport, cellular metal ion homeostasis, transmembrane transport and plasma membrane localization	-0.205	± 0.7	0.81	± 0.6	0.365	± 0.4	0.16	± 0.8	-0.269312	0.0300957	0.573621	0.304309
	Relative transcription levels were quantified with DDCP = DCPtreated – DCPcontrol.									Pearson's correlation coefficient:			0.936729	0.782826	0.714272	0.934542
	DCPtreated = CPreference gene - CPtested gene measured from treated cultures.
	DCPcontrol = CPreference gene - CPtested gene measured from control cultures or from the iron depleted cultures.
	CP values stand for the qRT-PCR cycle numbers of crossing points. The fks1 gene was used as reference gene.
	qRT-PCR data are presented as the mean and S.D. data calculated from three measurements.
	Significantly higher or lower than 0 DDCP values (up- or down-regulated gene) are marked with red and blue colors, respectively (Student's t-test, p< 0.05, n= 3).
	RNAseq data are presented as log2FC values, whereby FC is short for “fold-change”. The FC ratios were calculated based on FPKM values.
